# Supplementary material for: Ape duos and trios: spontaneous cooperation with free partner choice in chimpanzees
Source: PeerJ. 2014 Jun 12;2:e417. doi: 10.7717/peerj.417 (PMC4060033; doi:10.7717/peerj.417)
Supplement: Supplemental Information 1 — Raw data for all analyses. [file peerj-02-417-s001.xls]

## Sheet: dyad prof app
date	session	already_there	approacher	kin	affiliation	rankdiff	numsucc	phase_success	allpct	app
111108	1	AJ	BO	0	-1.29317	4	0	0	0.0486111	0
111108	1	AJ	DN	0	4.59	1	0	0	0.0781893	0
111108	1	AJ	GG	0	2.90554	6	0	0	0.0263158	0
111108	1	AJ	KT	0	-1.83	2	23	0	0.13928	0
111108	1	AJ	MS	0	2.48979	3	0	0	0	0
111108	1	AJ	RI	0	1.06793	1	0	0	0.6	0
111108	1	AJ	RN	0	0.389439	5	0	0	0.173913	0
111108	1	AJ	SK	0	0.507831	7	0	0	0.185984	0
111108	1	AJ	TA	0	-0.4	2	0	0	0.148014	0
111108	1	BO	AJ	0	-1.29317	4	0	0	0.0151844	0
111108	1	BO	DN	0	-1.17332	5	0	0	0.0823045	0
111108	1	BO	GG	1	0.56186	2	0	0	0	0
111108	1	BO	KT	1	0.0423341	2	20	0	0.0547731	0
111108	1	BO	MS	0	-1.00906	7	0	0	0	0
111108	1	BO	RI	1	12.5357	3	0	0	0	0
111108	1	BO	RN	0	-2.24	1	0	0	0	0
111108	1	BO	SK	0	-1.66266	3	0	0	0.00134771	0
111108	1	BO	TA	1	3.40042	6	0	0	0.0830325	0
111108	1	GG	AJ	0	2.90554	6	0	0	0.00433839	0
111108	1	GG	BO	1	0.56186	2	0	0	0	0
111108	1	GG	DN	0	0.740809	7	0	0	0.00823045	0
111108	1	GG	KT	1	4.73091	4	31	0	0.0328638	0
111108	1	GG	MS	0	-1.57758	9	0	0	0.015625	0
111108	1	GG	RI	1	-0.887651	5	0	0	0	0
111108	1	GG	RN	0	2.48	1	0	0	0.00869565	0
111108	1	GG	SK	0	1.634	1	0	0	0.0202156	0
111108	1	GG	TA	1	-1.59123	8	0	0	0.0234657	0
111108	1	KT	AJ	0	-1.83	2	23	0	0.386117	1
111108	1	KT	BO	1	0.0423341	2	20	0	0.486111	1
111108	1	KT	DN	0	1.33228	3	0	0	0.403292	0
111108	1	KT	GG	1	4.73091	4	31	0	0.552632	1
111108	1	KT	MS	0	1.33211	5	0	0	0.90625	0
111108	1	KT	RI	1	-3.28986	1	0	0	0	0
111108	1	KT	RN	0	0.684041	3	0	0	0.478261	0
111108	1	KT	SK	0	-0.0472334	5	0	0	0.641509	0
111108	1	KT	TA	1	1.04417	4	0	0	0.543321	0
111108	1	RN	AJ	0	0.389439	5	0	0	0.0433839	0
111108	1	RN	BO	0	-2.24	1	0	0	0	0
111108	1	RN	DN	0	0.322138	6	0	0	0.0205761	0
111108	1	RN	GG	0	2.48	1	0	0	0.01	0
111108	1	RN	KT	0	0.684041	3	0	0	0.043036	0
111108	1	RN	MS	0	1.49	8	0	0	0.03125	0
111108	1	RN	RI	0	-0.2	4	0	0	0.04	0
111108	1	RN	SK	0	5.3	2	36	0	0.0269542	0
111108	1	RN	TA	0	-1.98158	7	0	0	0.0198556	0
111108	1	SK	AJ	0	0.507831	7	0	0	0.299349	0
111108	1	SK	BO	0	-1.66266	3	0	0	0.00694444	0
111108	1	SK	DN	0	2.98092	8	0	0	0.18107	0
111108	1	SK	GG	0	1.634	1	0	0	0.197368	0
111108	1	SK	KT	0	-0.0472334	5	0	0	0.372457	0
111108	1	SK	MS	0	-0.89	10	0	0	0	0
111108	1	SK	RI	0	-2.9082	6	0	0	0.08	0
111108	1	SK	RN	0	5.3	2	36	0	0.173913	0
111108	1	SK	TA	0	-1.98781	9	0	0	0.0722022	0
111110	2	AJ	BO	0	-1.29317	4	0	0	0.0486111	0
111110	2	AJ	DN	0	4.59	1	0	0	0.0781893	0
111110	2	AJ	GG	0	2.90554	6	9	0	0.0263158	0
111110	2	AJ	KT	0	-1.83	2	0	23	0.13928	0
111110	2	AJ	MS	0	2.48979	3	0	0	0	0
111110	2	AJ	RI	0	1.06793	1	0	0	0.6	0
111110	2	AJ	RN	0	0.389439	5	0	0	0.173913	0
111110	2	AJ	SK	0	0.507831	7	0	0	0.185984	0
111110	2	AJ	TA	0	-0.4	2	0	0	0.148014	0
111110	2	BO	AJ	0	-1.29317	4	0	0	0.0151844	0
111110	2	BO	DN	0	-1.17332	5	0	0	0.0823045	0
111110	2	BO	GG	1	0.56186	2	0	0	0	0
111110	2	BO	KT	1	0.0423341	2	2	20	0.0547731	1
111110	2	BO	MS	0	-1.00906	7	0	0	0	0
111110	2	BO	RI	1	12.5357	3	0	0	0	0
111110	2	BO	RN	0	-2.24	1	0	0	0	0
111110	2	BO	SK	0	-1.66266	3	19	0	0.00134771	1
111110	2	BO	TA	1	3.40042	6	18	0	0.0830325	0
111110	2	GG	AJ	0	2.90554	6	9	0	0.00433839	0
111110	2	GG	BO	1	0.56186	2	0	0	0	0
111110	2	GG	DN	0	0.740809	7	0	0	0.00823045	0
111110	2	GG	KT	1	4.73091	4	0	31	0.0328638	0
111110	2	GG	MS	0	-1.57758	9	0	0	0.015625	0
111110	2	GG	RI	1	-0.887651	5	0	0	0	0
111110	2	GG	RN	0	2.48	1	0	0	0.00869565	0
111110	2	GG	SK	0	1.634	1	8	0	0.0202156	1
111110	2	GG	TA	1	-1.59123	8	1	0	0.0234657	0
111110	2	KT	AJ	0	-1.83	2	0	23	0.386117	0
111110	2	KT	BO	1	0.0423341	2	2	20	0.486111	0
111110	2	KT	DN	0	1.33228	3	0	0	0.403292	0
111110	2	KT	GG	1	4.73091	4	0	31	0.552632	0
111110	2	KT	MS	0	1.33211	5	0	0	0.90625	0
111110	2	KT	RI	1	-3.28986	1	0	0	0	0
111110	2	KT	RN	0	0.684041	3	0	0	0.478261	0
111110	2	KT	SK	0	-0.0472334	5	0	0	0.641509	0
111110	2	KT	TA	1	1.04417	4	0	0	0.543321	0
111110	2	MS	AJ	0	2.48979	3	0	0	0	0
111110	2	MS	BO	0	-1.00906	7	0	0	0	0
111110	2	MS	DN	0	-2.11318	2	0	0	0	0
111110	2	MS	GG	0	-1.57758	9	0	0	0.0131579	0
111110	2	MS	KT	0	1.33211	5	0	0	0.0453834	0
111110	2	MS	RI	0	-1.82647	4	0	0	0.08	0
111110	2	MS	RN	0	1.49	8	0	0	0.0173913	0
111110	2	MS	SK	0	-0.885227	10	0	0	0	0
111110	2	MS	TA	0	1.0805	1	0	0	0.00180505	0
111110	2	SK	AJ	0	0.507831	7	0	0	0.299349	0
111110	2	SK	BO	0	-1.66266	3	19	0	0.00694444	0
111110	2	SK	DN	0	2.98092	8	0	0	0.18107	0
111110	2	SK	GG	0	1.634	1	8	0	0.197368	1
111110	2	SK	KT	0	-0.0472334	5	0	0	0.372457	0
111110	2	SK	MS	0	-0.89	10	0	0	0	0
111110	2	SK	RI	0	-2.9082	6	0	0	0.08	0
111110	2	SK	RN	0	5.3	2	0	36	0.173913	0
111110	2	SK	TA	0	-1.98781	9	4	0	0.0722022	0
111110	2	TA	AJ	0	-0.4	2	0	0	0.177874	0
111110	2	TA	BO	1	3.40042	6	18	0	0.319444	1
111110	2	TA	DN	0	-1.98	1	0	0	0.226337	0
111110	2	TA	GG	1	-1.59123	8	1	0	0.171053	1
111110	2	TA	KT	1	1.04417	4	0	0	0.235524	0
111110	2	TA	MS	0	1.0805	1	0	0	0.015625	0
111110	2	TA	RI	1	6.93415	3	0	0	0.2	0
111110	2	TA	RN	0	-1.98158	10	0	0	0.0956522	0
111110	2	TA	SK	0	-1.98781	9	4	0	0.0619946	0
111117	3	AJ	BO	0	-1.29317	4	13	0	0.0486111	1
111117	3	AJ	DN	0	4.59	1	0	0	0.0781893	0
111117	3	AJ	GG	0	2.90554	6	0	9	0.0263158	0
111117	3	AJ	KT	0	-1.83	2	0	23	0.13928	0
111117	3	AJ	MS	0	2.48979	3	0	0	0	0
111117	3	AJ	RI	0	1.06793	1	0	0	0.6	0
111117	3	AJ	RN	0	0.389439	5	0	0	0.173913	0
111117	3	AJ	SK	0	0.507831	7	0	0	0.185984	0
111117	3	AJ	TA	0	-0.4	2	0	0	0.148014	0
111117	3	BO	AJ	0	-1.29317	4	13	0	0.0151844	0
111117	3	BO	DN	0	-1.17332	5	0	0	0.0823045	0
111117	3	BO	GG	1	0.56186	2	0	0	0	0
111117	3	BO	KT	1	0.0423341	2	0	22	0.0547731	0
111117	3	BO	MS	0	-1.00906	7	0	0	0	0
111117	3	BO	RI	1	12.5357	3	0	0	0	0
111117	3	BO	RN	0	-2.24	1	0	0	0	0
111117	3	BO	SK	0	-1.66266	3	0	19	0.00134771	0
111117	3	BO	TA	1	3.40042	6	7	18	0.0830325	1
111117	3	DN	AJ	0	4.59	1	0	0	0.0412148	0
111117	3	DN	BO	0	-1.17332	5	0	0	0.138889	0
111117	3	DN	GG	0	0.740809	7	13	0	0.0263158	0
111117	3	DN	KT	0	1.33228	3	13	0	0.0766823	0
111117	3	DN	MS	0	-2.11318	2	0	0	0	0
111117	3	DN	RI	0	-2.28901	2	0	0	0	0
111117	3	DN	RN	0	0.322138	6	0	0	0.0434783	0
111117	3	DN	SK	1	2.98092	8	0	0	0.0592992	0
111117	3	DN	TA	0	-1.98	1	0	0	0.099278	0
111117	3	GG	AJ	0	2.90554	6	0	9	0.00433839	0
111117	3	GG	BO	1	0.56186	2	0	0	0	0
111117	3	GG	DN	0	0.740809	7	13	0	0.00823045	1
111117	3	GG	KT	1	4.73091	4	27	31	0.0328638	0
111117	3	GG	MS	0	-1.57758	9	0	0	0.015625	0
111117	3	GG	RI	1	-0.887651	5	0	0	0	0
111117	3	GG	RN	0	2.48	1	0	0	0.00869565	0
111117	3	GG	SK	0	1.634	1	10	8	0.0202156	1
111117	3	GG	TA	1	-1.59123	8	30	1	0.0234657	1
111117	3	KT	AJ	0	-1.83	2	0	23	0.386117	0
111117	3	KT	BO	1	0.0423341	2	0	22	0.486111	0
111117	3	KT	DN	0	1.33228	3	13	0	0.403292	1
111117	3	KT	GG	1	4.73091	4	27	31	0.552632	0
111117	3	KT	MS	0	1.33211	5	0	0	0.90625	0
111117	3	KT	RI	1	-3.28986	1	0	0	0	0
111117	3	KT	RN	0	0.684041	3	0	0	0.478261	0
111117	3	KT	SK	0	-0.0472334	5	0	0	0.641509	0
111117	3	KT	TA	1	1.04417	4	0	0	0.543321	0
111117	3	RN	AJ	0	0.389439	5	0	0	0.0433839	0
111117	3	RN	BO	0	-2.24	1	0	0	0	0
111117	3	RN	DN	0	0.322138	6	0	0	0.0205761	0
111117	3	RN	GG	0	2.48	1	0	0	0.01	0
111117	3	RN	KT	0	0.684041	3	0	0	0.043036	0
111117	3	RN	MS	0	1.49	8	0	0	0.03125	0
111117	3	RN	RI	0	-0.2	4	0	0	0.04	0
111117	3	RN	SK	0	5.3	2	0	36	0.0269542	0
111117	3	RN	TA	0	-1.98158	7	1	0	0.0198556	0
111117	3	SK	AJ	0	0.507831	7	0	0	0.299349	0
111117	3	SK	BO	0	-1.66266	3	0	19	0.00694444	0
111117	3	SK	DN	0	2.98092	8	0	0	0.18107	0
111117	3	SK	GG	0	1.634	1	10	8	0.197368	0
111117	3	SK	KT	0	-0.0472334	5	0	0	0.372457	0
111117	3	SK	MS	0	-0.89	10	0	0	0	0
111117	3	SK	RI	0	-2.9082	6	0	0	0.08	0
111117	3	SK	RN	0	5.3	2	0	36	0.173913	0
111117	3	SK	TA	0	-1.98781	9	0	4	0.0722022	0
111117	3	TA	AJ	0	-0.4	2	0	0	0.177874	0
111117	3	TA	BO	1	3.40042	6	7	18	0.319444	0
111117	3	TA	DN	0	-1.98	1	0	0	0.226337	0
111117	3	TA	GG	1	-1.59123	8	30	1	0.171053	0
111117	3	TA	KT	1	1.04417	4	0	0	0.235524	0
111117	3	TA	MS	0	1.0805	1	0	0	0.015625	0
111117	3	TA	RI	1	6.93415	3	0	0	0.2	0
111117	3	TA	RN	0	-1.98158	10	1	0	0.0956522	1
111117	3	TA	SK	0	-1.98781	9	0	4	0.0619946	0
111121	4	AJ	BO	0	-1.29317	4	10	13	0.0486111	1
111121	4	AJ	DN	0	4.59	1	1	0	0.0781893	0
111121	4	AJ	GG	0	2.90554	6	0	9	0.0263158	0
111121	4	AJ	KT	0	-1.83	2	0	23	0.13928	0
111121	4	AJ	MS	0	2.48979	3	0	0	0	0
111121	4	AJ	RI	0	1.06793	1	0	0	0.6	0
111121	4	AJ	RN	0	0.389439	5	0	0	0.173913	0
111121	4	AJ	SK	0	0.507831	7	0	0	0.185984	0
111121	4	AJ	TA	0	-0.4	2	0	0	0.148014	0
111121	4	BO	AJ	0	-1.29317	4	10	13	0.0151844	0
111121	4	BO	DN	0	-1.17332	5	0	0	0.0823045	0
111121	4	BO	GG	1	0.56186	2	0	0	0	1
111121	4	BO	KT	1	0.0423341	2	16	22	0.0547731	1
111121	4	BO	MS	0	-1.00906	7	0	0	0	0
111121	4	BO	RI	1	12.5357	3	0	0	0	0
111121	4	BO	RN	0	-2.24	1	0	0	0	0
111121	4	BO	SK	0	-1.66266	3	9	19	0.00134771	1
111121	4	BO	TA	1	3.40042	6	0	25	0.0830325	0
111121	4	DN	AJ	0	4.59	1	1	0	0.0412148	1
111121	4	DN	BO	0	-1.17332	5	0	0	0.138889	0
111121	4	DN	GG	0	0.740809	7	0	13	0.0263158	0
111121	4	DN	KT	0	1.33228	3	0	13	0.0766823	0
111121	4	DN	MS	0	-2.11318	2	0	0	0	0
111121	4	DN	RI	0	-2.28901	2	0	0	0	0
111121	4	DN	RN	0	0.322138	6	0	0	0.0434783	0
111121	4	DN	SK	1	2.98092	8	0	0	0.0592992	0
111121	4	DN	TA	0	-1.98	1	0	0	0.099278	0
111121	4	GG	AJ	0	2.90554	6	0	9	0.00433839	0
111121	4	GG	BO	1	0.56186	2	0	0	0	0
111121	4	GG	DN	0	0.740809	7	0	13	0.00823045	0
111121	4	GG	KT	1	4.73091	4	66	58	0.0328638	1
111121	4	GG	MS	0	-1.57758	9	0	0	0.015625	0
111121	4	GG	RI	1	-0.887651	5	0	0	0	0
111121	4	GG	RN	0	2.48	1	0	0	0.00869565	0
111121	4	GG	SK	0	1.634	1	28	18	0.0202156	1
111121	4	GG	TA	1	-1.59123	8	0	31	0.0234657	0
111121	4	KT	AJ	0	-1.83	2	0	23	0.386117	0
111121	4	KT	BO	1	0.0423341	2	16	22	0.486111	0
111121	4	KT	DN	0	1.33228	3	0	13	0.403292	0
111121	4	KT	GG	1	4.73091	4	66	58	0.552632	1
111121	4	KT	MS	0	1.33211	5	0	0	0.90625	0
111121	4	KT	RI	1	-3.28986	1	0	0	0	0
111121	4	KT	RN	0	0.684041	3	0	0	0.478261	0
111121	4	KT	SK	0	-0.0472334	5	0	0	0.641509	0
111121	4	KT	TA	1	1.04417	4	0	0	0.543321	0
111121	4	RN	AJ	0	0.389439	5	0	0	0.0433839	0
111121	4	RN	BO	0	-2.24	1	0	0	0	0
111121	4	RN	DN	0	0.322138	6	0	0	0.0205761	0
111121	4	RN	GG	0	2.48	1	0	0	0.01	0
111121	4	RN	KT	0	0.684041	3	0	0	0.043036	0
111121	4	RN	MS	0	1.49	8	0	0	0.03125	0
111121	4	RN	RI	0	-0.2	4	0	0	0.04	0
111121	4	RN	SK	0	5.3	2	0	36	0.0269542	0
111121	4	RN	TA	0	-1.98158	7	0	1	0.0198556	0
111121	4	SK	AJ	0	0.507831	7	0	0	0.299349	0
111121	4	SK	BO	0	-1.66266	3	9	19	0.00694444	0
111121	4	SK	DN	0	2.98092	8	0	0	0.18107	0
111121	4	SK	GG	0	1.634	1	28	18	0.197368	0
111121	4	SK	KT	0	-0.0472334	5	0	0	0.372457	0
111121	4	SK	MS	0	-0.89	10	0	0	0	0
111121	4	SK	RI	0	-2.9082	6	0	0	0.08	0
111121	4	SK	RN	0	5.3	2	0	36	0.173913	0
111121	4	SK	TA	0	-1.98781	9	0	4	0.0722022	0
111202	5	AJ	BO	0	-1.29317	4	0	23	0.0486111	0
111202	5	AJ	DN	0	4.59	1	0	1	0.0781893	0
111202	5	AJ	GG	0	2.90554	6	0	9	0.0263158	0
111202	5	AJ	KT	0	-1.83	2	0	23	0.13928	0
111202	5	AJ	MS	0	2.48979	3	0	0	0	0
111202	5	AJ	RI	0	1.06793	1	0	0	0.6	0
111202	5	AJ	RN	0	0.389439	5	0	0	0.173913	0
111202	5	AJ	SK	0	0.507831	7	0	0	0.185984	0
111202	5	AJ	TA	0	-0.4	2	7	0	0.148014	1
111202	5	BO	AJ	0	-1.29317	4	0	23	0.0151844	0
111202	5	BO	DN	0	-1.17332	5	0	0	0.0823045	0
111202	5	BO	GG	1	0.56186	2	0	0	0	0
111202	5	BO	KT	1	0.0423341	2	17	38	0.0547731	0
111202	5	BO	MS	0	-1.00906	7	0	0	0	0
111202	5	BO	RI	1	12.5357	3	0	0	0	0
111202	5	BO	RN	0	-2.24	1	0	0	0	0
111202	5	BO	SK	0	-1.66266	3	0	28	0.00134771	0
111202	5	BO	TA	1	3.40042	6	0	25	0.0830325	0
111202	5	DN	AJ	0	4.59	1	0	1	0.0412148	0
111202	5	DN	BO	0	-1.17332	5	0	0	0.138889	0
111202	5	DN	GG	0	0.740809	7	0	13	0.0263158	0
111202	5	DN	KT	0	1.33228	3	0	13	0.0766823	0
111202	5	DN	MS	0	-2.11318	2	0	0	0	0
111202	5	DN	RI	0	-2.28901	2	0	0	0	0
111202	5	DN	RN	0	0.322138	6	0	0	0.0434783	0
111202	5	DN	SK	1	2.98092	8	0	0	0.0592992	0
111202	5	DN	TA	0	-1.98	1	15	0	0.099278	0
111202	5	GG	AJ	0	2.90554	6	0	9	0.00433839	0
111202	5	GG	BO	1	0.56186	2	0	0	0	0
111202	5	GG	DN	0	0.740809	7	0	13	0.00823045	0
111202	5	GG	KT	1	4.73091	4	16	124	0.0328638	1
111202	5	GG	MS	0	-1.57758	9	0	0	0.015625	0
111202	5	GG	RI	1	-0.887651	5	0	0	0	0
111202	5	GG	RN	0	2.48	1	0	0	0.00869565	0
111202	5	GG	SK	0	1.634	1	0	46	0.0202156	0
111202	5	GG	TA	1	-1.59123	8	3	31	0.0234657	0
111202	5	KT	AJ	0	-1.83	2	0	23	0.386117	0
111202	5	KT	BO	1	0.0423341	2	17	38	0.486111	1
111202	5	KT	DN	0	1.33228	3	0	13	0.403292	0
111202	5	KT	GG	1	4.73091	4	16	124	0.552632	0
111202	5	KT	MS	0	1.33211	5	0	0	0.90625	0
111202	5	KT	RI	1	-3.28986	1	0	0	0	0
111202	5	KT	RN	0	0.684041	3	0	0	0.478261	0
111202	5	KT	SK	0	-0.0472334	5	0	0	0.641509	0
111202	5	KT	TA	1	1.04417	4	0	0	0.543321	0
111202	5	TA	AJ	0	-0.4	2	7	0	0.177874	0
111202	5	TA	BO	1	3.40042	6	0	25	0.319444	0
111202	5	TA	DN	0	-1.98	1	15	0	0.226337	1
111202	5	TA	GG	1	-1.59123	8	3	31	0.171053	0
111202	5	TA	KT	1	1.04417	4	0	0	0.235524	0
111202	5	TA	MS	0	1.0805	1	0	0	0.015625	0
111202	5	TA	RI	1	6.93415	3	0	0	0.2	0
111202	5	TA	RN	0	-1.98158	10	0	1	0.0956522	0
111202	5	TA	SK	0	-1.98781	9	0	4	0.0619946	0
111206	6	AJ	BO	0	-1.29317	4	0	23	0.0486111	0
111206	6	AJ	DN	0	4.59	1	0	1	0.0781893	0
111206	6	AJ	GG	0	2.90554	6	0	9	0.0263158	0
111206	6	AJ	KT	0	-1.83	2	0	23	0.13928	0
111206	6	AJ	MS	0	2.48979	3	0	0	0	0
111206	6	AJ	RI	0	1.06793	1	0	0	0.6	0
111206	6	AJ	RN	0	0.389439	5	0	0	0.173913	0
111206	6	AJ	SK	0	0.507831	7	0	0	0.185984	0
111206	6	AJ	TA	0	-0.4	2	10	7	0.148014	0
111206	6	BO	AJ	0	-1.29317	4	0	23	0.0151844	0
111206	6	BO	DN	0	-1.17332	5	0	0	0.0823045	0
111206	6	BO	GG	1	0.56186	2	0	0	0	0
111206	6	BO	KT	1	0.0423341	2	0	55	0.0547731	0
111206	6	BO	MS	0	-1.00906	7	0	0	0	0
111206	6	BO	RI	1	12.5357	3	0	0	0	0
111206	6	BO	RN	0	-2.24	1	0	0	0	0
111206	6	BO	SK	0	-1.66266	3	0	28	0.00134771	0
111206	6	BO	TA	1	3.40042	6	25	25	0.0830325	1
111206	6	DN	AJ	0	4.59	1	0	1	0.0412148	0
111206	6	DN	BO	0	-1.17332	5	0	0	0.138889	0
111206	6	DN	GG	0	0.740809	7	0	13	0.0263158	0
111206	6	DN	KT	0	1.33228	3	0	13	0.0766823	0
111206	6	DN	MS	0	-2.11318	2	0	0	0	0
111206	6	DN	RI	0	-2.28901	2	0	0	0	0
111206	6	DN	RN	0	0.322138	6	0	0	0.0434783	0
111206	6	DN	SK	1	2.98092	8	57	0	0.0592992	0
111206	6	DN	TA	0	-1.98	1	0	15	0.099278	0
111206	6	GG	AJ	0	2.90554	6	0	9	0.00433839	0
111206	6	GG	BO	1	0.56186	2	0	0	0	0
111206	6	GG	DN	0	0.740809	7	0	13	0.00823045	0
111206	6	GG	KT	1	4.73091	4	0	140	0.0328638	0
111206	6	GG	MS	0	-1.57758	9	0	0	0.015625	0
111206	6	GG	RI	1	-0.887651	5	0	0	0	0
111206	6	GG	RN	0	2.48	1	0	0	0.00869565	0
111206	6	GG	SK	0	1.634	1	1	46	0.0202156	0
111206	6	GG	TA	1	-1.59123	8	0	34	0.0234657	0
111206	6	SK	AJ	0	0.507831	7	0	0	0.299349	0
111206	6	SK	BO	0	-1.66266	3	0	28	0.00694444	0
111206	6	SK	DN	0	2.98092	8	57	0	0.18107	1
111206	6	SK	GG	0	1.634	1	1	46	0.197368	1
111206	6	SK	KT	0	-0.0472334	5	0	0	0.372457	0
111206	6	SK	MS	0	-0.89	10	0	0	0	0
111206	6	SK	RI	0	-2.9082	6	0	0	0.08	0
111206	6	SK	RN	0	5.3	2	0	36	0.173913	0
111206	6	SK	TA	0	-1.98781	9	0	4	0.0722022	0
111206	6	TA	AJ	0	-0.4	2	10	7	0.177874	1
111206	6	TA	BO	1	3.40042	6	25	25	0.319444	1
111206	6	TA	DN	0	-1.98	1	0	15	0.226337	0
111206	6	TA	GG	1	-1.59123	8	0	34	0.171053	0
111206	6	TA	KT	1	1.04417	4	0	0	0.235524	0
111206	6	TA	MS	0	1.0805	1	0	0	0.015625	0
111206	6	TA	RI	1	6.93415	3	0	0	0.2	0
111206	6	TA	RN	0	-1.98158	10	0	1	0.0956522	0
111206	6	TA	SK	0	-1.98781	9	0	4	0.0619946	0
111212	7	BO	AJ	0	-1.29317	4	0	23	0.0151844	0
111212	7	BO	DN	0	-1.17332	5	0	0	0.0823045	0
111212	7	BO	GG	1	0.56186	2	0	0	0	0
111212	7	BO	KT	1	0.0423341	2	0	55	0.0547731	0
111212	7	BO	MS	0	-1.00906	7	0	0	0	0
111212	7	BO	RI	1	12.5357	3	0	0	0	0
111212	7	BO	RN	0	-2.24	1	0	0	0	0
111212	7	BO	SK	0	-1.66266	3	0	28	0.00134771	0
111212	7	BO	TA	1	3.40042	6	10	50	0.0830325	0
111212	7	GG	AJ	0	2.90554	6	0	9	0.00433839	0
111212	7	GG	BO	1	0.56186	2	0	0	0	0
111212	7	GG	DN	0	0.740809	7	0	13	0.00823045	0
111212	7	GG	KT	1	4.73091	4	0	140	0.0328638	0
111212	7	GG	MS	0	-1.57758	9	0	0	0.015625	0
111212	7	GG	RI	1	-0.887651	5	0	0	0	0
111212	7	GG	RN	0	2.48	1	0	0	0.00869565	0
111212	7	GG	SK	0	1.634	1	4	47	0.0202156	1
111212	7	GG	TA	1	-1.59123	8	6	34	0.0234657	1
111212	7	SK	AJ	0	0.507831	7	0	0	0.299349	0
111212	7	SK	BO	0	-1.66266	3	0	28	0.00694444	0
111212	7	SK	DN	0	2.98092	8	0	57	0.18107	0
111212	7	SK	GG	0	1.634	1	4	47	0.197368	0
111212	7	SK	KT	0	-0.0472334	5	0	0	0.372457	0
111212	7	SK	MS	0	-0.89	10	0	0	0	0
111212	7	SK	RI	0	-2.9082	6	0	0	0.08	0
111212	7	SK	RN	0	5.3	2	0	36	0.173913	0
111212	7	SK	TA	0	-1.98781	9	0	4	0.0722022	0
111212	7	TA	AJ	0	-0.4	2	0	17	0.177874	0
111212	7	TA	BO	1	3.40042	6	10	50	0.319444	1
111212	7	TA	DN	0	-1.98	1	0	15	0.226337	0
111212	7	TA	GG	1	-1.59123	8	6	34	0.171053	1
111212	7	TA	KT	1	1.04417	4	0	0	0.235524	0
111212	7	TA	MS	0	1.0805	1	0	0	0.015625	0
111212	7	TA	RI	1	6.93415	3	0	0	0.2	0
111212	7	TA	RN	0	-1.98158	10	0	1	0.0956522	0
111212	7	TA	SK	0	-1.98781	9	0	4	0.0619946	0
111216	8	AJ	BO	0	-1.29317	4	0	23	0.0486111	0
111216	8	AJ	DN	0	4.59	1	0	1	0.0781893	0
111216	8	AJ	GG	0	2.90554	6	0	9	0.0263158	0
111216	8	AJ	KT	0	-1.83	2	14	23	0.13928	0
111216	8	AJ	MS	0	2.48979	3	0	0	0	0
111216	8	AJ	RI	0	1.06793	1	0	0	0.6	0
111216	8	AJ	RN	0	0.389439	5	0	0	0.173913	0
111216	8	AJ	SK	0	0.507831	7	0	0	0.185984	0
111216	8	AJ	TA	0	-0.4	2	0	17	0.148014	0
111216	8	BO	AJ	0	-1.29317	4	0	23	0.0151844	0
111216	8	BO	DN	0	-1.17332	5	0	0	0.0823045	0
111216	8	BO	GG	1	0.56186	2	0	0	0	0
111216	8	BO	KT	1	0.0423341	2	4	55	0.0547731	0
111216	8	BO	MS	0	-1.00906	7	0	0	0	0
111216	8	BO	RI	1	12.5357	3	0	0	0	0
111216	8	BO	RN	0	-2.24	1	0	0	0	0
111216	8	BO	SK	0	-1.66266	3	0	28	0.00134771	0
111216	8	BO	TA	1	3.40042	6	0	60	0.0830325	0
111216	8	DN	AJ	0	4.59	1	0	1	0.0412148	1
111216	8	DN	BO	0	-1.17332	5	0	0	0.138889	0
111216	8	DN	GG	0	0.740809	7	0	13	0.0263158	0
111216	8	DN	KT	0	1.33228	3	5	13	0.0766823	0
111216	8	DN	MS	0	-2.11318	2	0	0	0	0
111216	8	DN	RI	0	-2.28901	2	0	0	0	0
111216	8	DN	RN	0	0.322138	6	0	0	0.0434783	0
111216	8	DN	SK	1	2.98092	8	0	57	0.0592992	0
111216	8	DN	TA	0	-1.98	1	0	15	0.099278	0
111216	8	GG	AJ	0	2.90554	6	0	9	0.00433839	0
111216	8	GG	BO	1	0.56186	2	0	0	0	0
111216	8	GG	DN	0	0.740809	7	0	13	0.00823045	0
111216	8	GG	KT	1	4.73091	4	1	140	0.0328638	1
111216	8	GG	MS	0	-1.57758	9	0	0	0.015625	0
111216	8	GG	RI	1	-0.887651	5	0	0	0	0
111216	8	GG	RN	0	2.48	1	0	0	0.00869565	0
111216	8	GG	SK	0	1.634	1	54	51	0.0202156	1
111216	8	GG	TA	1	-1.59123	8	0	40	0.0234657	0
111216	8	KT	AJ	0	-1.83	2	14	23	0.386117	0
111216	8	KT	BO	1	0.0423341	2	4	55	0.486111	1
111216	8	KT	DN	0	1.33228	3	5	13	0.403292	1
111216	8	KT	GG	1	4.73091	4	1	140	0.552632	0
111216	8	KT	MS	0	1.33211	5	0	0	0.90625	0
111216	8	KT	RI	1	-3.28986	1	0	0	0	0
111216	8	KT	RN	0	0.684041	3	34	0	0.478261	1
111216	8	KT	SK	0	-0.0472334	5	0	0	0.641509	1
111216	8	KT	TA	1	1.04417	4	0	0	0.543321	0
111216	8	RN	AJ	0	0.389439	5	0	0	0.0433839	0
111216	8	RN	BO	0	-2.24	1	0	0	0	0
111216	8	RN	DN	0	0.322138	6	0	0	0.0205761	0
111216	8	RN	GG	0	2.48	1	0	0	0.01	0
111216	8	RN	KT	0	0.684041	3	34	0	0.043036	0
111216	8	RN	MS	0	1.49	8	0	0	0.03125	0
111216	8	RN	RI	0	-0.2	4	0	0	0.04	0
111216	8	RN	SK	0	5.3	2	0	36	0.0269542	0
111216	8	RN	TA	0	-1.98158	7	0	1	0.0198556	0
111216	8	SK	AJ	0	0.507831	7	0	0	0.299349	0
111216	8	SK	BO	0	-1.66266	3	0	28	0.00694444	0
111216	8	SK	DN	0	2.98092	8	0	57	0.18107	0
111216	8	SK	GG	0	1.634	1	54	51	0.197368	0
111216	8	SK	KT	0	-0.0472334	5	0	0	0.372457	0
111216	8	SK	MS	0	-0.89	10	0	0	0	0
111216	8	SK	RI	0	-2.9082	6	0	0	0.08	0
111216	8	SK	RN	0	5.3	2	0	36	0.173913	0
111216	8	SK	TA	0	-1.98781	9	0	4	0.0722022	0
120104	9	AJ	BO	0	-1.29317	4	0	23	0.0486111	0
120104	9	AJ	DN	0	4.59	1	0	1	0.0781893	0
120104	9	AJ	GG	0	2.90554	6	0	9	0.0263158	0
120104	9	AJ	KT	0	-1.83	2	0	37	0.13928	0
120104	9	AJ	MS	0	2.48979	3	0	0	0	0
120104	9	AJ	RI	0	1.06793	1	0	0	0.6	0
120104	9	AJ	RN	0	0.389439	5	0	0	0.173913	0
120104	9	AJ	SK	0	0.507831	7	0	0	0.185984	0
120104	9	AJ	TA	0	-0.4	2	0	17	0.148014	0
120104	9	BO	AJ	0	-1.29317	4	0	23	0.0151844	0
120104	9	BO	DN	0	-1.17332	5	5	0	0.0823045	1
120104	9	BO	GG	1	0.56186	2	0	0	0	0
120104	9	BO	KT	1	0.0423341	2	84	59	0.0547731	1
120104	9	BO	MS	0	-1.00906	7	0	0	0	0
120104	9	BO	RI	1	12.5357	3	0	0	0	0
120104	9	BO	RN	0	-2.24	1	0	0	0	0
120104	9	BO	SK	0	-1.66266	3	56	28	0.00134771	1
120104	9	BO	TA	1	3.40042	6	0	60	0.0830325	0
120104	9	DN	AJ	0	4.59	1	0	1	0.0412148	0
120104	9	DN	BO	0	-1.17332	5	5	0	0.138889	0
120104	9	DN	GG	0	0.740809	7	0	13	0.0263158	0
120104	9	DN	KT	0	1.33228	3	0	18	0.0766823	0
120104	9	DN	MS	0	-2.11318	2	0	0	0	0
120104	9	DN	RI	0	-2.28901	2	0	0	0	0
120104	9	DN	RN	0	0.322138	6	0	0	0.0434783	0
120104	9	DN	SK	1	2.98092	8	0	57	0.0592992	0
120104	9	DN	TA	0	-1.98	1	0	15	0.099278	0
120104	9	GG	AJ	0	2.90554	6	0	9	0.00433839	0
120104	9	GG	BO	1	0.56186	2	0	0	0	0
120104	9	GG	DN	0	0.740809	7	0	13	0.00823045	0
120104	9	GG	KT	1	4.73091	4	0	141	0.0328638	0
120104	9	GG	MS	0	-1.57758	9	0	0	0.015625	0
120104	9	GG	RI	1	-0.887651	5	0	0	0	0
120104	9	GG	RN	0	2.48	1	0	0	0.00869565	0
120104	9	GG	SK	0	1.634	1	0	105	0.0202156	0
120104	9	GG	TA	1	-1.59123	8	0	40	0.0234657	0
120104	9	KT	AJ	0	-1.83	2	0	37	0.386117	0
120104	9	KT	BO	1	0.0423341	2	84	59	0.486111	1
120104	9	KT	DN	0	1.33228	3	0	18	0.403292	0
120104	9	KT	GG	1	4.73091	4	0	141	0.552632	0
120104	9	KT	MS	0	1.33211	5	0	0	0.90625	0
120104	9	KT	RI	1	-3.28986	1	0	0	0	0
120104	9	KT	RN	0	0.684041	3	3	34	0.478261	1
120104	9	KT	SK	0	-0.0472334	5	0	0	0.641509	0
120104	9	KT	TA	1	1.04417	4	0	0	0.543321	0
120104	9	RN	AJ	0	0.389439	5	0	0	0.0433839	0
120104	9	RN	BO	0	-2.24	1	0	0	0	0
120104	9	RN	DN	0	0.322138	6	0	0	0.0205761	0
120104	9	RN	GG	0	2.48	1	0	0	0.01	1
120104	9	RN	KT	0	0.684041	3	3	34	0.043036	0
120104	9	RN	MS	0	1.49	8	0	0	0.03125	0
120104	9	RN	RI	0	-0.2	4	0	0	0.04	0
120104	9	RN	SK	0	5.3	2	0	36	0.0269542	0
120104	9	RN	TA	0	-1.98158	7	0	1	0.0198556	0
120104	9	SK	AJ	0	0.507831	7	0	0	0.299349	0
120104	9	SK	BO	0	-1.66266	3	56	28	0.00694444	0
120104	9	SK	DN	0	2.98092	8	0	57	0.18107	0
120104	9	SK	GG	0	1.634	1	0	105	0.197368	0
120104	9	SK	KT	0	-0.0472334	5	0	0	0.372457	0
120104	9	SK	MS	0	-0.89	10	0	0	0	0
120104	9	SK	RI	0	-2.9082	6	0	0	0.08	0
120104	9	SK	RN	0	5.3	2	0	36	0.173913	0
120104	9	SK	TA	0	-1.98781	9	0	4	0.0722022	0
120106	10	AJ	BO	0	-1.29317	4	0	23	0.0486111	0
120106	10	AJ	DN	0	4.59	1	0	1	0.0781893	0
120106	10	AJ	GG	0	2.90554	6	0	9	0.0263158	0
120106	10	AJ	KT	0	-1.83	2	5	37	0.13928	0
120106	10	AJ	MS	0	2.48979	3	0	0	0	0
120106	10	AJ	RI	0	1.06793	1	0	0	0.6	0
120106	10	AJ	RN	0	0.389439	5	0	0	0.173913	0
120106	10	AJ	SK	0	0.507831	7	0	0	0.185984	0
120106	10	AJ	TA	0	-0.4	2	0	17	0.148014	0
120106	10	DN	AJ	0	4.59	1	0	1	0.0412148	0
120106	10	DN	BO	0	-1.17332	5	0	5	0.138889	0
120106	10	DN	GG	0	0.740809	7	0	13	0.0263158	0
120106	10	DN	KT	0	1.33228	3	23	18	0.0766823	0
120106	10	DN	MS	0	-2.11318	2	0	0	0	0
120106	10	DN	RI	0	-2.28901	2	0	0	0	0
120106	10	DN	RN	0	0.322138	6	0	0	0.0434783	0
120106	10	DN	SK	1	2.98092	8	0	57	0.0592992	0
120106	10	DN	TA	0	-1.98	1	0	15	0.099278	0
120106	10	GG	AJ	0	2.90554	6	0	9	0.00433839	0
120106	10	GG	BO	1	0.56186	2	0	0	0	0
120106	10	GG	DN	0	0.740809	7	0	13	0.00823045	0
120106	10	GG	KT	1	4.73091	4	29	141	0.0328638	0
120106	10	GG	MS	0	-1.57758	9	0	0	0.015625	0
120106	10	GG	RI	1	-0.887651	5	0	0	0	0
120106	10	GG	RN	0	2.48	1	0	0	0.00869565	0
120106	10	GG	SK	0	1.634	1	5	105	0.0202156	1
120106	10	GG	TA	1	-1.59123	8	0	40	0.0234657	0
120106	10	KT	AJ	0	-1.83	2	5	37	0.386117	1
120106	10	KT	BO	1	0.0423341	2	0	143	0.486111	0
120106	10	KT	DN	0	1.33228	3	23	18	0.403292	1
120106	10	KT	GG	1	4.73091	4	29	141	0.552632	1
120106	10	KT	MS	0	1.33211	5	0	0	0.90625	0
120106	10	KT	RI	1	-3.28986	1	0	0	0	0
120106	10	KT	RN	0	0.684041	3	0	37	0.478261	0
120106	10	KT	SK	0	-0.0472334	5	0	0	0.641509	0
120106	10	KT	TA	1	1.04417	4	46	0	0.543321	1
120106	10	SK	AJ	0	0.507831	7	0	0	0.299349	0
120106	10	SK	BO	0	-1.66266	3	0	84	0.00694444	0
120106	10	SK	DN	0	2.98092	8	0	57	0.18107	0
120106	10	SK	GG	0	1.634	1	5	105	0.197368	0
120106	10	SK	KT	0	-0.0472334	5	0	0	0.372457	0
120106	10	SK	MS	0	-0.89	10	0	0	0	0
120106	10	SK	RI	0	-2.9082	6	0	0	0.08	0
120106	10	SK	RN	0	5.3	2	0	36	0.173913	0
120106	10	SK	TA	0	-1.98781	9	0	4	0.0722022	0
120106	10	TA	AJ	0	-0.4	2	0	17	0.177874	0
120106	10	TA	BO	1	3.40042	6	0	60	0.319444	0
120106	10	TA	DN	0	-1.98	1	0	15	0.226337	0
120106	10	TA	GG	1	-1.59123	8	0	40	0.171053	0
120106	10	TA	KT	1	1.04417	4	46	0	0.235524	0
120106	10	TA	MS	0	1.0805	1	0	0	0.015625	0
120106	10	TA	RI	1	6.93415	3	0	0	0.2	0
120106	10	TA	RN	0	-1.98158	10	0	1	0.0956522	0
120106	10	TA	SK	0	-1.98781	9	0	4	0.0619946	0
120110	11	AJ	BO	0	-1.29317	4	0	23	0.0486111	0
120110	11	AJ	DN	0	4.59	1	0	1	0.0781893	0
120110	11	AJ	GG	0	2.90554	6	0	9	0.0263158	0
120110	11	AJ	KT	0	-1.83	2	9	42	0.13928	0
120110	11	AJ	MS	0	2.48979	3	0	0	0	0
120110	11	AJ	RI	0	1.06793	1	0	0	0.6	0
120110	11	AJ	RN	0	0.389439	5	0	0	0.173913	0
120110	11	AJ	SK	0	0.507831	7	0	0	0.185984	0
120110	11	AJ	TA	0	-0.4	2	0	17	0.148014	0
120110	11	BO	AJ	0	-1.29317	4	0	23	0.0151844	0
120110	11	BO	DN	0	-1.17332	5	0	5	0.0823045	0
120110	11	BO	GG	1	0.56186	2	0	0	0	0
120110	11	BO	KT	1	0.0423341	2	60	143	0.0547731	1
120110	11	BO	MS	0	-1.00906	7	0	0	0	0
120110	11	BO	RI	1	12.5357	3	0	0	0	0
120110	11	BO	RN	0	-2.24	1	0	0	0	0
120110	11	BO	SK	0	-1.66266	3	18	84	0.00134771	0
120110	11	BO	TA	1	3.40042	6	3	60	0.0830325	1
120110	11	DN	AJ	0	4.59	1	0	1	0.0412148	0
120110	11	DN	BO	0	-1.17332	5	0	5	0.138889	0
120110	11	DN	GG	0	0.740809	7	0	13	0.0263158	0
120110	11	DN	KT	0	1.33228	3	8	41	0.0766823	0
120110	11	DN	MS	0	-2.11318	2	0	0	0	0
120110	11	DN	RI	0	-2.28901	2	0	0	0	0
120110	11	DN	RN	0	0.322138	6	0	0	0.0434783	0
120110	11	DN	SK	1	2.98092	8	0	57	0.0592992	0
120110	11	DN	TA	0	-1.98	1	0	15	0.099278	0
120110	11	GG	AJ	0	2.90554	6	0	9	0.00433839	0
120110	11	GG	BO	1	0.56186	2	0	0	0	0
120110	11	GG	DN	0	0.740809	7	0	13	0.00823045	0
120110	11	GG	KT	1	4.73091	4	20	170	0.0328638	0
120110	11	GG	MS	0	-1.57758	9	0	0	0.015625	0
120110	11	GG	RI	1	-0.887651	5	0	0	0	0
120110	11	GG	RN	0	2.48	1	0	0	0.00869565	0
120110	11	GG	SK	0	1.634	1	0	110	0.0202156	0
120110	11	GG	TA	1	-1.59123	8	0	40	0.0234657	0
120110	11	KT	AJ	0	-1.83	2	9	42	0.386117	1
120110	11	KT	BO	1	0.0423341	2	60	143	0.486111	0
120110	11	KT	DN	0	1.33228	3	8	41	0.403292	1
120110	11	KT	GG	1	4.73091	4	20	170	0.552632	1
120110	11	KT	MS	0	1.33211	5	8	0	0.90625	0
120110	11	KT	RI	1	-3.28986	1	0	0	0	0
120110	11	KT	RN	0	0.684041	3	0	37	0.478261	0
120110	11	KT	SK	0	-0.0472334	5	0	0	0.641509	0
120110	11	KT	TA	1	1.04417	4	21	46	0.543321	1
120110	11	MS	AJ	0	2.48979	3	0	0	0	0
120110	11	MS	BO	0	-1.00906	7	0	0	0	0
120110	11	MS	DN	0	-2.11318	2	0	0	0	0
120110	11	MS	GG	0	-1.57758	9	0	0	0.0131579	0
120110	11	MS	KT	0	1.33211	5	8	0	0.0453834	0
120110	11	MS	RI	0	-1.82647	4	0	0	0.08	0
120110	11	MS	RN	0	1.49	8	0	0	0.0173913	0
120110	11	MS	SK	0	-0.885227	10	0	0	0	0
120110	11	MS	TA	0	1.0805	1	1	0	0.00180505	0
120110	11	SK	AJ	0	0.507831	7	0	0	0.299349	0
120110	11	SK	BO	0	-1.66266	3	18	84	0.00694444	0
120110	11	SK	DN	0	2.98092	8	0	57	0.18107	0
120110	11	SK	GG	0	1.634	1	0	110	0.197368	0
120110	11	SK	KT	0	-0.0472334	5	0	0	0.372457	0
120110	11	SK	MS	0	-0.89	10	0	0	0	0
120110	11	SK	RI	0	-2.9082	6	0	0	0.08	0
120110	11	SK	RN	0	5.3	2	0	36	0.173913	0
120110	11	SK	TA	0	-1.98781	9	0	4	0.0722022	0
120110	11	TA	AJ	0	-0.4	2	0	17	0.177874	0
120110	11	TA	BO	1	3.40042	6	3	60	0.319444	1
120110	11	TA	DN	0	-1.98	1	0	15	0.226337	0
120110	11	TA	GG	1	-1.59123	8	0	40	0.171053	0
120110	11	TA	KT	1	1.04417	4	21	46	0.235524	1
120110	11	TA	MS	0	1.0805	1	1	0	0.015625	1
120110	11	TA	RI	1	6.93415	3	0	0	0.2	0
120110	11	TA	RN	0	-1.98158	10	0	1	0.0956522	0
120110	11	TA	SK	0	-1.98781	9	0	4	0.0619946	0
120112	12	AJ	BO	0	-1.29317	4	0	23	0.0486111	0
120112	12	AJ	DN	0	4.59	1	0	1	0.0781893	1
120112	12	AJ	GG	0	2.90554	6	0	9	0.0263158	0
120112	12	AJ	KT	0	-1.83	2	0	51	0.13928	0
120112	12	AJ	MS	0	2.48979	3	0	0	0	0
120112	12	AJ	RI	0	1.06793	1	0	0	0.6	0
120112	12	AJ	RN	0	0.389439	5	0	0	0.173913	0
120112	12	AJ	SK	0	0.507831	7	0	0	0.185984	0
120112	12	AJ	TA	0	-0.4	2	12	17	0.148014	0
120112	12	BO	AJ	0	-1.29317	4	0	23	0.0151844	0
120112	12	BO	DN	0	-1.17332	5	0	5	0.0823045	0
120112	12	BO	GG	1	0.56186	2	0	0	0	0
120112	12	BO	KT	1	0.0423341	2	0	203	0.0547731	0
120112	12	BO	MS	0	-1.00906	7	0	0	0	0
120112	12	BO	RI	1	12.5357	3	0	0	0	0
120112	12	BO	RN	0	-2.24	1	0	0	0	0
120112	12	BO	SK	0	-1.66266	3	0	102	0.00134771	0
120112	12	BO	TA	1	3.40042	6	46	63	0.0830325	1
120112	12	DN	AJ	0	4.59	1	3	1	0.0412148	0
120112	12	DN	BO	0	-1.17332	5	0	5	0.138889	0
120112	12	DN	GG	0	0.740809	7	0	13	0.0263158	0
120112	12	DN	KT	0	1.33228	3	0	49	0.0766823	0
120112	12	DN	MS	0	-2.11318	2	0	0	0	0
120112	12	DN	RI	0	-2.28901	2	0	0	0	0
120112	12	DN	RN	0	0.322138	6	0	0	0.0434783	0
120112	12	DN	SK	1	2.98092	8	0	57	0.0592992	0
120112	12	DN	TA	0	-1.98	1	0	15	0.099278	0
120112	12	GG	AJ	0	2.90554	6	0	9	0.00433839	0
120112	12	GG	BO	1	0.56186	2	0	0	0	0
120112	12	GG	DN	0	0.740809	7	0	13	0.00823045	0
120112	12	GG	KT	1	4.73091	4	0	190	0.0328638	0
120112	12	GG	MS	0	-1.57758	9	0	0	0.015625	0
120112	12	GG	RI	1	-0.887651	5	0	0	0	0
120112	12	GG	RN	0	2.48	1	0	0	0.00869565	0
120112	12	GG	SK	0	1.634	1	0	110	0.0202156	0
120112	12	GG	TA	1	-1.59123	8	38	40	0.0234657	1
120112	12	RI	AJ	0	1.06793	1	0	0	0.032538	0
120112	12	RI	BO	1	12.5357	3	0	0	0	0
120112	12	RI	DN	0	-2.28901	2	0	0	0	0
120112	12	RI	GG	1	-0.887651	5	0	0	0	0
120112	12	RI	KT	1	-3.28986	1	0	0	0	0
120112	12	RI	MS	0	-1.82647	4	0	0	0.03125	0
120112	12	RI	RN	0	-0.2	4	0	0	0.00869565	0
120112	12	RI	SK	0	-2.9082	6	0	0	0.00269542	0
120112	12	RI	TA	1	6.93415	3	6	0	0.00902527	0
120112	12	TA	AJ	0	-0.4	2	12	17	0.177874	1
120112	12	TA	BO	1	3.40042	6	46	63	0.319444	1
120112	12	TA	DN	0	-1.98	1	0	15	0.226337	0
120112	12	TA	GG	1	-1.59123	8	38	40	0.171053	0
120112	12	TA	KT	1	1.04417	4	0	67	0.235524	0
120112	12	TA	MS	0	1.0805	1	0	1	0.015625	0
120112	12	TA	RI	1	6.93415	3	6	0	0.2	0
120112	12	TA	RN	0	-1.98158	10	0	1	0.0956522	0
120112	12	TA	SK	0	-1.98781	9	0	4	0.0619946	0
120118	13	BO	AJ	0	-1.29317	4	0	23	0.0151844	0
120118	13	BO	DN	0	-1.17332	5	0	5	0.0823045	0
120118	13	BO	GG	1	0.56186	2	0	0	0	0
120118	13	BO	KT	1	0.0423341	2	19	203	0.0547731	0
120118	13	BO	MS	0	-1.00906	7	0	0	0	0
120118	13	BO	RI	1	12.5357	3	0	0	0	0
120118	13	BO	RN	0	-2.24	1	0	0	0	0
120118	13	BO	SK	0	-1.66266	3	1	102	0.00134771	0
120118	13	BO	TA	1	3.40042	6	0	109	0.0830325	0
120118	13	DN	AJ	0	4.59	1	0	4	0.0412148	0
120118	13	DN	BO	0	-1.17332	5	0	5	0.138889	0
120118	13	DN	GG	0	0.740809	7	0	13	0.0263158	0
120118	13	DN	KT	0	1.33228	3	47	49	0.0766823	1
120118	13	DN	MS	0	-2.11318	2	0	0	0	0
120118	13	DN	RI	0	-2.28901	2	0	0	0	0
120118	13	DN	RN	0	0.322138	6	0	0	0.0434783	0
120118	13	DN	SK	1	2.98092	8	0	57	0.0592992	0
120118	13	DN	TA	0	-1.98	1	0	15	0.099278	0
120118	13	GG	AJ	0	2.90554	6	0	9	0.00433839	0
120118	13	GG	BO	1	0.56186	2	0	0	0	0
120118	13	GG	DN	0	0.740809	7	0	13	0.00823045	0
120118	13	GG	KT	1	4.73091	4	36	190	0.0328638	1
120118	13	GG	MS	0	-1.57758	9	0	0	0.015625	0
120118	13	GG	RI	1	-0.887651	5	0	0	0	0
120118	13	GG	RN	0	2.48	1	0	0	0.00869565	0
120118	13	GG	SK	0	1.634	1	0	110	0.0202156	1
120118	13	GG	TA	1	-1.59123	8	0	78	0.0234657	0
120118	13	KT	AJ	0	-1.83	2	0	51	0.386117	0
120118	13	KT	BO	1	0.0423341	2	19	203	0.486111	1
120118	13	KT	DN	0	1.33228	3	47	49	0.403292	0
120118	13	KT	GG	1	4.73091	4	36	190	0.552632	1
120118	13	KT	MS	0	1.33211	5	0	8	0.90625	0
120118	13	KT	RI	1	-3.28986	1	0	0	0	0
120118	13	KT	RN	0	0.684041	3	0	37	0.478261	0
120118	13	KT	SK	0	-0.0472334	5	0	0	0.641509	0
120118	13	KT	TA	1	1.04417	4	6	63	0.543321	1
120118	13	SK	AJ	0	0.507831	7	0	0	0.299349	0
120118	13	SK	BO	0	-1.66266	3	1	102	0.00694444	0
120118	13	SK	DN	0	2.98092	8	0	57	0.18107	0
120118	13	SK	GG	0	1.634	1	0	110	0.197368	0
120118	13	SK	KT	0	-0.0472334	5	0	0	0.372457	0
120118	13	SK	MS	0	-0.89	10	0	0	0	0
120118	13	SK	RI	0	-2.9082	6	0	0	0.08	0
120118	13	SK	RN	0	5.3	2	0	36	0.173913	0
120118	13	SK	TA	0	-1.98781	9	0	4	0.0722022	0
120118	13	TA	AJ	0	-0.4	2	0	29	0.177874	0
120118	13	TA	BO	1	3.40042	6	0	109	0.319444	0
120118	13	TA	DN	0	-1.98	1	0	15	0.226337	0
120118	13	TA	GG	1	-1.59123	8	0	78	0.171053	0
120118	13	TA	KT	1	1.04417	4	6	67	0.235524	0
120118	13	TA	MS	0	1.0805	1	0	1	0.015625	0
120118	13	TA	RI	1	6.93415	3	0	6	0.2	0
120118	13	TA	RN	0	-1.98158	10	0	1	0.0956522	0
120118	13	TA	SK	0	-1.98781	9	0	4	0.0619946	0
120120	14	BO	AJ	0	-1.29317	4	0	23	0.0151844	0
120120	14	BO	DN	0	-1.17332	5	0	5	0.0823045	0
120120	14	BO	GG	1	0.56186	2	0	0	0	0
120120	14	BO	KT	1	0.0423341	2	39	222	0.0547731	1
120120	14	BO	MS	0	-1.00906	7	0	0	0	0
120120	14	BO	RI	1	12.5357	3	0	0	0	0
120120	14	BO	RN	0	-2.24	1	0	0	0	0
120120	14	BO	SK	0	-1.66266	3	0	103	0.00134771	0
120120	14	BO	TA	1	3.40042	6	3	109	0.0830325	0
120120	14	GG	AJ	0	2.90554	6	0	9	0.00433839	0
120120	14	GG	BO	1	0.56186	2	0	0	0	0
120120	14	GG	DN	0	0.740809	7	0	13	0.00823045	0
120120	14	GG	KT	1	4.73091	4	0	226	0.0328638	0
120120	14	GG	MS	0	-1.57758	9	0	0	0.015625	0
120120	14	GG	RI	1	-0.887651	5	0	0	0	0
120120	14	GG	RN	0	2.48	1	0	0	0.00869565	0
120120	14	GG	SK	0	1.634	1	0	110	0.0202156	0
120120	14	GG	TA	1	-1.59123	8	26	78	0.0234657	1
120120	14	KT	AJ	0	-1.83	2	0	51	0.386117	0
120120	14	KT	BO	1	0.0423341	2	39	222	0.486111	0
120120	14	KT	DN	0	1.33228	3	0	96	0.403292	0
120120	14	KT	GG	1	4.73091	4	0	226	0.552632	0
120120	14	KT	MS	0	1.33211	5	0	8	0.90625	0
120120	14	KT	RI	1	-3.28986	1	0	0	0	0
120120	14	KT	RN	0	0.684041	3	0	37	0.478261	0
120120	14	KT	SK	0	-0.0472334	5	0	0	0.641509	0
120120	14	KT	TA	1	1.04417	4	3	69	0.543321	0
120120	14	TA	AJ	0	-0.4	2	0	29	0.177874	0
120120	14	TA	BO	1	3.40042	6	3	109	0.319444	1
120120	14	TA	DN	0	-1.98	1	0	15	0.226337	0
120120	14	TA	GG	1	-1.59123	8	26	78	0.171053	1
120120	14	TA	KT	1	1.04417	4	3	73	0.235524	0
120120	14	TA	MS	0	1.0805	1	0	1	0.015625	0
120120	14	TA	RI	1	6.93415	3	0	6	0.2	0
120120	14	TA	RN	0	-1.98158	10	0	1	0.0956522	0
120120	14	TA	SK	0	-1.98781	9	0	4	0.0619946	0
120125	15	AJ	BO	0	-1.29317	4	14	23	0.0486111	0
120125	15	AJ	DN	0	4.59	1	0	1	0.0781893	0
120125	15	AJ	GG	0	2.90554	6	0	9	0.0263158	0
120125	15	AJ	KT	0	-1.83	2	0	51	0.13928	0
120125	15	AJ	MS	0	2.48979	3	0	0	0	0
120125	15	AJ	RI	0	1.06793	1	0	0	0.6	0
120125	15	AJ	RN	0	0.389439	5	0	0	0.173913	0
120125	15	AJ	SK	0	0.507831	7	0	0	0.185984	0
120125	15	AJ	TA	0	-0.4	2	0	29	0.148014	0
120125	15	BO	AJ	0	-1.29317	4	14	23	0.0151844	1
120125	15	BO	DN	0	-1.17332	5	0	5	0.0823045	0
120125	15	BO	GG	1	0.56186	2	0	0	0	0
120125	15	BO	KT	1	0.0423341	2	16	222	0.0547731	1
120125	15	BO	MS	0	-1.00906	7	0	0	0	1
120125	15	BO	RI	1	12.5357	3	0	0	0	0
120125	15	BO	RN	0	-2.24	1	0	0	0	0
120125	15	BO	SK	0	-1.66266	3	0	103	0.00134771	0
120125	15	BO	TA	1	3.40042	6	0	112	0.0830325	0
120125	15	GG	AJ	0	2.90554	6	0	9	0.00433839	0
120125	15	GG	BO	1	0.56186	2	0	0	0	0
120125	15	GG	DN	0	0.740809	7	0	13	0.00823045	0
120125	15	GG	KT	1	4.73091	4	3	226	0.0328638	1
120125	15	GG	MS	0	-1.57758	9	0	0	0.015625	0
120125	15	GG	RI	1	-0.887651	5	0	0	0	0
120125	15	GG	RN	0	2.48	1	0	0	0.00869565	0
120125	15	GG	SK	0	1.634	1	50	110	0.0202156	1
120125	15	GG	TA	1	-1.59123	8	1	104	0.0234657	1
120125	15	KT	AJ	0	-1.83	2	0	51	0.386117	0
120125	15	KT	BO	1	0.0423341	2	16	238	0.486111	0
120125	15	KT	DN	0	1.33228	3	0	96	0.403292	0
120125	15	KT	GG	1	4.73091	4	3	226	0.552632	0
120125	15	KT	MS	0	1.33211	5	0	8	0.90625	0
120125	15	KT	RI	1	-3.28986	1	0	0	0	0
120125	15	KT	RN	0	0.684041	3	0	37	0.478261	0
120125	15	KT	SK	0	-0.0472334	5	0	0	0.641509	0
120125	15	KT	TA	1	1.04417	4	0	72	0.543321	0
120125	15	MS	AJ	0	2.48979	3	0	0	0	0
120125	15	MS	BO	0	-1.00906	7	0	0	0	0
120125	15	MS	DN	0	-2.11318	2	0	0	0	0
120125	15	MS	GG	0	-1.57758	9	0	0	0.0131579	0
120125	15	MS	KT	0	1.33211	5	0	8	0.0453834	0
120125	15	MS	RI	0	-1.82647	4	0	0	0.08	0
120125	15	MS	RN	0	1.49	8	0	0	0.0173913	0
120125	15	MS	SK	0	-0.885227	10	0	0	0	0
120125	15	MS	TA	0	1.0805	1	0	1	0.00180505	0
120125	15	SK	AJ	0	0.507831	7	0	0	0.299349	0
120125	15	SK	BO	0	-1.66266	3	0	103	0.00694444	0
120125	15	SK	DN	0	2.98092	8	0	57	0.18107	0
120125	15	SK	GG	0	1.634	1	50	110	0.197368	0
120125	15	SK	KT	0	-0.0472334	5	0	0	0.372457	0
120125	15	SK	MS	0	-0.89	10	0	0	0	0
120125	15	SK	RI	0	-2.9082	6	0	0	0.08	0
120125	15	SK	RN	0	5.3	2	0	36	0.173913	0
120125	15	SK	TA	0	-1.98781	9	0	4	0.0722022	0
120125	15	TA	AJ	0	-0.4	2	0	29	0.177874	0
120125	15	TA	BO	1	3.40042	6	0	112	0.319444	0
120125	15	TA	DN	0	-1.98	1	0	15	0.226337	0
120125	15	TA	GG	1	-1.59123	8	1	104	0.171053	0
120125	15	TA	KT	1	1.04417	4	0	76	0.235524	0
120125	15	TA	MS	0	1.0805	1	0	1	0.015625	0
120125	15	TA	RI	1	6.93415	3	0	6	0.2	0
120125	15	TA	RN	0	-1.98158	10	0	1	0.0956522	0
120125	15	TA	SK	0	-1.98781	9	0	4	0.0619946	0
120127	16	AJ	BO	0	-1.29317	4	5	37	0.0486111	0
120127	16	AJ	DN	0	4.59	1	0	1	0.0781893	0
120127	16	AJ	GG	0	2.90554	6	0	9	0.0263158	0
120127	16	AJ	KT	0	-1.83	2	0	51	0.13928	0
120127	16	AJ	MS	0	2.48979	3	0	0	0	0
120127	16	AJ	RI	0	1.06793	1	0	0	0.6	0
120127	16	AJ	RN	0	0.389439	5	0	0	0.173913	0
120127	16	AJ	SK	0	0.507831	7	0	0	0.185984	0
120127	16	AJ	TA	0	-0.4	2	1	29	0.148014	1
120127	16	BO	AJ	0	-1.29317	4	5	37	0.0151844	0
120127	16	BO	DN	0	-1.17332	5	7	5	0.0823045	0
120127	16	BO	GG	1	0.56186	2	0	0	0	0
120127	16	BO	KT	1	0.0423341	2	0	238	0.0547731	0
120127	16	BO	MS	0	-1.00906	7	0	0	0	0
120127	16	BO	RI	1	12.5357	3	0	0	0	0
120127	16	BO	RN	0	-2.24	1	0	0	0	0
120127	16	BO	SK	0	-1.66266	3	0	103	0.00134771	0
120127	16	BO	TA	1	3.40042	6	0	112	0.0830325	0
120127	16	DN	AJ	0	4.59	1	0	4	0.0412148	0
120127	16	DN	BO	0	-1.17332	5	7	5	0.138889	0
120127	16	DN	GG	0	0.740809	7	0	13	0.0263158	0
120127	16	DN	KT	0	1.33228	3	0	96	0.0766823	0
120127	16	DN	MS	0	-2.11318	2	0	0	0	0
120127	16	DN	RI	0	-2.28901	2	0	0	0	0
120127	16	DN	RN	0	0.322138	6	0	0	0.0434783	0
120127	16	DN	SK	1	2.98092	8	0	57	0.0592992	0
120127	16	DN	TA	0	-1.98	1	0	15	0.099278	0
120127	16	GG	AJ	0	2.90554	6	0	9	0.00433839	0
120127	16	GG	BO	1	0.56186	2	0	0	0	0
120127	16	GG	DN	0	0.740809	7	0	13	0.00823045	0
120127	16	GG	KT	1	4.73091	4	0	229	0.0328638	0
120127	16	GG	MS	0	-1.57758	9	0	0	0.015625	0
120127	16	GG	RI	1	-0.887651	5	0	0	0	0
120127	16	GG	RN	0	2.48	1	0	0	0.00869565	0
120127	16	GG	SK	0	1.634	1	0	160	0.0202156	0
120127	16	GG	TA	1	-1.59123	8	0	105	0.0234657	0
120127	16	TA	AJ	0	-0.4	2	1	29	0.177874	0
120127	16	TA	BO	1	3.40042	6	0	112	0.319444	0
120127	16	TA	DN	0	-1.98	1	0	15	0.226337	0
120127	16	TA	GG	1	-1.59123	8	0	105	0.171053	0
120127	16	TA	KT	1	1.04417	4	0	76	0.235524	0
120127	16	TA	MS	0	1.0805	1	0	1	0.015625	0
120127	16	TA	RI	1	6.93415	3	0	6	0.2	0
120127	16	TA	RN	0	-1.98158	10	0	1	0.0956522	0
120127	16	TA	SK	0	-1.98781	9	0	4	0.0619946	0
120130	17	BO	AJ	0	-1.29317	4	0	42	0.0151844	0
120130	17	BO	DN	0	-1.17332	5	0	12	0.0823045	0
120130	17	BO	GG	1	0.56186	2	50	0	0	1
120130	17	BO	KT	1	0.0423341	2	19	238	0.0547731	1
120130	17	BO	MS	0	-1.00906	7	0	0	0	0
120130	17	BO	RI	1	12.5357	3	0	0	0	0
120130	17	BO	RN	0	-2.24	1	0	0	0	0
120130	17	BO	SK	0	-1.66266	3	1	103	0.00134771	1
120130	17	BO	TA	1	3.40042	6	0	112	0.0830325	0
120130	17	GG	AJ	0	2.90554	6	0	9	0.00433839	0
120130	17	GG	BO	1	0.56186	2	50	0	0	0
120130	17	GG	DN	0	0.740809	7	0	13	0.00823045	0
120130	17	GG	KT	1	4.73091	4	0	229	0.0328638	0
120130	17	GG	MS	0	-1.57758	9	0	0	0.015625	0
120130	17	GG	RI	1	-0.887651	5	0	0	0	0
120130	17	GG	RN	0	2.48	1	0	0	0.00869565	0
120130	17	GG	SK	0	1.634	1	0	160	0.0202156	0
120130	17	GG	TA	1	-1.59123	8	0	105	0.0234657	0
120130	17	KT	AJ	0	-1.83	2	0	51	0.386117	0
120130	17	KT	BO	1	0.0423341	2	19	238	0.486111	0
120130	17	KT	DN	0	1.33228	3	0	96	0.403292	0
120130	17	KT	GG	1	4.73091	4	0	229	0.552632	0
120130	17	KT	MS	0	1.33211	5	0	8	0.90625	0
120130	17	KT	RI	1	-3.28986	1	0	0	0	0
120130	17	KT	RN	0	0.684041	3	0	37	0.478261	0
120130	17	KT	SK	0	-0.0472334	5	0	0	0.641509	0
120130	17	KT	TA	1	1.04417	4	0	72	0.543321	0
120130	17	SK	AJ	0	0.507831	7	0	0	0.299349	0
120130	17	SK	BO	0	-1.66266	3	1	103	0.00694444	0
120130	17	SK	DN	0	2.98092	8	0	57	0.18107	0
120130	17	SK	GG	0	1.634	1	0	160	0.197368	0
120130	17	SK	KT	0	-0.0472334	5	0	0	0.372457	0
120130	17	SK	MS	0	-0.89	10	0	0	0	0
120130	17	SK	RI	0	-2.9082	6	0	0	0.08	0
120130	17	SK	RN	0	5.3	2	0	36	0.173913	0
120130	17	SK	TA	0	-1.98781	9	0	4	0.0722022	0
120130	17	TA	AJ	0	-0.4	2	0	30	0.177874	0
120130	17	TA	BO	1	3.40042	6	0	112	0.319444	0
120130	17	TA	DN	0	-1.98	1	0	15	0.226337	0
120130	17	TA	GG	1	-1.59123	8	0	105	0.171053	0
120130	17	TA	KT	1	1.04417	4	0	76	0.235524	0
120130	17	TA	MS	0	1.0805	1	0	1	0.015625	0
120130	17	TA	RI	1	6.93415	3	0	6	0.2	0
120130	17	TA	RN	0	-1.98158	10	0	1	0.0956522	0
120130	17	TA	SK	0	-1.98781	9	0	4	0.0619946	0
120201	18	BO	AJ	0	-1.29317	4	0	42	0.0151844	0
120201	18	BO	DN	0	-1.17332	5	0	12	0.0823045	0
120201	18	BO	GG	1	0.56186	2	0	50	0	0
120201	18	BO	KT	1	0.0423341	2	35	257	0.0547731	1
120201	18	BO	MS	0	-1.00906	7	0	0	0	0
120201	18	BO	RI	1	12.5357	3	0	0	0	0
120201	18	BO	RN	0	-2.24	1	0	0	0	0
120201	18	BO	SK	0	-1.66266	3	0	104	0.00134771	0
120201	18	BO	TA	1	3.40042	6	41	112	0.0830325	0
120201	18	DN	AJ	0	4.59	1	0	4	0.0412148	0
120201	18	DN	BO	0	-1.17332	5	0	12	0.138889	0
120201	18	DN	GG	0	0.740809	7	3	13	0.0263158	0
120201	18	DN	KT	0	1.33228	3	0	96	0.0766823	0
120201	18	DN	MS	0	-2.11318	2	0	0	0	0
120201	18	DN	RI	0	-2.28901	2	13	0	0	1
120201	18	DN	RN	0	0.322138	6	0	0	0.0434783	0
120201	18	DN	SK	1	2.98092	8	0	57	0.0592992	0
120201	18	DN	TA	0	-1.98	1	0	15	0.099278	0
120201	18	GG	AJ	0	2.90554	6	0	9	0.00433839	0
120201	18	GG	BO	1	0.56186	2	0	50	0	0
120201	18	GG	DN	0	0.740809	7	3	13	0.00823045	0
120201	18	GG	KT	1	4.73091	4	0	229	0.0328638	0
120201	18	GG	MS	0	-1.57758	9	0	0	0.015625	0
120201	18	GG	RI	1	-0.887651	5	0	0	0	0
120201	18	GG	RN	0	2.48	1	0	0	0.00869565	0
120201	18	GG	SK	0	1.634	1	0	160	0.0202156	0
120201	18	GG	TA	1	-1.59123	8	1	105	0.0234657	0
120201	18	KT	AJ	0	-1.83	2	0	51	0.386117	0
120201	18	KT	BO	1	0.0423341	2	35	257	0.486111	0
120201	18	KT	DN	0	1.33228	3	0	96	0.403292	0
120201	18	KT	GG	1	4.73091	4	0	229	0.552632	0
120201	18	KT	MS	0	1.33211	5	2	8	0.90625	1
120201	18	KT	RI	1	-3.28986	1	0	0	0	0
120201	18	KT	RN	0	0.684041	3	0	37	0.478261	0
120201	18	KT	SK	0	-0.0472334	5	0	0	0.641509	0
120201	18	KT	TA	1	1.04417	4	0	72	0.543321	0
120201	18	MS	AJ	0	2.48979	3	0	0	0	0
120201	18	MS	BO	0	-1.00906	7	0	0	0	0
120201	18	MS	DN	0	-2.11318	2	0	0	0	0
120201	18	MS	GG	0	-1.57758	9	0	0	0.0131579	0
120201	18	MS	KT	0	1.33211	5	2	8	0.0453834	0
120201	18	MS	RI	0	-1.82647	4	0	0	0.08	0
120201	18	MS	RN	0	1.49	8	0	0	0.0173913	0
120201	18	MS	SK	0	-0.885227	10	0	0	0	0
120201	18	MS	TA	0	1.0805	1	0	1	0.00180505	0
120201	18	RI	AJ	0	1.06793	1	0	0	0.032538	0
120201	18	RI	BO	1	12.5357	3	0	0	0	0
120201	18	RI	DN	0	-2.28901	2	13	0	0	0
120201	18	RI	GG	1	-0.887651	5	0	0	0	0
120201	18	RI	KT	1	-3.28986	1	0	0	0	0
120201	18	RI	MS	0	-1.82647	4	0	0	0.03125	0
120201	18	RI	RN	0	-0.2	4	0	0	0.00869565	0
120201	18	RI	SK	0	-2.9082	6	0	0	0.00269542	0
120201	18	RI	TA	1	6.93415	3	0	6	0.00902527	0
120201	18	TA	AJ	0	-0.4	2	0	30	0.177874	0
120201	18	TA	BO	1	3.40042	6	41	112	0.319444	0
120201	18	TA	DN	0	-1.98	1	0	15	0.226337	0
120201	18	TA	GG	1	-1.59123	8	1	105	0.171053	1
120201	18	TA	KT	1	1.04417	4	0	76	0.235524	0
120201	18	TA	MS	0	1.0805	1	0	1	0.015625	0
120201	18	TA	RI	1	6.93415	3	0	6	0.2	0
120201	18	TA	RN	0	-1.98158	10	0	1	0.0956522	0
120201	18	TA	SK	0	-1.98781	9	0	4	0.0619946	0
120206	19	AJ	BO	0	-1.29317	4	0	42	0.0486111	0
120206	19	AJ	DN	0	4.59	1	0	1	0.0781893	0
120206	19	AJ	GG	0	2.90554	6	0	9	0.0263158	0
120206	19	AJ	KT	0	-1.83	2	0	51	0.13928	0
120206	19	AJ	MS	0	2.48979	3	9	0	0	0
120206	19	AJ	RI	0	1.06793	1	0	0	0.6	0
120206	19	AJ	RN	0	0.389439	5	0	0	0.173913	0
120206	19	AJ	SK	0	0.507831	7	0	0	0.185984	0
120206	19	AJ	TA	0	-0.4	2	0	30	0.148014	0
120206	19	BO	AJ	0	-1.29317	4	0	42	0.0151844	0
120206	19	BO	DN	0	-1.17332	5	0	12	0.0823045	0
120206	19	BO	GG	1	0.56186	2	0	50	0	0
120206	19	BO	KT	1	0.0423341	2	0	292	0.0547731	0
120206	19	BO	MS	0	-1.00906	7	8	0	0	1
120206	19	BO	RI	1	12.5357	3	0	0	0	0
120206	19	BO	RN	0	-2.24	1	0	0	0	0
120206	19	BO	SK	0	-1.66266	3	9	104	0.00134771	1
120206	19	BO	TA	1	3.40042	6	17	153	0.0830325	1
120206	19	DN	AJ	0	4.59	1	0	4	0.0412148	0
120206	19	DN	BO	0	-1.17332	5	0	12	0.138889	0
120206	19	DN	GG	0	0.740809	7	0	16	0.0263158	0
120206	19	DN	KT	0	1.33228	3	0	96	0.0766823	0
120206	19	DN	MS	0	-2.11318	2	1	0	0	1
120206	19	DN	RI	0	-2.28901	2	0	13	0	0
120206	19	DN	RN	0	0.322138	6	0	0	0.0434783	0
120206	19	DN	SK	1	2.98092	8	0	57	0.0592992	0
120206	19	DN	TA	0	-1.98	1	0	15	0.099278	0
120206	19	MS	AJ	0	2.48979	3	9	0	0	0
120206	19	MS	BO	0	-1.00906	7	8	0	0	0
120206	19	MS	DN	0	-2.11318	2	1	0	0	0
120206	19	MS	GG	0	-1.57758	9	0	0	0.0131579	0
120206	19	MS	KT	0	1.33211	5	0	10	0.0453834	0
120206	19	MS	RI	0	-1.82647	4	0	0	0.08	0
120206	19	MS	RN	0	1.49	8	0	0	0.0173913	0
120206	19	MS	SK	0	-0.885227	10	0	0	0	0
120206	19	MS	TA	0	1.0805	1	4	1	0.00180505	1
120206	19	SK	AJ	0	0.507831	7	0	0	0.299349	0
120206	19	SK	BO	0	-1.66266	3	9	104	0.00694444	0
120206	19	SK	DN	0	2.98092	8	0	57	0.18107	0
120206	19	SK	GG	0	1.634	1	0	160	0.197368	0
120206	19	SK	KT	0	-0.0472334	5	0	0	0.372457	0
120206	19	SK	MS	0	-0.89	10	0	0	0	0
120206	19	SK	RI	0	-2.9082	6	0	0	0.08	0
120206	19	SK	RN	0	5.3	2	0	36	0.173913	0
120206	19	SK	TA	0	-1.98781	9	0	4	0.0722022	0
120206	19	TA	AJ	0	-0.4	2	0	30	0.177874	0
120206	19	TA	BO	1	3.40042	6	17	153	0.319444	0
120206	19	TA	DN	0	-1.98	1	0	15	0.226337	0
120206	19	TA	GG	1	-1.59123	8	0	106	0.171053	0
120206	19	TA	KT	1	1.04417	4	0	76	0.235524	0
120206	19	TA	MS	0	1.0805	1	4	1	0.015625	0
120206	19	TA	RI	1	6.93415	3	0	6	0.2	0
120206	19	TA	RN	0	-1.98158	10	0	1	0.0956522	0
120206	19	TA	SK	0	-1.98781	9	0	4	0.0619946	0

## Sheet: triad prof app
date	session	already_there	approacher	kin	affiliation	rankdiff	numsucc	phase_success	allpct	app
111107	1	AJ	BO	0	-1.29317	4	0	0	0.0486111	0
111107	1	AJ	DN	0	4.59	1	9	0	0.0781893	0
111107	1	AJ	GG	0	2.90554	6	0	0	0.0263158	0
111107	1	AJ	KT	0	-1.83	2	0	0	0.13928	0
111107	1	AJ	MS	0	2.48979	3	0	0	0	0
111107	1	AJ	RI	0	1.06793	1	0	0	0.6	0
111107	1	AJ	RN	0	0.389439	5	0	0	0.173913	0
111107	1	AJ	SK	0	0.507831	7	9	0	0.185984	1
111107	1	AJ	TA	0	-0.4	2	0	0	0.148014	0
111107	1	DN	AJ	0	4.59	1	9	0	0.0412148	1
111107	1	DN	BO	0	-1.17332	5	0	0	0.138889	0
111107	1	DN	GG	0	0.740809	7	0	0	0.0263158	0
111107	1	DN	KT	0	1.33228	3	0	0	0.0766823	0
111107	1	DN	MS	0	-2.11318	2	0	0	0	0
111107	1	DN	RI	0	-2.28901	2	0	0	0	0
111107	1	DN	RN	0	0.322138	6	0	0	0.0434783	0
111107	1	DN	SK	1	2.98092	8	9	0	0.0592992	1
111107	1	DN	TA	0	-1.98	1	0	0	0.099278	0
111107	1	GG	AJ	0	2.90554	6	0	0	0.00433839	0
111107	1	GG	BO	1	0.56186	2	0	0	0	0
111107	1	GG	DN	0	0.740809	7	0	0	0.00823045	0
111107	1	GG	KT	1	4.73091	4	0	0	0.0328638	0
111107	1	GG	MS	0	-1.57758	9	0	0	0.015625	0
111107	1	GG	RI	1	-0.887651	5	0	0	0	0
111107	1	GG	RN	0	2.48	1	0	0	0.00869565	0
111107	1	GG	SK	0	1.634	1	0	0	0.0202156	0
111107	1	GG	TA	1	-1.59123	8	0	0	0.0234657	0
111107	1	KT	AJ	0	-1.83	2	0	0	0.386117	0
111107	1	KT	BO	1	0.0423341	2	0	0	0.486111	0
111107	1	KT	DN	0	1.33228	3	0	0	0.403292	0
111107	1	KT	GG	1	4.73091	4	0	0	0.552632	0
111107	1	KT	MS	0	1.33211	5	0	0	0.90625	0
111107	1	KT	RI	1	-3.28986	1	0	0	0	0
111107	1	KT	RN	0	0.684041	3	7	0	0.478261	0
111107	1	KT	SK	0	-0.0472334	5	7	0	0.641509	1
111107	1	KT	TA	1	1.04417	4	0	0	0.543321	0
111107	1	MS	AJ	0	2.48979	3	0	0	0	0
111107	1	MS	BO	0	-1.00906	7	0	0	0	0
111107	1	MS	DN	0	-2.11318	2	0	0	0	0
111107	1	MS	GG	0	-1.57758	9	0	0	0.0131579	0
111107	1	MS	KT	0	1.33211	5	0	0	0.0453834	0
111107	1	MS	RI	0	-1.82647	4	0	0	0.08	0
111107	1	MS	RN	0	1.49	8	0	0	0.0173913	0
111107	1	MS	SK	0	-0.885227	10	0	0	0	0
111107	1	MS	TA	0	1.0805	1	0	0	0.00180505	0
111107	1	RN	AJ	0	0.389439	5	0	0	0.0433839	0
111107	1	RN	BO	0	-2.24	1	0	0	0	0
111107	1	RN	DN	0	0.322138	6	0	0	0.0205761	1
111107	1	RN	GG	0	2.48	1	0	0	0.0131579	0
111107	1	RN	KT	0	0.684041	3	7	0	0.043036	0
111107	1	RN	MS	0	1.49	8	0	0	0.03125	1
111107	1	RN	RI	0	-0.2	4	0	0	0.04	0
111107	1	RN	SK	0	5.3	2	7	0	0.0269542	1
111107	1	RN	TA	0	-1.98158	7	0	0	0.0198556	0
111107	1	SK	AJ	0	0.507831	7	9	0	0.299349	0
111107	1	SK	BO	0	-1.66266	3	0	0	0.00694444	0
111107	1	SK	DN	0	2.98092	8	9	0	0.18107	1
111107	1	SK	GG	0	1.634	1	0	0	0.197368	1
111107	1	SK	KT	0	-0.0472334	5	7	0	0.372457	0
111107	1	SK	MS	0	-0.89	10	0	0	0	0
111107	1	SK	RI	0	-2.9082	6	0	0	0.08	0
111107	1	SK	RN	0	5.3	2	7	0	0.173913	0
111107	1	SK	TA	0	-1.98781	9	0	0	0.0722022	0
111109	2	AJ	BO	0	-1.29317	4	0	0	0.0486111	0
111109	2	AJ	DN	0	4.59	1	0	9	0.0781893	1
111109	2	AJ	GG	0	2.90554	6	6	0	0.0263158	0
111109	2	AJ	KT	0	-1.83	2	25	0	0.13928	1
111109	2	AJ	MS	0	2.48979	3	0	0	0	0
111109	2	AJ	RI	0	1.06793	1	0	0	0.6	0
111109	2	AJ	RN	0	0.389439	5	28	0	0.173913	1
111109	2	AJ	SK	0	0.507831	7	6	9	0.185984	1
111109	2	AJ	TA	0	-0.4	2	0	0	0.148014	0
111109	2	BO	AJ	0	-1.29317	4	0	0	0.0151844	0
111109	2	BO	DN	0	-1.17332	5	0	0	0.0823045	0
111109	2	BO	GG	1	0.56186	2	0	0	0	0
111109	2	BO	KT	1	0.0423341	2	0	0	0.0547731	0
111109	2	BO	MS	0	-1.00906	7	0	0	0	0
111109	2	BO	RI	1	12.5357	3	0	0	0	0
111109	2	BO	RN	0	-2.24	1	0	0	0	0
111109	2	BO	SK	0	-1.66266	3	0	0	0.00134771	0
111109	2	BO	TA	1	3.40042	6	3	0	0.0830325	0
111109	2	DN	AJ	0	4.59	1	0	9	0.0412148	0
111109	2	DN	BO	0	-1.17332	5	0	0	0.138889	0
111109	2	DN	GG	0	0.740809	7	0	0	0.0263158	0
111109	2	DN	KT	0	1.33228	3	8	0	0.0766823	1
111109	2	DN	MS	0	-2.11318	2	0	0	0	1
111109	2	DN	RI	0	-2.28901	2	0	0	0	0
111109	2	DN	RN	0	0.322138	6	0	0	0.0434783	0
111109	2	DN	SK	1	2.98092	8	0	9	0.0592992	0
111109	2	DN	TA	0	-1.98	1	8	0	0.099278	0
111109	2	GG	AJ	0	2.90554	6	6	0	0.00433839	1
111109	2	GG	BO	1	0.56186	2	0	0	0	0
111109	2	GG	DN	0	0.740809	7	0	0	0.00823045	0
111109	2	GG	KT	1	4.73091	4	11	0	0.0328638	1
111109	2	GG	MS	0	-1.57758	9	0	0	0.015625	0
111109	2	GG	RI	1	-0.887651	5	0	0	0	0
111109	2	GG	RN	0	2.48	1	0	0	0.00869565	0
111109	2	GG	SK	0	1.634	1	17	0	0.0202156	1
111109	2	GG	TA	1	-1.59123	8	0	0	0.0234657	1
111109	2	KT	AJ	0	-1.83	2	25	0	0.386117	0
111109	2	KT	BO	1	0.0423341	2	0	0	0.486111	0
111109	2	KT	DN	0	1.33228	3	8	0	0.403292	1
111109	2	KT	GG	1	4.73091	4	11	0	0.552632	1
111109	2	KT	MS	0	1.33211	5	0	0	0.90625	1
111109	2	KT	RI	1	-3.28986	1	0	0	0	0
111109	2	KT	RN	0	0.684041	3	25	7	0.478261	0
111109	2	KT	SK	0	-0.0472334	5	11	7	0.641509	0
111109	2	KT	TA	1	1.04417	4	8	0	0.543321	1
111109	2	MS	AJ	0	2.48979	3	0	0	0	0
111109	2	MS	BO	0	-1.00906	7	0	0	0	0
111109	2	MS	DN	0	-2.11318	2	0	0	0	0
111109	2	MS	GG	0	-1.57758	9	0	0	0.0131579	1
111109	2	MS	KT	0	1.33211	5	0	0	0.0453834	1
111109	2	MS	RI	0	-1.82647	4	0	0	0.08	0
111109	2	MS	RN	0	1.49	8	0	0	0.0173913	0
111109	2	MS	SK	0	-0.885227	10	0	0	0	0
111109	2	MS	TA	0	1.0805	1	0	0	0.00180505	0
111109	2	RN	AJ	0	0.389439	5	28	0	0.0433839	0
111109	2	RN	BO	0	-2.24	1	0	0	0	0
111109	2	RN	DN	0	0.322138	6	0	0	0.0205761	1
111109	2	RN	GG	0	2.48	1	0	0	0.0131579	0
111109	2	RN	KT	0	0.684041	3	25	7	0.043036	1
111109	2	RN	MS	0	1.49	8	0	0	0.03125	0
111109	2	RN	RI	0	-0.2	4	0	0	0.04	0
111109	2	RN	SK	0	5.3	2	0	7	0.0269542	0
111109	2	RN	TA	0	-1.98158	7	3	0	0.0198556	1
111109	2	SK	AJ	0	0.507831	7	6	9	0.299349	1
111109	2	SK	BO	0	-1.66266	3	0	0	0.00694444	0
111109	2	SK	DN	0	2.98092	8	0	9	0.18107	0
111109	2	SK	GG	0	1.634	1	17	0	0.197368	0
111109	2	SK	KT	0	-0.0472334	5	11	7	0.372457	0
111109	2	SK	MS	0	-0.89	10	0	0	0	0
111109	2	SK	RI	0	-2.9082	6	0	0	0.08	0
111109	2	SK	RN	0	5.3	2	0	7	0.173913	0
111109	2	SK	TA	0	-1.98781	9	0	0	0.0722022	0
111109	2	TA	AJ	0	-0.4	2	3	0	0.177874	0
111109	2	TA	BO	1	3.40042	6	0	0	0.319444	0
111109	2	TA	DN	0	-1.98	1	8	0	0.226337	1
111109	2	TA	GG	1	-1.59123	8	0	0	0.171053	0
111109	2	TA	KT	1	1.04417	4	8	0	0.235524	0
111109	2	TA	MS	0	1.0805	1	0	0	0.015625	0
111109	2	TA	RI	1	6.93415	3	0	0	0.2	0
111109	2	TA	RN	0	-1.98158	10	3	0	0.0956522	0
111109	2	TA	SK	0	-1.98781	9	0	0	0.0619946	0
111111	3	AJ	BO	0	-1.29317	4	0	0	0.0486111	0
111111	3	AJ	DN	0	4.59	1	0	9	0.0781893	0
111111	3	AJ	GG	0	2.90554	6	10	6	0.0263158	0
111111	3	AJ	KT	0	-1.83	2	0	25	0.13928	0
111111	3	AJ	MS	0	2.48979	3	0	0	0	0
111111	3	AJ	RI	0	1.06793	1	0	0	0.6	0
111111	3	AJ	RN	0	0.389439	5	0	28	0.173913	0
111111	3	AJ	SK	0	0.507831	7	10	15	0.185984	0
111111	3	AJ	TA	0	-0.4	2	0	3	0.148014	0
111111	3	BO	AJ	0	-1.29317	4	0	0	0.0151844	0
111111	3	BO	DN	0	-1.17332	5	0	0	0.0823045	0
111111	3	BO	GG	1	0.56186	2	0	0	0	0
111111	3	BO	KT	1	0.0423341	2	0	0	0.0547731	0
111111	3	BO	MS	0	-1.00906	7	0	0	0	0
111111	3	BO	RI	1	12.5357	3	0	0	0	0
111111	3	BO	RN	0	-2.24	1	0	0	0	0
111111	3	BO	SK	0	-1.66266	3	0	0	0.00134771	0
111111	3	BO	TA	1	3.40042	6	0	0	0.0830325	0
111111	3	DN	AJ	0	4.59	1	0	9	0.0412148	0
111111	3	DN	BO	0	-1.17332	5	0	0	0.138889	0
111111	3	DN	GG	0	0.740809	7	0	0	0.0263158	0
111111	3	DN	KT	0	1.33228	3	0	8	0.0766823	0
111111	3	DN	MS	0	-2.11318	2	0	0	0	0
111111	3	DN	RI	0	-2.28901	2	0	0	0	0
111111	3	DN	RN	0	0.322138	6	12	0	0.0434783	0
111111	3	DN	SK	1	2.98092	8	12	9	0.0592992	1
111111	3	DN	TA	0	-1.98	1	0	8	0.099278	0
111111	3	RN	AJ	0	0.389439	5	0	28	0.0433839	0
111111	3	RN	BO	0	-2.24	1	0	0	0	1
111111	3	RN	DN	0	0.322138	6	12	0	0.0205761	1
111111	3	RN	GG	0	2.48	1	0	0	0.0131579	0
111111	3	RN	KT	0	0.684041	3	0	32	0.043036	1
111111	3	RN	MS	0	1.49	8	0	0	0.03125	0
111111	3	RN	RI	0	-0.2	4	0	0	0.04	0
111111	3	RN	SK	0	5.3	2	12	7	0.0269542	1
111111	3	RN	TA	0	-1.98158	7	0	3	0.0198556	0
111111	3	SK	AJ	0	0.507831	7	10	15	0.299349	1
111111	3	SK	BO	0	-1.66266	3	0	0	0.00694444	1
111111	3	SK	DN	0	2.98092	8	12	9	0.18107	0
111111	3	SK	GG	0	1.634	1	10	17	0.197368	0
111111	3	SK	KT	0	-0.0472334	5	0	18	0.372457	0
111111	3	SK	MS	0	-0.89	10	0	0	0	0
111111	3	SK	RI	0	-2.9082	6	0	0	0.08	0
111111	3	SK	RN	0	5.3	2	12	7	0.173913	1
111111	3	SK	TA	0	-1.98781	9	0	0	0.0722022	0
111118	4	AJ	BO	0	-1.29317	4	0	0	0.0486111	0
111118	4	AJ	DN	0	4.59	1	0	9	0.0781893	0
111118	4	AJ	GG	0	2.90554	6	0	16	0.0263158	0
111118	4	AJ	KT	0	-1.83	2	7	25	0.13928	0
111118	4	AJ	MS	0	2.48979	3	0	0	0	0
111118	4	AJ	RI	0	1.06793	1	0	0	0.6	0
111118	4	AJ	RN	0	0.389439	5	7	28	0.173913	0
111118	4	AJ	SK	0	0.507831	7	0	25	0.185984	0
111118	4	AJ	TA	0	-0.4	2	0	3	0.148014	0
111118	4	BO	AJ	0	-1.29317	4	0	0	0.0151844	0
111118	4	BO	DN	0	-1.17332	5	0	0	0.0823045	0
111118	4	BO	GG	1	0.56186	2	0	0	0	0
111118	4	BO	KT	1	0.0423341	2	0	0	0.0547731	1
111118	4	BO	MS	0	-1.00906	7	0	0	0	0
111118	4	BO	RI	1	12.5357	3	0	0	0	0
111118	4	BO	RN	0	-2.24	1	0	0	0	0
111118	4	BO	SK	0	-1.66266	3	0	0	0.00134771	0
111118	4	BO	TA	1	3.40042	6	0	0	0.0830325	0
111118	4	DN	AJ	0	4.59	1	0	9	0.0412148	0
111118	4	DN	BO	0	-1.17332	5	0	0	0.138889	0
111118	4	DN	GG	0	0.740809	7	0	0	0.0263158	0
111118	4	DN	KT	0	1.33228	3	10	8	0.0766823	0
111118	4	DN	MS	0	-2.11318	2	0	0	0	0
111118	4	DN	RI	0	-2.28901	2	0	0	0	0
111118	4	DN	RN	0	0.322138	6	10	12	0.0434783	0
111118	4	DN	SK	1	2.98092	8	0	21	0.0592992	0
111118	4	DN	TA	0	-1.98	1	0	8	0.099278	0
111118	4	GG	AJ	0	2.90554	6	0	16	0.00433839	0
111118	4	GG	BO	1	0.56186	2	0	0	0	1
111118	4	GG	DN	0	0.740809	7	0	0	0.00823045	0
111118	4	GG	KT	1	4.73091	4	4	11	0.0328638	1
111118	4	GG	MS	0	-1.57758	9	0	0	0.015625	0
111118	4	GG	RI	1	-0.887651	5	0	0	0	0
111118	4	GG	RN	0	2.48	1	0	0	0.00869565	0
111118	4	GG	SK	0	1.634	1	0	27	0.0202156	0
111118	4	GG	TA	1	-1.59123	8	4	0	0.0234657	1
111118	4	KT	AJ	0	-1.83	2	7	25	0.386117	1
111118	4	KT	BO	1	0.0423341	2	0	0	0.486111	0
111118	4	KT	DN	0	1.33228	3	10	8	0.403292	1
111118	4	KT	GG	1	4.73091	4	4	11	0.552632	1
111118	4	KT	MS	0	1.33211	5	0	0	0.90625	0
111118	4	KT	RI	1	-3.28986	1	0	0	0	0
111118	4	KT	RN	0	0.684041	3	21	32	0.478261	1
111118	4	KT	SK	0	-0.0472334	5	0	18	0.641509	0
111118	4	KT	TA	1	1.04417	4	8	8	0.543321	1
111118	4	RN	AJ	0	0.389439	5	7	28	0.0433839	1
111118	4	RN	BO	0	-2.24	1	0	0	0	0
111118	4	RN	DN	0	0.322138	6	10	12	0.0205761	1
111118	4	RN	GG	0	2.48	1	0	0	0.0131579	1
111118	4	RN	KT	0	0.684041	3	21	32	0.043036	0
111118	4	RN	MS	0	1.49	8	0	0	0.03125	0
111118	4	RN	RI	0	-0.2	4	0	0	0.04	0
111118	4	RN	SK	0	5.3	2	0	19	0.0269542	0
111118	4	RN	TA	0	-1.98158	7	4	3	0.0198556	0
111118	4	TA	AJ	0	-0.4	2	0	3	0.177874	0
111118	4	TA	BO	1	3.40042	6	0	0	0.319444	1
111118	4	TA	DN	0	-1.98	1	0	8	0.226337	0
111118	4	TA	GG	1	-1.59123	8	4	0	0.171053	1
111118	4	TA	KT	1	1.04417	4	8	8	0.235524	0
111118	4	TA	MS	0	1.0805	1	0	0	0.015625	0
111118	4	TA	RI	1	6.93415	3	0	0	0.2	0
111118	4	TA	RN	0	-1.98158	10	4	3	0.0956522	1
111118	4	TA	SK	0	-1.98781	9	0	0	0.0619946	0
111122	5	AJ	BO	0	-1.29317	4	1	0	0.0486111	1
111122	5	AJ	DN	0	4.59	1	0	9	0.0781893	0
111122	5	AJ	GG	0	2.90554	6	0	16	0.0263158	0
111122	5	AJ	KT	0	-1.83	2	0	32	0.13928	0
111122	5	AJ	MS	0	2.48979	3	0	0	0	0
111122	5	AJ	RI	0	1.06793	1	0	0	0.6	0
111122	5	AJ	RN	0	0.389439	5	0	35	0.173913	0
111122	5	AJ	SK	0	0.507831	7	0	25	0.185984	0
111122	5	AJ	TA	0	-0.4	2	1	3	0.148014	1
111122	5	BO	AJ	0	-1.29317	4	1	0	0.0151844	0
111122	5	BO	DN	0	-1.17332	5	0	0	0.0823045	0
111122	5	BO	GG	1	0.56186	2	0	0	0	0
111122	5	BO	KT	1	0.0423341	2	0	0	0.0547731	0
111122	5	BO	MS	0	-1.00906	7	0	0	0	0
111122	5	BO	RI	1	12.5357	3	0	0	0	0
111122	5	BO	RN	0	-2.24	1	0	0	0	0
111122	5	BO	SK	0	-1.66266	3	7	0	0.00134771	1
111122	5	BO	TA	1	3.40042	6	8	0	0.0830325	1
111122	5	DN	AJ	0	4.59	1	0	9	0.0412148	0
111122	5	DN	BO	0	-1.17332	5	0	0	0.138889	0
111122	5	DN	GG	0	0.740809	7	0	0	0.0263158	0
111122	5	DN	KT	0	1.33228	3	0	18	0.0766823	0
111122	5	DN	MS	0	-2.11318	2	0	0	0	0
111122	5	DN	RI	0	-2.28901	2	0	0	0	0
111122	5	DN	RN	0	0.322138	6	0	22	0.0434783	0
111122	5	DN	SK	1	2.98092	8	0	21	0.0592992	0
111122	5	DN	TA	0	-1.98	1	0	8	0.099278	0
111122	5	GG	AJ	0	2.90554	6	0	16	0.00433839	0
111122	5	GG	BO	1	0.56186	2	0	0	0	0
111122	5	GG	DN	0	0.740809	7	0	0	0.00823045	0
111122	5	GG	KT	1	4.73091	4	0	15	0.0328638	0
111122	5	GG	MS	0	-1.57758	9	0	0	0.015625	0
111122	5	GG	RI	1	-0.887651	5	0	0	0	0
111122	5	GG	RN	0	2.48	1	0	0	0.00869565	0
111122	5	GG	SK	0	1.634	1	0	27	0.0202156	0
111122	5	GG	TA	1	-1.59123	8	0	4	0.0234657	0
111122	5	KT	AJ	0	-1.83	2	0	32	0.386117	0
111122	5	KT	BO	1	0.0423341	2	0	0	0.486111	0
111122	5	KT	DN	0	1.33228	3	0	18	0.403292	0
111122	5	KT	GG	1	4.73091	4	0	15	0.552632	0
111122	5	KT	MS	0	1.33211	5	0	0	0.90625	0
111122	5	KT	RI	1	-3.28986	1	0	0	0	0
111122	5	KT	RN	0	0.684041	3	2	53	0.478261	0
111122	5	KT	SK	0	-0.0472334	5	2	18	0.641509	0
111122	5	KT	TA	1	1.04417	4	0	16	0.543321	0
111122	5	RN	AJ	0	0.389439	5	0	35	0.0433839	0
111122	5	RN	BO	0	-2.24	1	0	0	0	0
111122	5	RN	DN	0	0.322138	6	0	22	0.0205761	0
111122	5	RN	GG	0	2.48	1	0	0	0.0131579	1
111122	5	RN	KT	0	0.684041	3	2	53	0.043036	0
111122	5	RN	MS	0	1.49	8	0	0	0.03125	0
111122	5	RN	RI	0	-0.2	4	0	0	0.04	0
111122	5	RN	SK	0	5.3	2	2	19	0.0269542	0
111122	5	RN	TA	0	-1.98158	7	0	7	0.0198556	0
111122	5	SK	AJ	0	0.507831	7	0	25	0.299349	0
111122	5	SK	BO	0	-1.66266	3	7	0	0.00694444	1
111122	5	SK	DN	0	2.98092	8	0	21	0.18107	0
111122	5	SK	GG	0	1.634	1	0	27	0.197368	1
111122	5	SK	KT	0	-0.0472334	5	2	18	0.372457	0
111122	5	SK	MS	0	-0.89	10	0	0	0	0
111122	5	SK	RI	0	-2.9082	6	0	0	0.08	0
111122	5	SK	RN	0	5.3	2	2	19	0.173913	0
111122	5	SK	TA	0	-1.98781	9	7	0	0.0722022	1
111122	5	TA	AJ	0	-0.4	2	1	3	0.177874	1
111122	5	TA	BO	1	3.40042	6	8	0	0.319444	0
111122	5	TA	DN	0	-1.98	1	0	8	0.226337	0
111122	5	TA	GG	1	-1.59123	8	0	4	0.171053	0
111122	5	TA	KT	1	1.04417	4	0	16	0.235524	0
111122	5	TA	MS	0	1.0805	1	0	0	0.015625	0
111122	5	TA	RI	1	6.93415	3	0	0	0.2	0
111122	5	TA	RN	0	-1.98158	10	0	7	0.0956522	0
111122	5	TA	SK	0	-1.98781	9	7	0	0.0619946	0
111130	6	BO	AJ	0	-1.29317	4	0	1	0.0151844	0
111130	6	BO	DN	0	-1.17332	5	0	0	0.0823045	0
111130	6	BO	GG	1	0.56186	2	0	0	0	0
111130	6	BO	KT	1	0.0423341	2	0	0	0.0547731	0
111130	6	BO	MS	0	-1.00906	7	0	0	0	0
111130	6	BO	RI	1	12.5357	3	0	0	0	0
111130	6	BO	RN	0	-2.24	1	0	0	0	0
111130	6	BO	SK	0	-1.66266	3	0	7	0.00134771	0
111130	6	BO	TA	1	3.40042	6	0	8	0.0830325	0
111130	6	DN	AJ	0	4.59	1	0	9	0.0412148	0
111130	6	DN	BO	0	-1.17332	5	0	0	0.138889	0
111130	6	DN	GG	0	0.740809	7	0	0	0.0263158	0
111130	6	DN	KT	0	1.33228	3	0	18	0.0766823	0
111130	6	DN	MS	0	-2.11318	2	0	0	0	0
111130	6	DN	RI	0	-2.28901	2	0	0	0	0
111130	6	DN	RN	0	0.322138	6	0	22	0.0434783	0
111130	6	DN	SK	1	2.98092	8	0	21	0.0592992	0
111130	6	DN	TA	0	-1.98	1	0	8	0.099278	0
111130	6	GG	AJ	0	2.90554	6	0	16	0.00433839	0
111130	6	GG	BO	1	0.56186	2	0	0	0	0
111130	6	GG	DN	0	0.740809	7	0	0	0.00823045	0
111130	6	GG	KT	1	4.73091	4	0	15	0.0328638	1
111130	6	GG	MS	0	-1.57758	9	0	0	0.015625	0
111130	6	GG	RI	1	-0.887651	5	0	0	0	0
111130	6	GG	RN	0	2.48	1	0	0	0.00869565	0
111130	6	GG	SK	0	1.634	1	0	27	0.0202156	0
111130	6	GG	TA	1	-1.59123	8	0	4	0.0234657	0
111130	6	KT	AJ	0	-1.83	2	0	32	0.386117	0
111130	6	KT	BO	1	0.0423341	2	0	0	0.486111	1
111130	6	KT	DN	0	1.33228	3	0	18	0.403292	0
111130	6	KT	GG	1	4.73091	4	0	15	0.552632	1
111130	6	KT	MS	0	1.33211	5	0	0	0.90625	0
111130	6	KT	RI	1	-3.28986	1	0	0	0	0
111130	6	KT	RN	0	0.684041	3	0	55	0.478261	0
111130	6	KT	SK	0	-0.0472334	5	0	20	0.641509	1
111130	6	KT	TA	1	1.04417	4	0	16	0.543321	0
111130	6	SK	AJ	0	0.507831	7	0	25	0.299349	0
111130	6	SK	BO	0	-1.66266	3	0	7	0.00694444	0
111130	6	SK	DN	0	2.98092	8	0	21	0.18107	0
111130	6	SK	GG	0	1.634	1	0	27	0.197368	0
111130	6	SK	KT	0	-0.0472334	5	0	20	0.372457	0
111130	6	SK	MS	0	-0.89	10	0	0	0	0
111130	6	SK	RI	0	-2.9082	6	0	0	0.08	0
111130	6	SK	RN	0	5.3	2	0	21	0.173913	0
111130	6	SK	TA	0	-1.98781	9	0	7	0.0722022	0
111130	6	TA	AJ	0	-0.4	2	0	4	0.177874	0
111130	6	TA	BO	1	3.40042	6	0	8	0.319444	0
111130	6	TA	DN	0	-1.98	1	0	8	0.226337	0
111130	6	TA	GG	1	-1.59123	8	0	4	0.171053	0
111130	6	TA	KT	1	1.04417	4	0	16	0.235524	0
111130	6	TA	MS	0	1.0805	1	0	0	0.015625	0
111130	6	TA	RI	1	6.93415	3	0	0	0.2	0
111130	6	TA	RN	0	-1.98158	10	0	7	0.0956522	0
111130	6	TA	SK	0	-1.98781	9	0	7	0.0619946	0
111201	7	AJ	BO	0	-1.29317	4	0	1	0.0486111	0
111201	7	AJ	DN	0	4.59	1	4	9	0.0781893	1
111201	7	AJ	GG	0	2.90554	6	0	16	0.0263158	0
111201	7	AJ	KT	0	-1.83	2	0	32	0.13928	1
111201	7	AJ	MS	0	2.48979	3	0	0	0	0
111201	7	AJ	RI	0	1.06793	1	0	0	0.6	0
111201	7	AJ	RN	0	0.389439	5	0	35	0.173913	0
111201	7	AJ	SK	0	0.507831	7	4	25	0.185984	1
111201	7	AJ	TA	0	-0.4	2	0	4	0.148014	0
111201	7	BO	AJ	0	-1.29317	4	0	1	0.0151844	1
111201	7	BO	DN	0	-1.17332	5	0	0	0.0823045	0
111201	7	BO	GG	1	0.56186	2	0	0	0	0
111201	7	BO	KT	1	0.0423341	2	15	0	0.0547731	0
111201	7	BO	MS	0	-1.00906	7	0	0	0	0
111201	7	BO	RI	1	12.5357	3	0	0	0	0
111201	7	BO	RN	0	-2.24	1	0	0	0	0
111201	7	BO	SK	0	-1.66266	3	0	7	0.00134771	0
111201	7	BO	TA	1	3.40042	6	15	8	0.0830325	1
111201	7	DN	AJ	0	4.59	1	4	9	0.0412148	1
111201	7	DN	BO	0	-1.17332	5	0	0	0.138889	0
111201	7	DN	GG	0	0.740809	7	5	0	0.0263158	1
111201	7	DN	KT	0	1.33228	3	0	18	0.0766823	0
111201	7	DN	MS	0	-2.11318	2	0	0	0	0
111201	7	DN	RI	0	-2.28901	2	0	0	0	0
111201	7	DN	RN	0	0.322138	6	0	22	0.0434783	0
111201	7	DN	SK	1	2.98092	8	9	21	0.0592992	0
111201	7	DN	TA	0	-1.98	1	0	8	0.099278	0
111201	7	GG	AJ	0	2.90554	6	0	16	0.00433839	0
111201	7	GG	BO	1	0.56186	2	0	0	0	0
111201	7	GG	DN	0	0.740809	7	5	0	0.00823045	0
111201	7	GG	KT	1	4.73091	4	0	15	0.0328638	0
111201	7	GG	MS	0	-1.57758	9	0	0	0.015625	0
111201	7	GG	RI	1	-0.887651	5	0	0	0	0
111201	7	GG	RN	0	2.48	1	0	0	0.00869565	0
111201	7	GG	SK	0	1.634	1	5	27	0.0202156	0
111201	7	GG	TA	1	-1.59123	8	0	4	0.0234657	0
111201	7	KT	AJ	0	-1.83	2	0	32	0.386117	0
111201	7	KT	BO	1	0.0423341	2	15	0	0.486111	0
111201	7	KT	DN	0	1.33228	3	0	18	0.403292	0
111201	7	KT	GG	1	4.73091	4	0	15	0.552632	0
111201	7	KT	MS	0	1.33211	5	0	0	0.90625	0
111201	7	KT	RI	1	-3.28986	1	0	0	0	0
111201	7	KT	RN	0	0.684041	3	0	55	0.478261	1
111201	7	KT	SK	0	-0.0472334	5	0	20	0.641509	1
111201	7	KT	TA	1	1.04417	4	15	16	0.543321	1
111201	7	RN	AJ	0	0.389439	5	0	35	0.0433839	0
111201	7	RN	BO	0	-2.24	1	0	0	0	0
111201	7	RN	DN	0	0.322138	6	0	22	0.0205761	0
111201	7	RN	GG	0	2.48	1	0	0	0.0131579	0
111201	7	RN	KT	0	0.684041	3	0	55	0.043036	0
111201	7	RN	MS	0	1.49	8	0	0	0.03125	0
111201	7	RN	RI	0	-0.2	4	0	0	0.04	0
111201	7	RN	SK	0	5.3	2	0	21	0.0269542	0
111201	7	RN	TA	0	-1.98158	7	0	7	0.0198556	0
111201	7	SK	AJ	0	0.507831	7	4	25	0.299349	0
111201	7	SK	BO	0	-1.66266	3	0	7	0.00694444	0
111201	7	SK	DN	0	2.98092	8	9	21	0.18107	1
111201	7	SK	GG	0	1.634	1	5	27	0.197368	1
111201	7	SK	KT	0	-0.0472334	5	0	20	0.372457	0
111201	7	SK	MS	0	-0.89	10	0	0	0	0
111201	7	SK	RI	0	-2.9082	6	0	0	0.08	0
111201	7	SK	RN	0	5.3	2	0	21	0.173913	0
111201	7	SK	TA	0	-1.98781	9	0	7	0.0722022	0
111201	7	TA	AJ	0	-0.4	2	0	4	0.177874	0
111201	7	TA	BO	1	3.40042	6	15	8	0.319444	0
111201	7	TA	DN	0	-1.98	1	0	8	0.226337	0
111201	7	TA	GG	1	-1.59123	8	0	4	0.171053	1
111201	7	TA	KT	1	1.04417	4	15	16	0.235524	1
111201	7	TA	MS	0	1.0805	1	0	0	0.015625	0
111201	7	TA	RI	1	6.93415	3	0	0	0.2	0
111201	7	TA	RN	0	-1.98158	10	0	7	0.0956522	0
111201	7	TA	SK	0	-1.98781	9	0	7	0.0619946	0
111205	8	AJ	BO	0	-1.29317	4	0	1	0.0486111	0
111205	8	AJ	DN	0	4.59	1	0	13	0.0781893	0
111205	8	AJ	GG	0	2.90554	6	0	16	0.0263158	0
111205	8	AJ	KT	0	-1.83	2	6	32	0.13928	1
111205	8	AJ	MS	0	2.48979	3	0	0	0	0
111205	8	AJ	RI	0	1.06793	1	0	0	0.6	0
111205	8	AJ	RN	0	0.389439	5	6	35	0.173913	0
111205	8	AJ	SK	0	0.507831	7	0	29	0.185984	0
111205	8	AJ	TA	0	-0.4	2	0	4	0.148014	0
111205	8	BO	AJ	0	-1.29317	4	0	1	0.0151844	0
111205	8	BO	DN	0	-1.17332	5	0	0	0.0823045	0
111205	8	BO	GG	1	0.56186	2	0	0	0	0
111205	8	BO	KT	1	0.0423341	2	22	15	0.0547731	0
111205	8	BO	MS	0	-1.00906	7	0	0	0	0
111205	8	BO	RI	1	12.5357	3	0	0	0	0
111205	8	BO	RN	0	-2.24	1	0	0	0	0
111205	8	BO	SK	0	-1.66266	3	11	7	0.00134771	0
111205	8	BO	TA	1	3.40042	6	11	23	0.0830325	0
111205	8	DN	AJ	0	4.59	1	0	13	0.0412148	0
111205	8	DN	BO	0	-1.17332	5	0	0	0.138889	0
111205	8	DN	GG	0	0.740809	7	0	5	0.0263158	0
111205	8	DN	KT	0	1.33228	3	7	18	0.0766823	0
111205	8	DN	MS	0	-2.11318	2	0	0	0	0
111205	8	DN	RI	0	-2.28901	2	0	0	0	0
111205	8	DN	RN	0	0.322138	6	0	22	0.0434783	0
111205	8	DN	SK	1	2.98092	8	4	30	0.0592992	1
111205	8	DN	TA	0	-1.98	1	3	8	0.099278	0
111205	8	GG	AJ	0	2.90554	6	0	16	0.00433839	0
111205	8	GG	BO	1	0.56186	2	0	0	0	0
111205	8	GG	DN	0	0.740809	7	0	5	0.00823045	0
111205	8	GG	KT	1	4.73091	4	9	15	0.0328638	0
111205	8	GG	MS	0	-1.57758	9	0	0	0.015625	0
111205	8	GG	RI	1	-0.887651	5	0	0	0	0
111205	8	GG	RN	0	2.48	1	0	0	0.00869565	0
111205	8	GG	SK	0	1.634	1	0	32	0.0202156	0
111205	8	GG	TA	1	-1.59123	8	9	4	0.0234657	0
111205	8	KT	AJ	0	-1.83	2	6	32	0.386117	1
111205	8	KT	BO	1	0.0423341	2	22	15	0.486111	1
111205	8	KT	DN	0	1.33228	3	7	18	0.403292	1
111205	8	KT	GG	1	4.73091	4	9	15	0.552632	1
111205	8	KT	MS	0	1.33211	5	0	0	0.90625	0
111205	8	KT	RI	1	-3.28986	1	0	0	0	0
111205	8	KT	RN	0	0.684041	3	6	55	0.478261	1
111205	8	KT	SK	0	-0.0472334	5	15	20	0.641509	1
111205	8	KT	TA	1	1.04417	4	23	31	0.543321	1
111205	8	RN	AJ	0	0.389439	5	6	35	0.0433839	1
111205	8	RN	BO	0	-2.24	1	0	0	0	0
111205	8	RN	DN	0	0.322138	6	0	22	0.0205761	0
111205	8	RN	GG	0	2.48	1	0	0	0.0131579	0
111205	8	RN	KT	0	0.684041	3	6	55	0.043036	1
111205	8	RN	MS	0	1.49	8	0	0	0.03125	0
111205	8	RN	RI	0	-0.2	4	0	0	0.04	0
111205	8	RN	SK	0	5.3	2	0	21	0.0269542	0
111205	8	RN	TA	0	-1.98158	7	0	7	0.0198556	0
111205	8	SK	AJ	0	0.507831	7	0	29	0.299349	0
111205	8	SK	BO	0	-1.66266	3	11	7	0.00694444	1
111205	8	SK	DN	0	2.98092	8	4	30	0.18107	0
111205	8	SK	GG	0	1.634	1	0	32	0.197368	0
111205	8	SK	KT	0	-0.0472334	5	15	20	0.372457	1
111205	8	SK	MS	0	-0.89	10	0	0	0	0
111205	8	SK	RI	0	-2.9082	6	0	0	0.08	0
111205	8	SK	RN	0	5.3	2	0	21	0.173913	0
111205	8	SK	TA	0	-1.98781	9	0	7	0.0722022	0
111205	8	TA	AJ	0	-0.4	2	0	4	0.177874	1
111205	8	TA	BO	1	3.40042	6	11	23	0.319444	1
111205	8	TA	DN	0	-1.98	1	3	8	0.226337	1
111205	8	TA	GG	1	-1.59123	8	9	4	0.171053	1
111205	8	TA	KT	1	1.04417	4	23	31	0.235524	0
111205	8	TA	MS	0	1.0805	1	0	0	0.015625	0
111205	8	TA	RI	1	6.93415	3	0	0	0.2	0
111205	8	TA	RN	0	-1.98158	10	0	7	0.0956522	0
111205	8	TA	SK	0	-1.98781	9	0	7	0.0619946	0
111208	9	AJ	BO	0	-1.29317	4	10	1	0.0486111	0
111208	9	AJ	DN	0	4.59	1	0	13	0.0781893	0
111208	9	AJ	GG	0	2.90554	6	2	16	0.0263158	0
111208	9	AJ	KT	0	-1.83	2	2	38	0.13928	1
111208	9	AJ	MS	0	2.48979	3	0	0	0	0
111208	9	AJ	RI	0	1.06793	1	0	0	0.6	0
111208	9	AJ	RN	0	0.389439	5	0	41	0.173913	0
111208	9	AJ	SK	0	0.507831	7	0	29	0.185984	0
111208	9	AJ	TA	0	-0.4	2	10	4	0.148014	0
111208	9	BO	AJ	0	-1.29317	4	10	1	0.0151844	0
111208	9	BO	DN	0	-1.17332	5	0	0	0.0823045	0
111208	9	BO	GG	1	0.56186	2	0	0	0	0
111208	9	BO	KT	1	0.0423341	2	13	37	0.0547731	0
111208	9	BO	MS	0	-1.00906	7	0	0	0	0
111208	9	BO	RI	1	12.5357	3	0	0	0	0
111208	9	BO	RN	0	-2.24	1	0	0	0	1
111208	9	BO	SK	0	-1.66266	3	13	18	0.00134771	0
111208	9	BO	TA	1	3.40042	6	10	34	0.0830325	0
111208	9	DN	AJ	0	4.59	1	0	13	0.0412148	0
111208	9	DN	BO	0	-1.17332	5	0	0	0.138889	0
111208	9	DN	GG	0	0.740809	7	0	5	0.0263158	0
111208	9	DN	KT	0	1.33228	3	0	25	0.0766823	0
111208	9	DN	MS	0	-2.11318	2	0	0	0	0
111208	9	DN	RI	0	-2.28901	2	0	0	0	0
111208	9	DN	RN	0	0.322138	6	0	22	0.0434783	0
111208	9	DN	SK	1	2.98092	8	0	34	0.0592992	0
111208	9	DN	TA	0	-1.98	1	0	11	0.099278	0
111208	9	GG	AJ	0	2.90554	6	2	16	0.00433839	1
111208	9	GG	BO	1	0.56186	2	0	0	0	0
111208	9	GG	DN	0	0.740809	7	0	5	0.00823045	0
111208	9	GG	KT	1	4.73091	4	2	24	0.0328638	1
111208	9	GG	MS	0	-1.57758	9	0	0	0.015625	0
111208	9	GG	RI	1	-0.887651	5	0	0	0	0
111208	9	GG	RN	0	2.48	1	0	0	0.00869565	0
111208	9	GG	SK	0	1.634	1	0	32	0.0202156	0
111208	9	GG	TA	1	-1.59123	8	0	13	0.0234657	0
111208	9	KT	AJ	0	-1.83	2	2	38	0.386117	0
111208	9	KT	BO	1	0.0423341	2	13	37	0.486111	1
111208	9	KT	DN	0	1.33228	3	0	25	0.403292	1
111208	9	KT	GG	1	4.73091	4	2	24	0.552632	1
111208	9	KT	MS	0	1.33211	5	0	0	0.90625	0
111208	9	KT	RI	1	-3.28986	1	0	0	0	0
111208	9	KT	RN	0	0.684041	3	0	61	0.478261	0
111208	9	KT	SK	0	-0.0472334	5	13	35	0.641509	0
111208	9	KT	TA	1	1.04417	4	0	54	0.543321	0
111208	9	MS	AJ	0	2.48979	3	0	0	0	0
111208	9	MS	BO	0	-1.00906	7	0	0	0	0
111208	9	MS	DN	0	-2.11318	2	0	0	0	0
111208	9	MS	GG	0	-1.57758	9	0	0	0.0131579	0
111208	9	MS	KT	0	1.33211	5	0	0	0.0453834	0
111208	9	MS	RI	0	-1.82647	4	0	0	0.08	0
111208	9	MS	RN	0	1.49	8	0	0	0.0173913	0
111208	9	MS	SK	0	-0.885227	10	0	0	0	0
111208	9	MS	TA	0	1.0805	1	0	0	0.00180505	0
111208	9	RN	AJ	0	0.389439	5	0	41	0.0433839	0
111208	9	RN	BO	0	-2.24	1	0	0	0	0
111208	9	RN	DN	0	0.322138	6	0	22	0.0205761	0
111208	9	RN	GG	0	2.48	1	0	0	0.0131579	0
111208	9	RN	KT	0	0.684041	3	0	61	0.043036	0
111208	9	RN	MS	0	1.49	8	0	0	0.03125	0
111208	9	RN	RI	0	-0.2	4	0	0	0.04	0
111208	9	RN	SK	0	5.3	2	0	21	0.0269542	0
111208	9	RN	TA	0	-1.98158	7	0	7	0.0198556	0
111208	9	SK	AJ	0	0.507831	7	0	29	0.299349	0
111208	9	SK	BO	0	-1.66266	3	13	18	0.00694444	1
111208	9	SK	DN	0	2.98092	8	0	34	0.18107	1
111208	9	SK	GG	0	1.634	1	0	32	0.197368	0
111208	9	SK	KT	0	-0.0472334	5	13	35	0.372457	0
111208	9	SK	MS	0	-0.89	10	0	0	0	0
111208	9	SK	RI	0	-2.9082	6	0	0	0.08	0
111208	9	SK	RN	0	5.3	2	0	21	0.173913	0
111208	9	SK	TA	0	-1.98781	9	0	7	0.0722022	0
111208	9	TA	AJ	0	-0.4	2	10	4	0.177874	1
111208	9	TA	BO	1	3.40042	6	10	34	0.319444	1
111208	9	TA	DN	0	-1.98	1	0	11	0.226337	0
111208	9	TA	GG	1	-1.59123	8	0	13	0.171053	1
111208	9	TA	KT	1	1.04417	4	0	54	0.235524	0
111208	9	TA	MS	0	1.0805	1	0	0	0.015625	0
111208	9	TA	RI	1	6.93415	3	0	0	0.2	0
111208	9	TA	RN	0	-1.98158	10	0	7	0.0956522	1
111208	9	TA	SK	0	-1.98781	9	0	7	0.0619946	0
111215	10	BO	AJ	0	-1.29317	4	0	11	0.0151844	0
111215	10	BO	DN	0	-1.17332	5	23	0	0.0823045	1
111215	10	BO	GG	1	0.56186	2	0	0	0	0
111215	10	BO	KT	1	0.0423341	2	13	50	0.0547731	0
111215	10	BO	MS	0	-1.00906	7	0	0	0	0
111215	10	BO	RI	1	12.5357	3	0	0	0	0
111215	10	BO	RN	0	-2.24	1	0	0	0	0
111215	10	BO	SK	0	-1.66266	3	0	31	0.00134771	0
111215	10	BO	TA	1	3.40042	6	36	44	0.0830325	1
111215	10	DN	AJ	0	4.59	1	0	13	0.0412148	0
111215	10	DN	BO	0	-1.17332	5	23	0	0.138889	1
111215	10	DN	GG	0	0.740809	7	0	5	0.0263158	0
111215	10	DN	KT	0	1.33228	3	10	25	0.0766823	0
111215	10	DN	MS	0	-2.11318	2	0	0	0	0
111215	10	DN	RI	0	-2.28901	2	0	0	0	0
111215	10	DN	RN	0	0.322138	6	0	22	0.0434783	0
111215	10	DN	SK	1	2.98092	8	0	34	0.0592992	0
111215	10	DN	TA	0	-1.98	1	33	11	0.099278	1
111215	10	GG	AJ	0	2.90554	6	0	18	0.00433839	0
111215	10	GG	BO	1	0.56186	2	0	0	0	0
111215	10	GG	DN	0	0.740809	7	0	5	0.00823045	0
111215	10	GG	KT	1	4.73091	4	38	26	0.0328638	1
111215	10	GG	MS	0	-1.57758	9	0	0	0.015625	0
111215	10	GG	RI	1	-0.887651	5	0	0	0	0
111215	10	GG	RN	0	2.48	1	0	0	0.00869565	0
111215	10	GG	SK	0	1.634	1	38	32	0.0202156	0
111215	10	GG	TA	1	-1.59123	8	0	13	0.0234657	0
111215	10	KT	AJ	0	-1.83	2	0	40	0.386117	0
111215	10	KT	BO	1	0.0423341	2	13	50	0.486111	1
111215	10	KT	DN	0	1.33228	3	10	25	0.403292	1
111215	10	KT	GG	1	4.73091	4	38	26	0.552632	0
111215	10	KT	MS	0	1.33211	5	0	0	0.90625	0
111215	10	KT	RI	1	-3.28986	1	0	0	0	0
111215	10	KT	RN	0	0.684041	3	0	61	0.478261	0
111215	10	KT	SK	0	-0.0472334	5	38	48	0.641509	0
111215	10	KT	TA	1	1.04417	4	23	54	0.543321	1
111215	10	SK	AJ	0	0.507831	7	0	29	0.299349	0
111215	10	SK	BO	0	-1.66266	3	0	31	0.00694444	0
111215	10	SK	DN	0	2.98092	8	0	34	0.18107	0
111215	10	SK	GG	0	1.634	1	38	32	0.197368	0
111215	10	SK	KT	0	-0.0472334	5	38	48	0.372457	1
111215	10	SK	MS	0	-0.89	10	0	0	0	0
111215	10	SK	RI	0	-2.9082	6	0	0	0.08	0
111215	10	SK	RN	0	5.3	2	0	21	0.173913	0
111215	10	SK	TA	0	-1.98781	9	0	7	0.0722022	0
111215	10	TA	AJ	0	-0.4	2	0	14	0.177874	0
111215	10	TA	BO	1	3.40042	6	36	44	0.319444	0
111215	10	TA	DN	0	-1.98	1	33	11	0.226337	1
111215	10	TA	GG	1	-1.59123	8	0	13	0.171053	0
111215	10	TA	KT	1	1.04417	4	23	54	0.235524	0
111215	10	TA	MS	0	1.0805	1	0	0	0.015625	0
111215	10	TA	RI	1	6.93415	3	0	0	0.2	0
111215	10	TA	RN	0	-1.98158	10	0	7	0.0956522	0
111215	10	TA	SK	0	-1.98781	9	0	7	0.0619946	0
111219	11	BO	AJ	0	-1.29317	4	0	11	0.0151844	0
111219	11	BO	DN	0	-1.17332	5	0	23	0.0823045	0
111219	11	BO	GG	1	0.56186	2	0	0	0	0
111219	11	BO	KT	1	0.0423341	2	16	63	0.0547731	0
111219	11	BO	MS	0	-1.00906	7	0	0	0	0
111219	11	BO	RI	1	12.5357	3	0	0	0	0
111219	11	BO	RN	0	-2.24	1	0	0	0	0
111219	11	BO	SK	0	-1.66266	3	0	31	0.00134771	0
111219	11	BO	TA	1	3.40042	6	16	80	0.0830325	1
111219	11	DN	AJ	0	4.59	1	0	13	0.0412148	0
111219	11	DN	BO	0	-1.17332	5	0	23	0.138889	0
111219	11	DN	GG	0	0.740809	7	0	5	0.0263158	0
111219	11	DN	KT	0	1.33228	3	10	35	0.0766823	1
111219	11	DN	MS	0	-2.11318	2	0	0	0	0
111219	11	DN	RI	0	-2.28901	2	0	0	0	0
111219	11	DN	RN	0	0.322138	6	0	22	0.0434783	0
111219	11	DN	SK	1	2.98092	8	10	34	0.0592992	1
111219	11	DN	TA	0	-1.98	1	0	44	0.099278	0
111219	11	GG	AJ	0	2.90554	6	0	18	0.00433839	0
111219	11	GG	BO	1	0.56186	2	0	0	0	0
111219	11	GG	DN	0	0.740809	7	0	5	0.00823045	1
111219	11	GG	KT	1	4.73091	4	43	64	0.0328638	1
111219	11	GG	MS	0	-1.57758	9	0	0	0.015625	0
111219	11	GG	RI	1	-0.887651	5	0	0	0	0
111219	11	GG	RN	0	2.48	1	0	0	0.00869565	0
111219	11	GG	SK	0	1.634	1	25	70	0.0202156	1
111219	11	GG	TA	1	-1.59123	8	18	13	0.0234657	1
111219	11	KT	AJ	0	-1.83	2	0	40	0.386117	0
111219	11	KT	BO	1	0.0423341	2	16	63	0.486111	1
111219	11	KT	DN	0	1.33228	3	10	35	0.403292	0
111219	11	KT	GG	1	4.73091	4	43	64	0.552632	0
111219	11	KT	MS	0	1.33211	5	0	0	0.90625	0
111219	11	KT	RI	1	-3.28986	1	0	0	0	0
111219	11	KT	RN	0	0.684041	3	0	61	0.478261	0
111219	11	KT	SK	0	-0.0472334	5	35	86	0.641509	1
111219	11	KT	TA	1	1.04417	4	34	77	0.543321	1
111219	11	SK	AJ	0	0.507831	7	0	29	0.299349	0
111219	11	SK	BO	0	-1.66266	3	0	31	0.00694444	0
111219	11	SK	DN	0	2.98092	8	10	34	0.18107	0
111219	11	SK	GG	0	1.634	1	25	70	0.197368	0
111219	11	SK	KT	0	-0.0472334	5	35	86	0.372457	0
111219	11	SK	MS	0	-0.89	10	0	0	0	0
111219	11	SK	RI	0	-2.9082	6	0	0	0.08	0
111219	11	SK	RN	0	5.3	2	0	21	0.173913	0
111219	11	SK	TA	0	-1.98781	9	0	7	0.0722022	0
111219	11	TA	AJ	0	-0.4	2	0	14	0.177874	0
111219	11	TA	BO	1	3.40042	6	16	80	0.319444	1
111219	11	TA	DN	0	-1.98	1	0	44	0.226337	0
111219	11	TA	GG	1	-1.59123	8	18	13	0.171053	0
111219	11	TA	KT	1	1.04417	4	34	77	0.235524	0
111219	11	TA	MS	0	1.0805	1	0	0	0.015625	0
111219	11	TA	RI	1	6.93415	3	0	0	0.2	0
111219	11	TA	RN	0	-1.98158	10	0	7	0.0956522	0
111219	11	TA	SK	0	-1.98781	9	0	7	0.0619946	0
120105	12	AJ	BO	0	-1.29317	4	0	11	0.0486111	1
120105	12	AJ	DN	0	4.59	1	0	13	0.0781893	0
120105	12	AJ	GG	0	2.90554	6	1	18	0.0263158	0
120105	12	AJ	KT	0	-1.83	2	15	40	0.13928	1
120105	12	AJ	MS	0	2.48979	3	0	0	0	0
120105	12	AJ	RI	0	1.06793	1	0	0	0.6	0
120105	12	AJ	RN	0	0.389439	5	16	41	0.173913	0
120105	12	AJ	SK	0	0.507831	7	0	29	0.185984	0
120105	12	AJ	TA	0	-0.4	2	0	14	0.148014	1
120105	12	BO	AJ	0	-1.29317	4	0	11	0.0151844	0
120105	12	BO	DN	0	-1.17332	5	0	23	0.0823045	0
120105	12	BO	GG	1	0.56186	2	0	0	0	0
120105	12	BO	KT	1	0.0423341	2	9	79	0.0547731	0
120105	12	BO	MS	0	-1.00906	7	0	0	0	0
120105	12	BO	RI	1	12.5357	3	7	0	0	1
120105	12	BO	RN	0	-2.24	1	5	0	0	0
120105	12	BO	SK	0	-1.66266	3	0	31	0.00134771	0
120105	12	BO	TA	1	3.40042	6	2	96	0.0830325	1
120105	12	DN	AJ	0	4.59	1	0	13	0.0412148	0
120105	12	DN	BO	0	-1.17332	5	0	23	0.138889	0
120105	12	DN	GG	0	0.740809	7	0	5	0.0263158	0
120105	12	DN	KT	0	1.33228	3	5	45	0.0766823	0
120105	12	DN	MS	0	-2.11318	2	0	0	0	0
120105	12	DN	RI	0	-2.28901	2	0	0	0	0
120105	12	DN	RN	0	0.322138	6	0	22	0.0434783	0
120105	12	DN	SK	1	2.98092	8	0	44	0.0592992	0
120105	12	DN	TA	0	-1.98	1	0	44	0.099278	0
120105	12	GG	AJ	0	2.90554	6	1	18	0.00433839	0
120105	12	GG	BO	1	0.56186	2	0	0	0	0
120105	12	GG	DN	0	0.740809	7	0	5	0.00823045	0
120105	12	GG	KT	1	4.73091	4	24	107	0.0328638	0
120105	12	GG	MS	0	-1.57758	9	0	0	0.015625	0
120105	12	GG	RI	1	-0.887651	5	0	0	0	0
120105	12	GG	RN	0	2.48	1	1	0	0.00869565	0
120105	12	GG	SK	0	1.634	1	0	95	0.0202156	0
120105	12	GG	TA	1	-1.59123	8	24	31	0.0234657	0
120105	12	KT	AJ	0	-1.83	2	15	40	0.386117	1
120105	12	KT	BO	1	0.0423341	2	9	79	0.486111	1
120105	12	KT	DN	0	1.33228	3	5	45	0.403292	1
120105	12	KT	GG	1	4.73091	4	24	107	0.552632	1
120105	12	KT	MS	0	1.33211	5	0	0	0.90625	0
120105	12	KT	RI	1	-3.28986	1	7	0	0	1
120105	12	KT	RN	0	0.684041	3	20	61	0.478261	0
120105	12	KT	SK	0	-0.0472334	5	0	121	0.641509	0
120105	12	KT	TA	1	1.04417	4	26	111	0.543321	1
120105	12	RI	AJ	0	1.06793	1	0	0	0.032538	0
120105	12	RI	BO	1	12.5357	3	7	0	0	0
120105	12	RI	DN	0	-2.28901	2	0	0	0	0
120105	12	RI	GG	1	-0.887651	5	0	0	0	0
120105	12	RI	KT	1	-3.28986	1	7	0	0	0
120105	12	RI	MS	0	-1.82647	4	0	0	0.03125	0
120105	12	RI	RN	0	-0.2	4	0	0	0.00869565	0
120105	12	RI	SK	0	-2.9082	6	0	0	0.00269542	0
120105	12	RI	TA	1	6.93415	3	0	0	0.00902527	0
120105	12	RN	AJ	0	0.389439	5	16	41	0.0433839	1
120105	12	RN	BO	0	-2.24	1	0	0	0	1
120105	12	RN	DN	0	0.322138	6	5	22	0.0205761	1
120105	12	RN	GG	0	2.48	1	1	0	0.0131579	1
120105	12	RN	KT	0	0.684041	3	20	61	0.043036	1
120105	12	RN	MS	0	1.49	8	0	0	0.03125	0
120105	12	RN	RI	0	-0.2	4	0	0	0.04	0
120105	12	RN	SK	0	5.3	2	0	21	0.0269542	0
120105	12	RN	TA	0	-1.98158	7	0	7	0.0198556	1
120105	12	SK	AJ	0	0.507831	7	0	29	0.299349	0
120105	12	SK	BO	0	-1.66266	3	0	31	0.00694444	0
120105	12	SK	DN	0	2.98092	8	0	44	0.18107	0
120105	12	SK	GG	0	1.634	1	0	95	0.197368	0
120105	12	SK	KT	0	-0.0472334	5	0	121	0.372457	0
120105	12	SK	MS	0	-0.89	10	0	0	0	0
120105	12	SK	RI	0	-2.9082	6	0	0	0.08	0
120105	12	SK	RN	0	5.3	2	0	21	0.173913	0
120105	12	SK	TA	0	-1.98781	9	0	7	0.0722022	0
120105	12	TA	AJ	0	-0.4	2	0	14	0.177874	0
120105	12	TA	BO	1	3.40042	6	2	96	0.319444	1
120105	12	TA	DN	0	-1.98	1	0	44	0.226337	0
120105	12	TA	GG	1	-1.59123	8	24	31	0.171053	0
120105	12	TA	KT	1	1.04417	4	26	111	0.235524	0
120105	12	TA	MS	0	1.0805	1	0	0	0.015625	0
120105	12	TA	RI	1	6.93415	3	0	0	0.2	0
120105	12	TA	RN	0	-1.98158	10	0	7	0.0956522	0
120105	12	TA	SK	0	-1.98781	9	0	7	0.0619946	0
120109	13	AJ	BO	0	-1.29317	4	0	11	0.0486111	0
120109	13	AJ	DN	0	4.59	1	0	13	0.0781893	0
120109	13	AJ	GG	0	2.90554	6	14	19	0.0263158	1
120109	13	AJ	KT	0	-1.83	2	14	55	0.13928	0
120109	13	AJ	MS	0	2.48979	3	0	0	0	0
120109	13	AJ	RI	0	1.06793	1	0	0	0.6	0
120109	13	AJ	RN	0	0.389439	5	0	57	0.173913	0
120109	13	AJ	SK	0	0.507831	7	0	29	0.185984	0
120109	13	AJ	TA	0	-0.4	2	0	14	0.148014	1
120109	13	BO	AJ	0	-1.29317	4	0	11	0.0151844	0
120109	13	BO	DN	0	-1.17332	5	0	23	0.0823045	0
120109	13	BO	GG	1	0.56186	2	0	0	0	1
120109	13	BO	KT	1	0.0423341	2	40	88	0.0547731	0
120109	13	BO	MS	0	-1.00906	7	0	0	0	0
120109	13	BO	RI	1	12.5357	3	3	7	0	1
120109	13	BO	RN	0	-2.24	1	0	0	0	0
120109	13	BO	SK	0	-1.66266	3	0	31	0.00134771	0
120109	13	BO	TA	1	3.40042	6	37	98	0.0830325	1
120109	13	DN	AJ	0	4.59	1	0	13	0.0412148	0
120109	13	DN	BO	0	-1.17332	5	0	23	0.138889	0
120109	13	DN	GG	0	0.740809	7	0	5	0.0263158	0
120109	13	DN	KT	0	1.33228	3	2	50	0.0766823	0
120109	13	DN	MS	0	-2.11318	2	0	0	0	0
120109	13	DN	RI	0	-2.28901	2	0	0	0	0
120109	13	DN	RN	0	0.322138	6	0	27	0.0434783	0
120109	13	DN	SK	1	2.98092	8	0	44	0.0592992	0
120109	13	DN	TA	0	-1.98	1	2	44	0.099278	0
120109	13	GG	AJ	0	2.90554	6	14	19	0.00433839	1
120109	13	GG	BO	1	0.56186	2	0	0	0	0
120109	13	GG	DN	0	0.740809	7	0	5	0.00823045	0
120109	13	GG	KT	1	4.73091	4	15	131	0.0328638	0
120109	13	GG	MS	0	-1.57758	9	0	0	0.015625	0
120109	13	GG	RI	1	-0.887651	5	0	0	0	0
120109	13	GG	RN	0	2.48	1	0	1	0.00869565	0
120109	13	GG	SK	0	1.634	1	0	95	0.0202156	0
120109	13	GG	TA	1	-1.59123	8	1	55	0.0234657	1
120109	13	KT	AJ	0	-1.83	2	14	55	0.386117	1
120109	13	KT	BO	1	0.0423341	2	40	88	0.486111	1
120109	13	KT	DN	0	1.33228	3	2	50	0.403292	1
120109	13	KT	GG	1	4.73091	4	15	131	0.552632	1
120109	13	KT	MS	0	1.33211	5	0	0	0.90625	0
120109	13	KT	RI	1	-3.28986	1	3	7	0	1
120109	13	KT	RN	0	0.684041	3	0	81	0.478261	0
120109	13	KT	SK	0	-0.0472334	5	0	121	0.641509	0
120109	13	KT	TA	1	1.04417	4	40	137	0.543321	1
120109	13	RI	AJ	0	1.06793	1	0	0	0.032538	0
120109	13	RI	BO	1	12.5357	3	3	7	0	0
120109	13	RI	DN	0	-2.28901	2	0	0	0	0
120109	13	RI	GG	1	-0.887651	5	0	0	0	0
120109	13	RI	KT	1	-3.28986	1	3	7	0	0
120109	13	RI	MS	0	-1.82647	4	0	0	0.03125	0
120109	13	RI	RN	0	-0.2	4	0	0	0.00869565	0
120109	13	RI	SK	0	-2.9082	6	0	0	0.00269542	0
120109	13	RI	TA	1	6.93415	3	0	0	0.00902527	0
120109	13	TA	AJ	0	-0.4	2	0	14	0.177874	0
120109	13	TA	BO	1	3.40042	6	37	98	0.319444	0
120109	13	TA	DN	0	-1.98	1	2	44	0.226337	1
120109	13	TA	GG	1	-1.59123	8	1	55	0.171053	0
120109	13	TA	KT	1	1.04417	4	40	137	0.235524	0
120109	13	TA	MS	0	1.0805	1	0	0	0.015625	0
120109	13	TA	RI	1	6.93415	3	0	0	0.2	0
120109	13	TA	RN	0	-1.98158	10	0	7	0.0956522	0
120109	13	TA	SK	0	-1.98781	9	0	7	0.0619946	0
120111	14	AJ	BO	0	-1.29317	4	0	11	0.0486111	0
120111	14	AJ	DN	0	4.59	1	0	13	0.0781893	0
120111	14	AJ	GG	0	2.90554	6	0	33	0.0263158	0
120111	14	AJ	KT	0	-1.83	2	0	69	0.13928	0
120111	14	AJ	MS	0	2.48979	3	0	0	0	0
120111	14	AJ	RI	0	1.06793	1	0	0	0.6	0
120111	14	AJ	RN	0	0.389439	5	1	57	0.173913	1
120111	14	AJ	SK	0	0.507831	7	1	29	0.185984	1
120111	14	AJ	TA	0	-0.4	2	0	14	0.148014	0
120111	14	BO	AJ	0	-1.29317	4	0	11	0.0151844	0
120111	14	BO	DN	0	-1.17332	5	13	23	0.0823045	1
120111	14	BO	GG	1	0.56186	2	0	0	0	0
120111	14	BO	KT	1	0.0423341	2	17	128	0.0547731	0
120111	14	BO	MS	0	-1.00906	7	0	0	0	0
120111	14	BO	RI	1	12.5357	3	0	10	0	0
120111	14	BO	RN	0	-2.24	1	0	0	0	0
120111	14	BO	SK	0	-1.66266	3	0	31	0.00134771	0
120111	14	BO	TA	1	3.40042	6	4	135	0.0830325	1
120111	14	DN	AJ	0	4.59	1	0	13	0.0412148	0
120111	14	DN	BO	0	-1.17332	5	13	23	0.138889	0
120111	14	DN	GG	0	0.740809	7	0	5	0.0263158	0
120111	14	DN	KT	0	1.33228	3	15	52	0.0766823	1
120111	14	DN	MS	0	-2.11318	2	2	0	0	1
120111	14	DN	RI	0	-2.28901	2	0	0	0	0
120111	14	DN	RN	0	0.322138	6	0	27	0.0434783	0
120111	14	DN	SK	1	2.98092	8	0	44	0.0592992	1
120111	14	DN	TA	0	-1.98	1	0	46	0.099278	0
120111	14	GG	AJ	0	2.90554	6	0	33	0.00433839	0
120111	14	GG	BO	1	0.56186	2	0	0	0	0
120111	14	GG	DN	0	0.740809	7	0	5	0.00823045	0
120111	14	GG	KT	1	4.73091	4	0	146	0.0328638	0
120111	14	GG	MS	0	-1.57758	9	0	0	0.015625	1
120111	14	GG	RI	1	-0.887651	5	0	0	0	0
120111	14	GG	RN	0	2.48	1	0	1	0.00869565	0
120111	14	GG	SK	0	1.634	1	2	95	0.0202156	1
120111	14	GG	TA	1	-1.59123	8	2	56	0.0234657	1
120111	14	KT	AJ	0	-1.83	2	0	69	0.386117	0
120111	14	KT	BO	1	0.0423341	2	17	128	0.486111	0
120111	14	KT	DN	0	1.33228	3	15	52	0.403292	1
120111	14	KT	GG	1	4.73091	4	0	146	0.552632	0
120111	14	KT	MS	0	1.33211	5	2	0	0.90625	1
120111	14	KT	RI	1	-3.28986	1	0	10	0	0
120111	14	KT	RN	0	0.684041	3	40	81	0.478261	1
120111	14	KT	SK	0	-0.0472334	5	22	121	0.641509	1
120111	14	KT	TA	1	1.04417	4	22	177	0.543321	1
120111	14	MS	AJ	0	2.48979	3	0	0	0	1
120111	14	MS	BO	0	-1.00906	7	0	3	0	0
120111	14	MS	DN	0	-2.11318	2	2	0	0	0
120111	14	MS	GG	0	-1.57758	9	0	0	0.0131579	0
120111	14	MS	KT	0	1.33211	5	2	0	0.0453834	0
120111	14	MS	RI	0	-1.82647	4	0	0	0.08	0
120111	14	MS	RN	0	1.49	8	0	0	0.0173913	0
120111	14	MS	SK	0	-0.885227	10	0	0	0	1
120111	14	MS	TA	0	1.0805	1	0	0	0.00180505	0
120111	14	RN	AJ	0	0.389439	5	1	57	0.0433839	0
120111	14	RN	BO	0	-2.24	1	0	0	0	0
120111	14	RN	DN	0	0.322138	6	0	27	0.0205761	0
120111	14	RN	GG	0	2.48	1	0	1	0.0131579	0
120111	14	RN	KT	0	0.684041	3	40	81	0.043036	1
120111	14	RN	MS	0	1.49	8	0	0	0.03125	0
120111	14	RN	RI	0	-0.2	4	0	0	0.04	0
120111	14	RN	SK	0	5.3	2	23	21	0.0269542	1
120111	14	RN	TA	0	-1.98158	7	18	7	0.0198556	1
120111	14	SK	AJ	0	0.507831	7	1	29	0.299349	0
120111	14	SK	BO	0	-1.66266	3	0	31	0.00694444	0
120111	14	SK	DN	0	2.98092	8	0	44	0.18107	1
120111	14	SK	GG	0	1.634	1	2	95	0.197368	0
120111	14	SK	KT	0	-0.0472334	5	22	121	0.372457	1
120111	14	SK	MS	0	-0.89	10	0	0	0	0
120111	14	SK	RI	0	-2.9082	6	0	0	0.08	0
120111	14	SK	RN	0	5.3	2	23	21	0.173913	0
120111	14	SK	TA	0	-1.98781	9	2	7	0.0722022	0
120111	14	TA	AJ	0	-0.4	2	0	14	0.177874	0
120111	14	TA	BO	1	3.40042	6	4	135	0.319444	0
120111	14	TA	DN	0	-1.98	1	0	46	0.226337	0
120111	14	TA	GG	1	-1.59123	8	2	56	0.171053	1
120111	14	TA	KT	1	1.04417	4	22	177	0.235524	1
120111	14	TA	MS	0	1.0805	1	0	0	0.015625	1
120111	14	TA	RI	1	6.93415	3	0	0	0.2	0
120111	14	TA	RN	0	-1.98158	10	18	7	0.0956522	1
120111	14	TA	SK	0	-1.98781	9	2	7	0.0619946	0
120116	15	BO	AJ	0	-1.29317	4	0	11	0.0151844	0
120116	15	BO	DN	0	-1.17332	5	0	36	0.0823045	1
120116	15	BO	GG	1	0.56186	2	0	0	0	0
120116	15	BO	KT	1	0.0423341	2	4	145	0.0547731	0
120116	15	BO	MS	0	-1.00906	7	0	0	0	0
120116	15	BO	RI	1	12.5357	3	0	10	0	0
120116	15	BO	RN	0	-2.24	1	0	0	0	0
120116	15	BO	SK	0	-1.66266	3	1	31	0.00134771	1
120116	15	BO	TA	1	3.40042	6	3	139	0.0830325	1
120116	15	DN	AJ	0	4.59	1	0	13	0.0412148	0
120116	15	DN	BO	0	-1.17332	5	0	36	0.138889	0
120116	15	DN	GG	0	0.740809	7	0	5	0.0263158	0
120116	15	DN	KT	0	1.33228	3	4	67	0.0766823	0
120116	15	DN	MS	0	-2.11318	2	0	2	0	0
120116	15	DN	RI	0	-2.28901	2	0	0	0	0
120116	15	DN	RN	0	0.322138	6	2	27	0.0434783	0
120116	15	DN	SK	1	2.98092	8	0	44	0.0592992	0
120116	15	DN	TA	0	-1.98	1	2	46	0.099278	0
120116	15	GG	AJ	0	2.90554	6	0	33	0.00433839	0
120116	15	GG	BO	1	0.56186	2	0	0	0	0
120116	15	GG	DN	0	0.740809	7	0	5	0.00823045	0
120116	15	GG	KT	1	4.73091	4	8	146	0.0328638	1
120116	15	GG	MS	0	-1.57758	9	0	0	0.015625	0
120116	15	GG	RI	1	-0.887651	5	4	0	0	1
120116	15	GG	RN	0	2.48	1	0	1	0.00869565	0
120116	15	GG	SK	0	1.634	1	0	97	0.0202156	1
120116	15	GG	TA	1	-1.59123	8	4	58	0.0234657	1
120116	15	KT	AJ	0	-1.83	2	0	69	0.386117	0
120116	15	KT	BO	1	0.0423341	2	4	145	0.486111	1
120116	15	KT	DN	0	1.33228	3	4	67	0.403292	1
120116	15	KT	GG	1	4.73091	4	8	146	0.552632	1
120116	15	KT	MS	0	1.33211	5	3	2	0.90625	1
120116	15	KT	RI	1	-3.28986	1	4	10	0	1
120116	15	KT	RN	0	0.684041	3	2	121	0.478261	1
120116	15	KT	SK	0	-0.0472334	5	1	143	0.641509	1
120116	15	KT	TA	1	1.04417	4	12	199	0.543321	1
120116	15	MS	AJ	0	2.48979	3	0	0	0	0
120116	15	MS	BO	0	-1.00906	7	0	3	0	0
120116	15	MS	DN	0	-2.11318	2	0	2	0	0
120116	15	MS	GG	0	-1.57758	9	0	0	0.0131579	0
120116	15	MS	KT	0	1.33211	5	3	2	0.0453834	0
120116	15	MS	RI	0	-1.82647	4	0	0	0.08	0
120116	15	MS	RN	0	1.49	8	0	0	0.0173913	0
120116	15	MS	SK	0	-0.885227	10	0	0	0	0
120116	15	MS	TA	0	1.0805	1	3	0	0.00180505	1
120116	15	RI	AJ	0	1.06793	1	0	0	0.032538	0
120116	15	RI	BO	1	12.5357	3	0	10	0	0
120116	15	RI	DN	0	-2.28901	2	0	0	0	0
120116	15	RI	GG	1	-0.887651	5	4	0	0	0
120116	15	RI	KT	1	-3.28986	1	4	10	0	0
120116	15	RI	MS	0	-1.82647	4	0	0	0.03125	0
120116	15	RI	RN	0	-0.2	4	0	0	0.00869565	0
120116	15	RI	SK	0	-2.9082	6	0	0	0.00269542	1
120116	15	RI	TA	1	6.93415	3	0	0	0.00902527	0
120116	15	RN	AJ	0	0.389439	5	0	58	0.0433839	0
120116	15	RN	BO	0	-2.24	1	0	0	0	0
120116	15	RN	DN	0	0.322138	6	2	27	0.0205761	1
120116	15	RN	GG	0	2.48	1	0	1	0.0131579	0
120116	15	RN	KT	0	0.684041	3	2	121	0.043036	0
120116	15	RN	MS	0	1.49	8	0	0	0.03125	0
120116	15	RN	RI	0	-0.2	4	0	0	0.04	0
120116	15	RN	SK	0	5.3	2	0	54	0.0269542	0
120116	15	RN	TA	0	-1.98158	7	0	25	0.0198556	0
120116	15	SK	AJ	0	0.507831	7	0	30	0.299349	0
120116	15	SK	BO	0	-1.66266	3	1	31	0.00694444	0
120116	15	SK	DN	0	2.98092	8	0	44	0.18107	1
120116	15	SK	GG	0	1.634	1	0	97	0.197368	0
120116	15	SK	KT	0	-0.0472334	5	1	143	0.372457	0
120116	15	SK	MS	0	-0.89	10	0	0	0	0
120116	15	SK	RI	0	-2.9082	6	0	0	0.08	0
120116	15	SK	RN	0	5.3	2	0	54	0.173913	1
120116	15	SK	TA	0	-1.98781	9	0	9	0.0722022	0
120116	15	TA	AJ	0	-0.4	2	0	14	0.177874	0
120116	15	TA	BO	1	3.40042	6	3	139	0.319444	1
120116	15	TA	DN	0	-1.98	1	2	46	0.226337	1
120116	15	TA	GG	1	-1.59123	8	4	58	0.171053	1
120116	15	TA	KT	1	1.04417	4	12	199	0.235524	1
120116	15	TA	MS	0	1.0805	1	3	0	0.015625	1
120116	15	TA	RI	1	6.93415	3	0	0	0.2	0
120116	15	TA	RN	0	-1.98158	10	0	25	0.0956522	0
120116	15	TA	SK	0	-1.98781	9	0	9	0.0619946	1
120119	16	DN	AJ	0	4.59	1	0	13	0.0412148	0
120119	16	DN	BO	0	-1.17332	5	0	36	0.138889	0
120119	16	DN	GG	0	0.740809	7	0	5	0.0263158	0
120119	16	DN	KT	0	1.33228	3	21	71	0.0766823	0
120119	16	DN	MS	0	-2.11318	2	0	2	0	0
120119	16	DN	RI	0	-2.28901	2	0	0	0	0
120119	16	DN	RN	0	0.322138	6	21	29	0.0434783	0
120119	16	DN	SK	1	2.98092	8	0	44	0.0592992	0
120119	16	DN	TA	0	-1.98	1	0	48	0.099278	0
120119	16	GG	AJ	0	2.90554	6	0	33	0.00433839	0
120119	16	GG	BO	1	0.56186	2	0	0	0	0
120119	16	GG	DN	0	0.740809	7	0	5	0.00823045	0
120119	16	GG	KT	1	4.73091	4	0	154	0.0328638	0
120119	16	GG	MS	0	-1.57758	9	0	0	0.015625	0
120119	16	GG	RI	1	-0.887651	5	0	4	0	0
120119	16	GG	RN	0	2.48	1	0	1	0.00869565	0
120119	16	GG	SK	0	1.634	1	0	97	0.0202156	0
120119	16	GG	TA	1	-1.59123	8	0	62	0.0234657	0
120119	16	KT	AJ	0	-1.83	2	0	69	0.386117	0
120119	16	KT	BO	1	0.0423341	2	0	149	0.486111	0
120119	16	KT	DN	0	1.33228	3	21	71	0.403292	1
120119	16	KT	GG	1	4.73091	4	0	154	0.552632	0
120119	16	KT	MS	0	1.33211	5	0	5	0.90625	0
120119	16	KT	RI	1	-3.28986	1	0	14	0	0
120119	16	KT	RN	0	0.684041	3	36	123	0.478261	0
120119	16	KT	SK	0	-0.0472334	5	15	144	0.641509	0
120119	16	KT	TA	1	1.04417	4	0	211	0.543321	0
120119	16	MS	AJ	0	2.48979	3	0	0	0	0
120119	16	MS	BO	0	-1.00906	7	0	3	0	0
120119	16	MS	DN	0	-2.11318	2	0	2	0	0
120119	16	MS	GG	0	-1.57758	9	0	0	0.0131579	1
120119	16	MS	KT	0	1.33211	5	0	5	0.0453834	0
120119	16	MS	RI	0	-1.82647	4	0	0	0.08	0
120119	16	MS	RN	0	1.49	8	0	0	0.0173913	0
120119	16	MS	SK	0	-0.885227	10	0	0	0	0
120119	16	MS	TA	0	1.0805	1	0	3	0.00180505	0
120119	16	RN	AJ	0	0.389439	5	0	58	0.0433839	0
120119	16	RN	BO	0	-2.24	1	0	0	0	0
120119	16	RN	DN	0	0.322138	6	21	29	0.0205761	1
120119	16	RN	GG	0	2.48	1	0	1	0.0131579	0
120119	16	RN	KT	0	0.684041	3	36	123	0.043036	1
120119	16	RN	MS	0	1.49	8	0	0	0.03125	0
120119	16	RN	RI	0	-0.2	4	0	0	0.04	0
120119	16	RN	SK	0	5.3	2	15	54	0.0269542	0
120119	16	RN	TA	0	-1.98158	7	0	25	0.0198556	0
120119	16	SK	AJ	0	0.507831	7	0	30	0.299349	0
120119	16	SK	BO	0	-1.66266	3	0	32	0.00694444	0
120119	16	SK	DN	0	2.98092	8	0	44	0.18107	0
120119	16	SK	GG	0	1.634	1	0	97	0.197368	0
120119	16	SK	KT	0	-0.0472334	5	15	144	0.372457	1
120119	16	SK	MS	0	-0.89	10	0	0	0	0
120119	16	SK	RI	0	-2.9082	6	0	0	0.08	0
120119	16	SK	RN	0	5.3	2	15	54	0.173913	0
120119	16	SK	TA	0	-1.98781	9	0	9	0.0722022	0
120126	17	AJ	BO	0	-1.29317	4	0	11	0.0486111	0
120126	17	AJ	DN	0	4.59	1	0	13	0.0781893	0
120126	17	AJ	GG	0	2.90554	6	10	33	0.0263158	0
120126	17	AJ	KT	0	-1.83	2	10	69	0.13928	1
120126	17	AJ	MS	0	2.48979	3	0	0	0	0
120126	17	AJ	RI	0	1.06793	1	0	0	0.6	0
120126	17	AJ	RN	0	0.389439	5	0	58	0.173913	0
120126	17	AJ	SK	0	0.507831	7	0	30	0.185984	0
120126	17	AJ	TA	0	-0.4	2	0	14	0.148014	0
120126	17	BO	AJ	0	-1.29317	4	0	11	0.0151844	0
120126	17	BO	DN	0	-1.17332	5	2	36	0.0823045	1
120126	17	BO	GG	1	0.56186	2	0	0	0	0
120126	17	BO	KT	1	0.0423341	2	13	149	0.0547731	1
120126	17	BO	MS	0	-1.00906	7	0	0	0	0
120126	17	BO	RI	1	12.5357	3	0	10	0	0
120126	17	BO	RN	0	-2.24	1	0	0	0	0
120126	17	BO	SK	0	-1.66266	3	0	32	0.00134771	0
120126	17	BO	TA	1	3.40042	6	15	142	0.0830325	1
120126	17	DN	AJ	0	4.59	1	0	13	0.0412148	0
120126	17	DN	BO	0	-1.17332	5	2	36	0.138889	0
120126	17	DN	GG	0	0.740809	7	0	5	0.0263158	0
120126	17	DN	KT	0	1.33228	3	0	92	0.0766823	0
120126	17	DN	MS	0	-2.11318	2	0	2	0	0
120126	17	DN	RI	0	-2.28901	2	0	0	0	0
120126	17	DN	RN	0	0.322138	6	0	50	0.0434783	0
120126	17	DN	SK	1	2.98092	8	0	44	0.0592992	0
120126	17	DN	TA	0	-1.98	1	2	48	0.099278	0
120126	17	GG	AJ	0	2.90554	6	10	33	0.00433839	1
120126	17	GG	BO	1	0.56186	2	0	0	0	0
120126	17	GG	DN	0	0.740809	7	0	5	0.00823045	0
120126	17	GG	KT	1	4.73091	4	11	154	0.0328638	1
120126	17	GG	MS	0	-1.57758	9	0	0	0.015625	0
120126	17	GG	RI	1	-0.887651	5	0	4	0	0
120126	17	GG	RN	0	2.48	1	0	1	0.00869565	0
120126	17	GG	SK	0	1.634	1	1	97	0.0202156	0
120126	17	GG	TA	1	-1.59123	8	0	62	0.0234657	0
120126	17	KT	AJ	0	-1.83	2	10	69	0.386117	0
120126	17	KT	BO	1	0.0423341	2	13	149	0.486111	0
120126	17	KT	DN	0	1.33228	3	0	92	0.403292	0
120126	17	KT	GG	1	4.73091	4	11	154	0.552632	0
120126	17	KT	MS	0	1.33211	5	0	5	0.90625	0
120126	17	KT	RI	1	-3.28986	1	0	14	0	0
120126	17	KT	RN	0	0.684041	3	0	159	0.478261	0
120126	17	KT	SK	0	-0.0472334	5	1	159	0.641509	0
120126	17	KT	TA	1	1.04417	4	13	211	0.543321	1
120126	17	SK	AJ	0	0.507831	7	0	30	0.299349	0
120126	17	SK	BO	0	-1.66266	3	0	32	0.00694444	0
120126	17	SK	DN	0	2.98092	8	0	44	0.18107	0
120126	17	SK	GG	0	1.634	1	1	97	0.197368	0
120126	17	SK	KT	0	-0.0472334	5	1	159	0.372457	1
120126	17	SK	MS	0	-0.89	10	0	0	0	0
120126	17	SK	RI	0	-2.9082	6	0	0	0.08	0
120126	17	SK	RN	0	5.3	2	0	69	0.173913	0
120126	17	SK	TA	0	-1.98781	9	0	9	0.0722022	0
120126	17	TA	AJ	0	-0.4	2	0	14	0.177874	0
120126	17	TA	BO	1	3.40042	6	15	142	0.319444	0
120126	17	TA	DN	0	-1.98	1	2	48	0.226337	1
120126	17	TA	GG	1	-1.59123	8	0	62	0.171053	0
120126	17	TA	KT	1	1.04417	4	13	211	0.235524	0
120126	17	TA	MS	0	1.0805	1	0	3	0.015625	0
120126	17	TA	RI	1	6.93415	3	0	0	0.2	0
120126	17	TA	RN	0	-1.98158	10	0	25	0.0956522	0
120126	17	TA	SK	0	-1.98781	9	0	9	0.0619946	0
120131	18	BO	AJ	0	-1.29317	4	0	11	0.0151844	0
120131	18	BO	DN	0	-1.17332	5	0	38	0.0823045	0
120131	18	BO	GG	1	0.56186	2	3	0	0	1
120131	18	BO	KT	1	0.0423341	2	20	162	0.0547731	1
120131	18	BO	MS	0	-1.00906	7	0	0	0	0
120131	18	BO	RI	1	12.5357	3	24	10	0	1
120131	18	BO	RN	0	-2.24	1	0	0	0	0
120131	18	BO	SK	0	-1.66266	3	0	32	0.00134771	0
120131	18	BO	TA	1	3.40042	6	1	157	0.0830325	0
120131	18	DN	AJ	0	4.59	1	0	13	0.0412148	0
120131	18	DN	BO	0	-1.17332	5	0	38	0.138889	0
120131	18	DN	GG	0	0.740809	7	0	5	0.0263158	0
120131	18	DN	KT	0	1.33228	3	0	92	0.0766823	0
120131	18	DN	MS	0	-2.11318	2	0	2	0	0
120131	18	DN	RI	0	-2.28901	2	0	0	0	0
120131	18	DN	RN	0	0.322138	6	0	50	0.0434783	0
120131	18	DN	SK	1	2.98092	8	0	44	0.0592992	0
120131	18	DN	TA	0	-1.98	1	0	50	0.099278	1
120131	18	GG	AJ	0	2.90554	6	0	43	0.00433839	0
120131	18	GG	BO	1	0.56186	2	3	0	0	0
120131	18	GG	DN	0	0.740809	7	0	5	0.00823045	0
120131	18	GG	KT	1	4.73091	4	24	165	0.0328638	1
120131	18	GG	MS	0	-1.57758	9	0	0	0.015625	1
120131	18	GG	RI	1	-0.887651	5	3	4	0	0
120131	18	GG	RN	0	2.48	1	20	1	0.00869565	0
120131	18	GG	SK	0	1.634	1	8	98	0.0202156	0
120131	18	GG	TA	1	-1.59123	8	0	62	0.0234657	0
120131	18	KT	AJ	0	-1.83	2	0	79	0.386117	0
120131	18	KT	BO	1	0.0423341	2	20	162	0.486111	0
120131	18	KT	DN	0	1.33228	3	0	92	0.403292	0
120131	18	KT	GG	1	4.73091	4	24	165	0.552632	0
120131	18	KT	MS	0	1.33211	5	0	5	0.90625	0
120131	18	KT	RI	1	-3.28986	1	20	14	0	1
120131	18	KT	RN	0	0.684041	3	18	159	0.478261	0
120131	18	KT	SK	0	-0.0472334	5	6	160	0.641509	0
120131	18	KT	TA	1	1.04417	4	0	224	0.543321	0
120131	18	MS	AJ	0	2.48979	3	0	0	0	0
120131	18	MS	BO	0	-1.00906	7	0	3	0	0
120131	18	MS	DN	0	-2.11318	2	0	2	0	0
120131	18	MS	GG	0	-1.57758	9	0	0	0.0131579	0
120131	18	MS	KT	0	1.33211	5	0	5	0.0453834	0
120131	18	MS	RI	0	-1.82647	4	0	0	0.08	0
120131	18	MS	RN	0	1.49	8	0	0	0.0173913	0
120131	18	MS	SK	0	-0.885227	10	0	0	0	0
120131	18	MS	TA	0	1.0805	1	0	3	0.00180505	0
120131	18	RI	AJ	0	1.06793	1	0	0	0.032538	0
120131	18	RI	BO	1	12.5357	3	24	10	0	0
120131	18	RI	DN	0	-2.28901	2	0	0	0	0
120131	18	RI	GG	1	-0.887651	5	3	4	0	0
120131	18	RI	KT	1	-3.28986	1	20	14	0	0
120131	18	RI	MS	0	-1.82647	4	0	0	0.03125	0
120131	18	RI	RN	0	-0.2	4	0	0	0.00869565	0
120131	18	RI	SK	0	-2.9082	6	0	0	0.00269542	0
120131	18	RI	TA	1	6.93415	3	1	0	0.00902527	0
120131	18	RN	AJ	0	0.389439	5	0	58	0.0433839	0
120131	18	RN	BO	0	-2.24	1	0	0	0	0
120131	18	RN	DN	0	0.322138	6	0	50	0.0205761	1
120131	18	RN	GG	0	2.48	1	20	1	0.0131579	1
120131	18	RN	KT	0	0.684041	3	18	159	0.043036	1
120131	18	RN	MS	0	1.49	8	0	0	0.03125	1
120131	18	RN	RI	0	-0.2	4	0	0	0.04	0
120131	18	RN	SK	0	5.3	2	2	69	0.0269542	1
120131	18	RN	TA	0	-1.98158	7	0	25	0.0198556	0
120131	18	SK	AJ	0	0.507831	7	0	30	0.299349	0
120131	18	SK	BO	0	-1.66266	3	0	32	0.00694444	0
120131	18	SK	DN	0	2.98092	8	0	44	0.18107	0
120131	18	SK	GG	0	1.634	1	8	98	0.197368	0
120131	18	SK	KT	0	-0.0472334	5	6	160	0.372457	0
120131	18	SK	MS	0	-0.89	10	0	0	0	0
120131	18	SK	RI	0	-2.9082	6	0	0	0.08	0
120131	18	SK	RN	0	5.3	2	2	69	0.173913	0
120131	18	SK	TA	0	-1.98781	9	0	9	0.0722022	0
120131	18	TA	AJ	0	-0.4	2	0	14	0.177874	0
120131	18	TA	BO	1	3.40042	6	1	157	0.319444	1
120131	18	TA	DN	0	-1.98	1	0	50	0.226337	0
120131	18	TA	GG	1	-1.59123	8	0	62	0.171053	0
120131	18	TA	KT	1	1.04417	4	0	224	0.235524	0
120131	18	TA	MS	0	1.0805	1	0	3	0.015625	0
120131	18	TA	RI	1	6.93415	3	1	0	0.2	1
120131	18	TA	RN	0	-1.98158	10	0	25	0.0956522	0
120131	18	TA	SK	0	-1.98781	9	0	9	0.0619946	0
120203	19	AJ	BO	0	-1.29317	4	9	11	0.0486111	0
120203	19	AJ	DN	0	4.59	1	0	13	0.0781893	0
120203	19	AJ	GG	0	2.90554	6	9	43	0.0263158	0
120203	19	AJ	KT	0	-1.83	2	0	79	0.13928	0
120203	19	AJ	MS	0	2.48979	3	0	0	0	0
120203	19	AJ	RI	0	1.06793	1	0	0	0.6	0
120203	19	AJ	RN	0	0.389439	5	0	58	0.173913	0
120203	19	AJ	SK	0	0.507831	7	0	30	0.185984	0
120203	19	AJ	TA	0	-0.4	2	0	14	0.148014	0
120203	19	BO	AJ	0	-1.29317	4	9	11	0.0151844	1
120203	19	BO	DN	0	-1.17332	5	1	38	0.0823045	0
120203	19	BO	GG	1	0.56186	2	44	3	0	1
120203	19	BO	KT	1	0.0423341	2	14	182	0.0547731	1
120203	19	BO	MS	0	-1.00906	7	0	0	0	1
120203	19	BO	RI	1	12.5357	3	0	34	0	0
120203	19	BO	RN	0	-2.24	1	0	0	0	0
120203	19	BO	SK	0	-1.66266	3	22	32	0.00134771	1
120203	19	BO	TA	1	3.40042	6	0	158	0.0830325	0
120203	19	DN	AJ	0	4.59	1	0	13	0.0412148	0
120203	19	DN	BO	0	-1.17332	5	1	38	0.138889	1
120203	19	DN	GG	0	0.740809	7	0	5	0.0263158	0
120203	19	DN	KT	0	1.33228	3	20	92	0.0766823	1
120203	19	DN	MS	0	-2.11318	2	0	2	0	0
120203	19	DN	RI	0	-2.28901	2	0	0	0	0
120203	19	DN	RN	0	0.322138	6	19	50	0.0434783	1
120203	19	DN	SK	1	2.98092	8	0	44	0.0592992	0
120203	19	DN	TA	0	-1.98	1	0	50	0.099278	0
120203	19	GG	AJ	0	2.90554	6	9	43	0.00433839	0
120203	19	GG	BO	1	0.56186	2	44	3	0	0
120203	19	GG	DN	0	0.740809	7	0	5	0.00823045	0
120203	19	GG	KT	1	4.73091	4	13	189	0.0328638	1
120203	19	GG	MS	0	-1.57758	9	0	0	0.015625	0
120203	19	GG	RI	1	-0.887651	5	0	7	0	0
120203	19	GG	RN	0	2.48	1	0	21	0.00869565	0
120203	19	GG	SK	0	1.634	1	22	106	0.0202156	1
120203	19	GG	TA	1	-1.59123	8	0	62	0.0234657	0
120203	19	KT	AJ	0	-1.83	2	0	79	0.386117	0
120203	19	KT	BO	1	0.0423341	2	14	182	0.486111	0
120203	19	KT	DN	0	1.33228	3	20	92	0.403292	1
120203	19	KT	GG	1	4.73091	4	13	189	0.552632	0
120203	19	KT	MS	0	1.33211	5	0	5	0.90625	0
120203	19	KT	RI	1	-3.28986	1	0	34	0	0
120203	19	KT	RN	0	0.684041	3	19	177	0.478261	1
120203	19	KT	SK	0	-0.0472334	5	0	166	0.641509	0
120203	19	KT	TA	1	1.04417	4	0	224	0.543321	0
120203	19	MS	AJ	0	2.48979	3	0	0	0	1
120203	19	MS	BO	0	-1.00906	7	0	3	0	0
120203	19	MS	DN	0	-2.11318	2	0	2	0	0
120203	19	MS	GG	0	-1.57758	9	0	0	0.0131579	0
120203	19	MS	KT	0	1.33211	5	0	5	0.0453834	0
120203	19	MS	RI	0	-1.82647	4	0	0	0.08	0
120203	19	MS	RN	0	1.49	8	0	0	0.0173913	0
120203	19	MS	SK	0	-0.885227	10	0	0	0	0
120203	19	MS	TA	0	1.0805	1	0	3	0.00180505	0
120203	19	RN	AJ	0	0.389439	5	0	58	0.0433839	0
120203	19	RN	BO	0	-2.24	1	0	0	0	0
120203	19	RN	DN	0	0.322138	6	19	50	0.0205761	1
120203	19	RN	GG	0	2.48	1	0	21	0.0131579	0
120203	19	RN	KT	0	0.684041	3	19	177	0.043036	1
120203	19	RN	MS	0	1.49	8	0	0	0.03125	0
120203	19	RN	RI	0	-0.2	4	0	0	0.04	0
120203	19	RN	SK	0	5.3	2	0	71	0.0269542	0
120203	19	RN	TA	0	-1.98158	7	0	25	0.0198556	0
120203	19	SK	AJ	0	0.507831	7	0	30	0.299349	0
120203	19	SK	BO	0	-1.66266	3	22	32	0.00694444	0
120203	19	SK	DN	0	2.98092	8	0	44	0.18107	0
120203	19	SK	GG	0	1.634	1	22	106	0.197368	0
120203	19	SK	KT	0	-0.0472334	5	0	166	0.372457	0
120203	19	SK	MS	0	-0.89	10	0	0	0	0
120203	19	SK	RI	0	-2.9082	6	0	0	0.08	0
120203	19	SK	RN	0	5.3	2	0	71	0.173913	0
120203	19	SK	TA	0	-1.98781	9	0	9	0.0722022	0

## Sheet: phase1
Session	Date	numchimps	Trial	Barrier 1	Bpull	Tray	Tpull	Success	Time of Trial/Approach	success time	latency
1	110523	2	1	MA	0	TA	2	0	1904-01-01 00:00:28
1	110523	2		MA	0	BO	1	0	1904-01-01 00:00:37
1	110523	2		TA	0	BO	0	0	1904-01-01 00:00:53
1	110523	2		RI	4	BO	0	0	1904-01-01 00:01:00
1	110523	2		TA	2	BO	0	0	1904-01-01 00:01:58
1	110523	2		TA	0	KT	0	0	1904-01-01 00:02:07
1	110523	2		MA	0	BO	0	0	1904-01-01 00:02:27
1	110523	2		TA	0	KT	1	0	1904-01-01 00:02:51
1	110523	1		NONE		KT	0	0	1904-01-01 00:04:39
1	110523	2		BO	1	KT	0	0	1904-01-01 00:05:00
1	110523	2		MA	0	KT	0	0	1904-01-01 00:05:08
1	110523	2	2	MA	0	KT	5	0	1904-01-01 00:05:48
1	110523	2		RI	1	KT	0	0	1904-01-01 00:06:38
1	110523	2		MA	0	KT	10	0	1904-01-01 00:08:41
1	110523	2	3	TA	0	KT	2	0	1904-01-01 00:13:30
1	110523	2		MA	0	KT	0	0	1904-01-01 00:14:11
1	110523	1		MA	0	NONE		0	1904-01-01 00:16:03
1	110523	0		NONE		NONE		0	1904-01-01 00:16:05
1	110523	1		NONE		MS	0	0	1904-01-01 00:16:15
1	110523	2		TA	0	MS	1	0	1904-01-01 00:16:31
1	110523	1		TA	0	NONE		0	1904-01-01 00:16:38
1	110523	2		TA	0	MS	4	0	1904-01-01 00:16:46
1	110523	2		KT	3	MS	0	0	1904-01-01 00:17:09
1	110523	2	4	KT	3	TA	9	0	1904-01-01 00:19:03
1	110523	2		GG	0	TA	0	0	1904-01-01 00:20:52
1	110523	2		KT	0	TA	0	0	1904-01-01 00:21:11
1	110523	2		RN	2	TA	1	0	1904-01-01 00:22:56
1	110523	2	5	RN	2	TA	8	0	1904-01-01 00:25:25
1	110523	2	6	RN	0	SK	5	0	1904-01-01 00:26:27
1	110523	2		RN	3	TA	22	0	1904-01-01 00:28:19
1	110523	1		RN	0	NONE		0	1904-01-01 00:29:05
1	110523	2		RN	0	DN	0	0	1904-01-01 00:29:18
1	110523	2		RN	0	GG	1	0	1904-01-01 00:29:25
1	110523	2		RN	0	TA	2	0	1904-01-01 00:29:37
1	110523	1		RN	0	NONE		0	1904-01-01 00:30:21
1	110523	2		RN	1	GG	2	0	1904-01-01 00:30:28
1	110523	2	7	RN	0	GG	5	0	1904-01-01 00:31:02
1	110523	1		RN	3	NONE		0	1904-01-01 00:31:25
1	110523	2		RN	0	TA	2	0	1904-01-01 00:31:29
1	110523	2		RN	0	GG	3	0	1904-01-01 00:31:37
1	110523	2	8	RN	3	DN	2	0	1904-01-01 00:32:10
1	110523	2	9	KT	4	DN	5	0	1904-01-01 00:34:07
1	110523	2		SK	1	DN	1	0	1904-01-01 00:34:45
1	110523	2	10	SK	1	KT	4	0	1904-01-01 00:35:10
1	110523	2		AJ	2	KT	5	0	1904-01-01 00:36:13
1	110523	1	11	AJ	5	NONE		0	1904-01-01 00:37:16
1	110523	1		NONE		AJ	0	0	1904-01-01 00:37:39
1	110523	0		NONE		NONE		0	1904-01-01 00:38:48
1	110523	1		NONE		TA	1	0	1904-01-01 00:38:54
1	110523	1		NONE		AJ	3	0	1904-01-01 00:39:01
1	110523	1		AJ	3	NONE		0	1904-01-01 00:39:20
1	110523	2		AJ	2	TA	4	0	1904-01-01 00:39:33
1	110523	0		NONE		NONE		0	1904-01-01 00:39:48
1	110523	1		NONE		TA	0	0	1904-01-01 00:41:17
1	110523	2		AJ	0	TA	4	0	1904-01-01 00:41:54
1	110523	1	12	NONE		TA	15	0	1904-01-01 00:42:24
1	110523	1		TA	2	NONE		0	1904-01-01 00:42:47
1	110523	1		NONE		TA	0	0	1904-01-01 00:43:45
1	110523	0		NONE		NONE		0	1904-01-01 00:43:47
1	110523	1		NONE		TA	16	0	1904-01-01 00:44:18
1	110523	2		RI	0	TA	4	0	1904-01-01 00:45:05
1	110523	2		MS	0	TA	16	0	1904-01-01 00:45:21
1	110523	2	13	KT	2	GG	3	0	1904-01-01 00:46:32
1	110523	1		KT	0	NONE		0	1904-01-01 00:46:45
1	110523	2		KT	2	MS	1	0	1904-01-01 00:47:07
1	110523	2		KT	0	GG	3	0	1904-01-01 00:47:24
1	110523	0		NONE		NONE		0	1904-01-01 00:48:09
1	110523	1		NONE		GG	2	0	1904-01-01 00:48:18
1	110523	2		KT	1	GG	3	0	1904-01-01 00:48:28
1	110523	2	14	RN	2	TA	43	0	1904-01-01 00:49:16
1	110523	1		NONE		TA	0	0	1904-01-01 00:51:51
1	110523	2		MS	1	TA	7	0	1904-01-01 00:51:56
1	110523	2	15	MS	0	RN	3	0	1904-01-01 00:52:44
1	110523	1	16	MS	1	NONE		0	1904-01-01 00:53:48
1	110523	2		MS	2	MA	0	0	1904-01-01 00:53:57
1	110523	1		NONE		ma	0	0	1904-01-01 00:54:38
1	110523	2		KT	0	MA	0	0	1904-01-01 00:54:46
1	110523	1		NONE		MA	0	0	1904-01-01 00:55:52
1	110523	1		NONE		KT	3	0	1904-01-01 00:56:21
1	110523	2		KT	3	MS	1	0	1904-01-01 00:56:38
1	110523	1	17	NONE		SK	0	0	1904-01-01 00:57:05
1	110523	1		NONE		MS	3	0	1904-01-01 00:57:41
1	110523	2		KT	0	MS	1	0	1904-01-01 00:58:24
1	110523	2	18	KT	1	MS	6	0	1904-01-01 00:58:58
2	110524	1	1	TA	0	NONE		0	1904-01-01 00:00:33
2	110524	2		KT	1	TA	4	0	1904-01-01 00:00:42
2	110524	0	2	NONE		NONE		0	1904-01-01 00:01:56
2	110524	2		SK	0	TA	3	0	1904-01-01 00:01:59
2	110524	1		SK	0	NONE		0	1904-01-01 00:02:12
2	110524	2		SK	0	TA	1	0	1904-01-01 00:02:18
2	110524	1		NONE		TA	12	0	1904-01-01 00:02:27
2	110524	0		NONE		NONE		0	1904-01-01 00:03:05
2	110524	1		NONE		TA	5	0	1904-01-01 00:03:16
2	110524	1		TA	4	NONE		0	1904-01-01 00:03:56
2	110524	1		NONE		TA	5	0	1904-01-01 00:04:14
2	110524	2		KT	0	TA	7	0	1904-01-01 00:04:52
2	110524	1		KT	0	NONE		0	1904-01-01 00:05:24
2	110524	0		NONE		NONE		0	1904-01-01 00:07:06
2	110524	1		NONE		BO	2	0	1904-01-01 00:09:10
2	110524	1	3	NONE		BO	0	0	1904-01-01 00:09:21
2	110524	2		KT	4	BO	4	1	1904-01-01 00:09:28	1904-01-01 00:10:50	1.36667
2	110524	1	4	NONE		RN	3	0	1904-01-01 00:11:13
2	110524	2		GG	1	RN	1	0	1904-01-01 00:11:34
2	110524	1		NONE		RN	2	0	1904-01-01 00:11:43
2	110524	2		GG	1	RN	5	0	1904-01-01 00:12:52
2	110524	2		TA	0	RN	1	0	1904-01-01 00:12:58
2	110524	1		NONE		RN	0	0	1904-01-01 00:13:28
2	110524	0		NONE		NONE		0	1904-01-01 00:13:47
2	110524	1		TA	0	NONE		0	1904-01-01 00:13:59
2	110524	1		NONE		TA	0	0	1904-01-01 00:14:09
2	110524	0		NONE		NONE		0	1904-01-01 00:14:11
2	110524	1		TA	0	NONE		0	1904-01-01 00:14:19
2	110524	1		NONE		TA	0	0	1904-01-01 00:17:04
2	110524	2		KT	0	TA	13	0	1904-01-01 00:17:08
2	110524	2		NONE		TA	7	0	1904-01-01 00:17:45
2	110524	2		BO	2	TA	3	0	1904-01-01 00:18:08
2	110524	1		NONE		TA	30	0	1904-01-01 00:18:29
2	110524	1	5	NONE		TA	13	0	1904-01-01 00:19:37
2	110524	2		BO	2	TA	3	1	1904-01-01 00:21:14	1904-01-01 00:21:23	0.15
2	110524	1	6	NONE		TA	22	0	1904-01-01 00:21:54
2	110524	2		KT	1	TA	0	0	1904-01-01 00:25:58
2	110524	2		NONE		TA	5	0	1904-01-01 00:26:00
2	110524	2		DN	0	TA	0	0	1904-01-01 00:28:02
2	110524	2		KT	1	TA	7	0	1904-01-01 00:28:06
2	110524	1		NONE		TA	3	0	1904-01-01 00:28:11
2	110524	2		KT	1	TA	6	1	1904-01-01 00:28:34	1904-01-01 00:29:05	0.516667
2	110524	2	7	TA	0	DN	2	0	1904-01-01 00:29:35
2	110524	2		TA	0	GG	2	0	1904-01-01 00:29:54
2	110524	2		TA	0	DN	0	0	1904-01-01 00:30:07
2	110524	1		NONE		DN	1	0	1904-01-01 00:30:30
2	110524	1		NONE		TA	0	0	1904-01-01 00:31:00
2	110524	2		GG	1	TA	2	1	1904-01-01 00:31:04	1904-01-01 00:31:09	0.0833333
2	110524	1	8	NONE		TA	0	0	1904-01-01 00:31:30
2	110524	2		KT	1	TA	2	1	1904-01-01 00:31:46	1904-01-01 00:31:55	0.15
2	110524	2	9	KT	1	TA	1	1	1904-01-01 00:32:06	1904-01-01 00:32:10	0.0666667
2	110524	2	10	KT	1	TA	4	1	1904-01-01 00:32:39	1904-01-01 00:32:45	0.1
2	110524	2	11	KT	1	TA	3	1	1904-01-01 00:33:33	1904-01-01 00:33:37	0.0666667
2	110524	2	12	KT	1	TA	5	1	1904-01-01 00:33:57	1904-01-01 00:34:11	0.233333
2	110524	2	13	KT	1	TA	3	1	1904-01-01 00:34:24	1904-01-01 00:35:06	0.7
2	110524	2	14	KT	1	TA	2	1	1904-01-01 00:35:30	1904-01-01 00:35:35	0.0833333
2	110524	2	15	KT	1	TA	9	1	1904-01-01 00:36:17	1904-01-01 00:36:50	0.55
2	110524	2	16	KT	1	TA	5	1	1904-01-01 00:37:16	1904-01-01 00:37:22	0.1
2	110524	2	17	KT	1	TA	4	1	1904-01-01 00:37:58	1904-01-01 00:38:05	0.116667
2	110524	2	18	KT	1	TA	2	1	1904-01-01 00:39:03	1904-01-01 00:39:06	0.05
2	110524	2	19	KT	1	TA	7	1	1904-01-01 00:40:15	1904-01-01 00:40:20	0.0833333
2	110524	2	20	GG	2	TA	0	0	1904-01-01 00:40:38
2	110524	2		KT	X	TA	X	0	1904-01-01 00:41:08
2	110524	2		GG	X	TA	x	1	1904-01-01 00:41:10	1904-01-01 00:41:30	0.333333
2	110524	1	21	NONE		TA	0	0	1904-01-01 00:41:42
2	110524	2		KT	1	TA	2	1	1904-01-01 00:41:46	1904-01-01 00:41:51	0.0833333
2	110524	2	22	KT	1	TA	1	1	1904-01-01 00:42:16	1904-01-01 00:42:19	0.05
2	110524	2	23	KT	1	TA	3	1	1904-01-01 00:42:44	1904-01-01 00:42:49	0.0833333
2	110524	2	24	KT	1	TA	2	1	1904-01-01 00:43:18	1904-01-01 00:43:22	0.0666667
2	110524	2	25	KT	1	TA	1	1	1904-01-01 00:43:50	1904-01-01 00:43:54	0.0666667
2	110524	2	26	KT	2	TA	2	1	1904-01-01 00:44:13	1904-01-01 00:44:30	0.283333
2	110524	2	27	KT	1	TA	18	1	1904-01-01 00:44:58	1904-01-01 00:45:25	0.45
2	110524	2	28	KT	1	TA	3	1	1904-01-01 00:45:57	1904-01-01 00:46:04	0.116667
2	110524	2	29	KT	1	TA	2	1	1904-01-01 00:46:43	1904-01-01 00:46:48	0.0833333
2	110524	2	30	KT	1	TA	3	1	1904-01-01 00:47:12	1904-01-01 00:47:17	0.0833333
2	110524	2	31	KT	1	TA	6	1	1904-01-01 00:47:42	1904-01-01 00:47:52	0.166667
2	110524	2	32	KT	1	TA	3	1	1904-01-01 00:48:14	1904-01-01 00:48:19	0.0833333
2	110524	2	33	KT	X	TA	4	1	1904-01-01 00:48:48	1904-01-01 00:48:54	0.1
2	110524	2	34	KT	X	TA	6	1	1904-01-01 00:49:14	1904-01-01 00:49:21	0.116667
2	110524	2	35	KT	1	TA	1	1	1904-01-01 00:49:51	1904-01-01 00:49:54	0.05
2	110524	2	36	KT	1	TA	3	1	1904-01-01 00:50:07	1904-01-01 00:50:12	0.0833333
2	110524	2	37	KT	1	TA	6	1	1904-01-01 00:50:24	1904-01-01 00:50:32	0.133333
2	110524	2	38	KT	1	TA	4	1	1904-01-01 00:50:43	1904-01-01 00:50:50	0.116667
2	110524	2	39	KT	2	TA	7	0	1904-01-01 00:51:06
2	110524	2		KT	3	SK	2	1	1904-01-01 00:51:29	1904-01-01 00:52:17	0.8
2	110524	2	40	KT	2	SK	6	1	1904-01-01 00:52:28	1904-01-01 00:52:48	0.333333
2	110524	2	41	KT	1	SK	1	1	1904-01-01 00:53:08	1904-01-01 00:53:24	0.266667
2	110524	2	42	KT	1	SK	4	1	1904-01-01 00:53:40	1904-01-01 00:53:52	0.2
2	110524	2	43	KT	X	SK	7	1	1904-01-01 00:54:05	1904-01-01 00:54:30	0.416667
2	110524	2	44	KT	X	SK	27	0	1904-01-01 00:54:44
2	110524	1		NONE		SK	6	0	1904-01-01 00:58:39
2	110524	2		KT	2	SK	14	1	1904-01-01 00:59:45	1904-01-01 01:00:58	1.21667
3	110525	2	1	KT	0	TA	0	0	1904-01-01 00:00:21
3	110525	2		KT	1	GG	5	0	1904-01-01 00:00:26
3	110525	1		KT	0	NONE		0	1904-01-01 00:01:08
3	110525	2		KT	1	GG	6	0	1904-01-01 00:01:36
3	110525	1		KT	0	NONE		0	1904-01-01 00:02:21
3	110525	2		KT	1	GG	8	1	1904-01-01 00:02:56	1904-01-01 00:03:35	0.65
3	110525	2	2	KT	0	GG	1	0	1904-01-01 00:03:51
3	110525	1		KT	0	NONE		0	1904-01-01 00:03:59
3	110525	2		KT	0	GG	4	0	1904-01-01 00:04:27
3	110525	1		KT	0	NONE		0	1904-01-01 00:05:14
3	110525	2		KT	1	GG	5	1	1904-01-01 00:05:43	1904-01-01 00:05:55	0.2
3	110525	2	3	MA	0	KT	15	0	1904-01-01 00:06:16
3	110525	1		MA	0	NONE		0	1904-01-01 00:10:00
3	110525	1	4	KT	0	NONE		0	1904-01-01 00:12:30
3	110525	2		MA	0	AJ	5	0	1904-01-01 00:12:50
3	110525	2		MA	2	KT	4	0	1904-01-01 00:14:07
3	110525	2		MA	0	AJ	0	0	1904-01-01 00:15:00
3	110525	2	5	MA	0	AJ	7	0	1904-01-01 00:18:35
3	110525	1		NONE		AJ	0	0	1904-01-01 00:21:08
3	110525	2		KT	2	AJ	12	1	1904-01-01 00:21:10	1904-01-01 00:21:43	0.55
3	110525	2	6	KT	1	AJ	5	1	1904-01-01 00:22:10	1904-01-01 00:22:21	0.183333
3	110525	2	7	KT	1	AJ	10	1	1904-01-01 00:22:39	1904-01-01 00:23:02	0.383333
3	110525	2	8	KT	4	AJ	5	1	1904-01-01 00:23:15	1904-01-01 00:23:33	0.3
3	110525	2	9	KT	1	AJ	4	1	1904-01-01 00:23:50	1904-01-01 00:23:58	0.133333
3	110525	2	10	RI	1	AJ	2	1	1904-01-01 00:24:30	1904-01-01 00:24:33	0.05
3	110525	2	11	RI	2	AJ	4	1	1904-01-01 00:24:42	1904-01-01 00:24:51	0.15
3	110525	2	12	RI	1	AJ	1	1	1904-01-01 00:25:04	1904-01-01 00:25:07	0.05
3	110525	2	13	RI	3	AJ	7	1	1904-01-01 00:25:35	1904-01-01 00:25:58	0.383333
3	110525	2	14	RI	5	AJ	16	1	1904-01-01 00:26:05	1904-01-01 00:27:01	0.933333
3	110525	2	15	RI	1	AJ	2	1	1904-01-01 00:27:09	1904-01-01 00:27:15	0.1
3	110525	2	16	RI	1	AJ	1	1	1904-01-01 00:27:22	1904-01-01 00:27:24	0.0333333
3	110525	2	17	RI	9	AJ	8	1	1904-01-01 00:27:32	1904-01-01 00:28:29	0.95
3	110525	2	18	RI	6	AJ	9	1	1904-01-01 00:28:38	1904-01-01 00:29:35	0.95
3	110525	2	19	RI	7	AJ	8	0	1904-01-01 00:29:46
3	110525	1		RI	6	NONE		0	1904-01-01 00:30:28
3	110525	2		RI	5	AJ	5	1	1904-01-01 00:31:14	1904-01-01 00:31:51	0.616667
3	110525	2	20	RI	1	AJ	2	1	1904-01-01 00:32:01	1904-01-01 00:32:08	0.116667
3	110525	2	21	RI	1	AJ	2	1	1904-01-01 00:32:21	1904-01-01 00:32:24	0.05
3	110525	2	22	RI	3	AJ	1	1	1904-01-01 00:32:37	1904-01-01 00:32:44	0.116667
3	110525	2	23	RI	13	AJ	12	1	1904-01-01 00:32:54	1904-01-01 00:34:52	1.96667
3	110525	2	24	RI	4	AJ	4	1	1904-01-01 00:34:59	1904-01-01 00:35:41	0.7
3	110525	2	25	RI	3	AJ	3	0	1904-01-01 00:35:56
3	110525	2		TA	1	AJ	1	0	1904-01-01 00:36:12
3	110525	2		RI	1	AJ	1	0	1904-01-01 00:36:17
3	110525	1		NONE		AJ	0	0	1904-01-01 00:36:37
3	110525	2		RI	3	AJ	7	0	1904-01-01 00:36:55
3	110525	1		RI	1	NONE		0	1904-01-01 00:37:51
3	110525	0		NONE		NONE		0	1904-01-01 00:38:04
3	110525	1		NONE		AJ	1	0	1904-01-01 00:38:06
3	110525	1		AJ	2	NONE		0	1904-01-01 00:38:23
3	110525	2		AJ	1	TA	1	1	1904-01-01 00:38:24	1904-01-01 00:38:27	0.05
3	110525	1	26	SK	2	NONE		0	1904-01-01 00:38:44
3	110525	2		SK	0	RI	1	0	1904-01-01 00:38:53
3	110525	2		SK	2	TA	1	1	1904-01-01 00:39:02	1904-01-01 00:39:20	0.3
3	110525	1	27	NONE		SK	41	0	1904-01-01 00:39:39
3	110525	0		NONE		NONE		0	1904-01-01 00:43:18
3	110525	1		NONE		TA	0	0	1904-01-01 00:43:20
3	110525	1		TA	0	NONE		0	1904-01-01 00:43:30
3	110525	2		TA	0	SK	9	0	1904-01-01 00:44:08
3	110525	2	28	SK	4	TA	1	1	1904-01-01 00:45:46	1904-01-01 00:46:15	0.483333
3	110525	1	29	SK	1	NONE		0	1904-01-01 00:46:29
3	110525	0		NONE		NONE		0	1904-01-01 00:46:55
3	110525	2		SK	1	TA	3	1	1904-01-01 00:47:03	1904-01-01 00:47:24	0.35
3	110525	2	30	SK	0	TA	0	0	1904-01-01 00:47:34
3	110525	1		NONE		TA	0	0	1904-01-01 00:47:41
3	110525	2		SK	4	TA	5	1	1904-01-01 00:47:54	1904-01-01 00:48:32	0.633333
3	110525	2	31	SK	1	TA	1	1	1904-01-01 00:48:43	1904-01-01 00:48:48	0.0833333
3	110525	2	32	SK	3	TA	1	1	1904-01-01 00:48:57	1904-01-01 00:49:17	0.333333
3	110525	2	33	SK	10	TA	30	1	1904-01-01 00:49:30	1904-01-01 00:51:53	2.38333
3	110525	2	34	SK	4	TA	3	1	1904-01-01 00:52:04	1904-01-01 00:52:19	0.25
3	110525	2	35	SK	2	TA	4	1	1904-01-01 00:52:35	1904-01-01 00:52:56	0.35
3	110525	2	36	SK	2	TA	1	1	1904-01-01 00:53:29	1904-01-01 00:53:41	0.2
3	110525	2	37	SK	1	TA	32	0	1904-01-01 00:54:00
3	110525	1		NONE		TA	11	0	1904-01-01 00:57:00
3	110525	0		NONE		NONE		0	1904-01-01 00:58:44
3	110525	1		NONE		TA	0	0	1904-01-01 00:58:53
4	110526	2	1	KT	1	RN	2	1	1904-01-01 00:00:37	1904-01-01 00:01:49	1.2
4	110526	2	2	KT	1	RN	2	1	1904-01-01 00:02:07	1904-01-01 00:02:19	0.2
4	110526	2	3	KT	1	RN	5	1	1904-01-01 00:02:26	1904-01-01 00:02:59	0.55
4	110526	2	4	KT	6	RN	8	1	1904-01-01 00:03:04	1904-01-01 00:06:20	3.26667
4	110526	2	5	KT	1	RN	2	1	1904-01-01 00:06:37	1904-01-01 00:06:44	0.116667
4	110526	2	6	KT	1	RN	2	1	1904-01-01 00:07:23	1904-01-01 00:07:31	0.133333
4	110526	2	7	KT	14	RN	8	0	1904-01-01 00:09:13
4	110526	1		NONE		RN	0	0	1904-01-01 00:11:52
4	110526	2		MS	9	RN	5	0	1904-01-01 00:11:59
4	110526	1		NONE		RN	3	0	1904-01-01 00:13:18
4	110526	2	8	MS	4	RN	5	0	1904-01-01 00:15:26
4	110526	2		TA	1	RN	1	0	1904-01-01 00:15:52
4	110526	1		NONE		RN	1	0	1904-01-01 00:16:25
4	110526	2		RN	2	TA	20	0	1904-01-01 00:17:16
4	110526	1		NONE		RN	0	0	1904-01-01 00:18:27
4	110526	2		TA	0	MS	0	0	1904-01-01 00:19:07
4	110526	2	9	TA	3	RN	1	0	1904-01-01 00:21:30
4	110526	1		NONE		RN	8	0	1904-01-01 00:23:19
4	110526	2		TA	0	RN	11	0	1904-01-01 00:23:27
4	110526	1		NONE		RN	0	0	1904-01-01 00:25:40
4	110526	2		RN	2	MA	0	0	1904-01-01 00:26:04
4	110526	2	10	RN	4	TA	35	1	1904-01-01 00:29:09	1904-01-01 00:32:45	3.6
4	110526	2	11	RN	1	TA	17	0	1904-01-01 00:33:07
4	110526	2	12	RN	1	TA	11	0	1904-01-01 00:39:13
4	110526	1		NONE		TA	0	0	1904-01-01 00:40:49
4	110526	2		MS	3	TA	3	0	1904-01-01 00:41:04
4	110526	2	13	MS	18	TA	3	1	1904-01-01 00:45:27	1904-01-01 00:46:02	0.583333
4	110526	2	14	MS	8	RI	1	1	1904-01-01 00:46:30	1904-01-01 00:46:44	0.233333
4	110526	1	15	MS	2	NONE		0	1904-01-01 00:47:10
4	110526	2		MS	4	RI	1	1	1904-01-01 00:47:11	1904-01-01 00:47:23	0.2
4	110526	2	16	MS	15	MA	0	0	1904-01-01 00:47:50
4	110526	2		RI	0	MA	0	0	1904-01-01 00:48:59
4	110526	2		MS	14	MA	0	0	1904-01-01 00:49:13
4	110526	2		NONE		MS	0	0	1904-01-01 00:49:50
4	110526	2		MS	15	MA	0	0	1904-01-01 00:49:54
4	110526	2		RI	3	MA	0	0	1904-01-01 00:50:19
4	110526	1		NONE		MA	0	0	1904-01-01 00:50:54
4	110526	2		MS	4	MA	0	0	1904-01-01 00:51:19
4	110526	2		RI	4	MA	0	0	1904-01-01 00:51:37
4	110526	2		MS	12	MA	0	0	1904-01-01 00:51:51
4	110526	2	17	MS	24	MA	0	0	1904-01-01 00:53:58
4	110526	1		NONE		MA	0	0	1904-01-01 00:54:46
4	110526	2		MS	21	MA	0	0	1904-01-01 00:56:25
4	110526	1		NONE		MA	0	0	1904-01-01 00:57:01
4	110526	2		BO	2	MA	0	0	1904-01-01 00:58:58
4	110526	2	18	BO	11	MA	0	0	1904-01-01 01:00:11
4	110526	1		NONE		MA	0	0	1904-01-01 01:01:30
4	110526	2		BO	3	MA	0	0	1904-01-01 01:01:53
4	110526	1		NONE		MA	0	0	1904-01-01 01:03:08
5	110527	2	1	KT	1	TA	1	1	1904-01-01 00:00:25	1904-01-01 00:00:37	0.2
5	110527	1	2	NONE		TA	2	0	1904-01-01 00:00:48
5	110527	2		KT	1	TA	1	1	1904-01-01 00:01:26	1904-01-01 00:01:31	0.0833333
5	110527	1	3	NONE		TA	4	0	1904-01-01 00:01:43
5	110527	2		KT	2	TA	1	1	1904-01-01 00:02:08	1904-01-01 00:02:15	0.116667
5	110527	2	4	KT	1	TA	1	1	1904-01-01 00:02:36	1904-01-01 00:03:11	0.583333
5	110527	2	5	KT	3	TA	1	1	1904-01-01 00:03:25	1904-01-01 00:04:18	0.883333
5	110527	2	6	KT	4	TA	5	1	1904-01-01 00:05:40	1904-01-01 00:05:57	0.283333
5	110527	1	7	NONE		TA	4	0	1904-01-01 00:06:10
5	110527	2		KT	2	TA	13	1	1904-01-01 00:07:08	1904-01-01 00:07:43	0.583333
5	110527	2	8	KT	7	TA	7	1	1904-01-01 00:07:56	1904-01-01 00:09:40	1.73333
5	110527	1	9	NONE		TA	0	0	1904-01-01 00:09:56
5	110527	2		KT	2	TA	3	1	1904-01-01 00:10:10	1904-01-01 00:10:21	0.183333
5	110527	1	10	NONE		TA	0	0	1904-01-01 00:10:36
5	110527	2		KT	2	TA	1	1	1904-01-01 00:10:55	1904-01-01 00:11:18	0.383333
5	110527	1	11	NONE		TA	0	0	1904-01-01 00:11:31
5	110527	1		TA	0	NONE		0	1904-01-01 00:12:35
5	110527	0		NONE		NONE		0	1904-01-01 00:13:57
5	110527	0	12	NONE		NONE		0	1904-01-01 00:17:34
5	110527	0	13	NONE		NONE		0	1904-01-01 00:23:40
5	110527	1		KT	2	NONE		0	1904-01-01 00:24:13
5	110527	0		NONE		NONE		0	1904-01-01 00:25:08
5	110527	0	14	NONE		NONE		0	1904-01-01 00:29:55
5	110527	0	15	NONE		NONE		0	1904-01-01 00:36:07
5	110527	1		NONE		TA	1	0	1904-01-01 00:37:29
5	110527	1		TA	0	NONE		0	1904-01-01 00:37:32
5	110527	1		NONE		TA	10	0	1904-01-01 00:37:46
5	110527	0		NONE		NONE		0	1904-01-01 00:38:21
5	110527	1		NONE		TA	1	0	1904-01-01 00:39:07
5	110527	1		TA	0	NONE		0	1904-01-01 00:39:13
5	110527	0		NONE		NONE		0	1904-01-01 00:39:42
5	110527	1		NONE		DN	0	0	1904-01-01 00:41:01
5	110527	1	16	NONE		DN	1	0	1904-01-01 00:42:12
5	110527	1		DN	2	NONE		0	1904-01-01 00:42:47
5	110527	2		DN	2	TA	7	0	1904-01-01 00:43:10
5	110527	1		NONE		TA	10	0	1904-01-01 00:43:36
5	110527	1		TA	0	NONE		0	1904-01-01 00:45:28
5	110527	1		NONE		TA	4	0	1904-01-01 00:45:39
5	110527	0		NONE		NONE		0	1904-01-01 00:46:14
5	110527	1		NONE		TA	0	0	1904-01-01 00:47:16
5	110527	1	17	NONE		TA	6	0	1904-01-01 00:48:27
5	110527	1		TA	0	NONE		0	1904-01-01 00:48:45
5	110527	1		NONE		TA	1	0	1904-01-01 00:50:38
5	110527	0		NONE		NONE		0	1904-01-01 00:50:44
5	110527	1		DN	0	NONE		0	1904-01-01 00:53:05
5	110527	2		DN	1	TA	0	0	1904-01-01 00:53:13
5	110527	2	18	TA	4	DN	10	0	1904-01-01 00:54:31
5	110527	2		DN	2	TA	9	1	1904-01-01 00:56:59	1904-01-01 00:57:29	0.5
5	110527	2	19	DN	0	TA	3	0	1904-01-01 00:57:46
5	110527	1		DN	2	NONE		0	1904-01-01 00:57:59
5	110527	2		DN	4	TA	9	0	1904-01-01 00:58:14
5	110527	1		DN	0	NONE		0	1904-01-01 00:59:08
5	110527	2		DN	4	TA	6	0	1904-01-01 01:00:08
5	110527	1		NONE		TA	6	0	1904-01-01 01:01:24
5	110527	0		NONE		NONE		0	1904-01-01 01:01:48
5	110527	1		GG	1	NONE		0	1904-01-01 01:02:38
5	110527	1		NONE		GG	1	0	1904-01-01 01:02:44
6	110531	2	1	SK	1	RN	3	1	1904-01-01 00:00:32	1904-01-01 00:00:49	0.283333
6	110531	2	2	SK	1	RN	10	0	1904-01-01 00:01:03
6	110531	1		NONE		RN	1	0	1904-01-01 00:04:02
6	110531	2		AJ	0	RN	2	0	1904-01-01 00:04:19
6	110531	1		NONE		RN	1	0	1904-01-01 00:04:40
6	110531	1		RN	0	NONE		0	1904-01-01 00:04:52
6	110531	2		RN	0	KT	0	0	1904-01-01 00:04:54
6	110531	1		NONE		KT	0	0	1904-01-01 00:05:17
6	110531	1		KT	2	NONE		0	1904-01-01 00:05:21
6	110531	1	3	KT	4	NONE		0	1904-01-01 00:07:07
6	110531	2		KT	1	BO	1	1	1904-01-01 00:09:51	1904-01-01 00:09:58	0.116667
6	110531	2	4	KT	2	BO	1	1	1904-01-01 00:10:41	1904-01-01 00:11:08	0.45
6	110531	2	5	KT	1	BO	3	1	1904-01-01 00:11:20	1904-01-01 00:11:39	0.316667
6	110531	2	6	KT	2	BO	4	0	1904-01-01 00:11:55
6	110531	1		KT	0	NONE		0	1904-01-01 00:12:31
6	110531	2		KT	1	BO	5	1	1904-01-01 00:12:44	1904-01-01 00:12:52	0.133333
6	110531	2	7	KT	1	BO	3	1	1904-01-01 00:13:07	1904-01-01 00:13:54	0.783333
6	110531	2	8	KT	1	BO	1	1	1904-01-01 00:14:05	1904-01-01 00:14:20	0.25
6	110531	2	9	KT	3	BO	2	0	1904-01-01 00:14:28
6	110531	2		KT	1	TA	1	1	1904-01-01 00:14:40	1904-01-01 00:14:45	0.0833333
6	110531	2	10	KT	2	BO	2	1	1904-01-01 00:15:02	1904-01-01 00:15:27	0.416667
6	110531	2	11	KT	4	BO	3	1	1904-01-01 00:15:35	1904-01-01 00:16:22	0.783333
6	110531	2	12	KT	5	BO	4	1	1904-01-01 00:16:30	1904-01-01 00:17:28	0.966667
6	110531	2	13	KT	2	BO	3	0	1904-01-01 00:17:36
6	110531	2		KT	1	TA	0	0	1904-01-01 00:18:11
6	110531	2		KT	1	BO	1	1	1904-01-01 00:18:22	1904-01-01 00:18:33	0.183333
6	110531	2	14	KT	1	BO	1	1	1904-01-01 00:18:33	1904-01-01 00:18:41	0.133333
6	110531	2	15	KT	1	TA	0	0	1904-01-01 00:19:04
6	110531	2		KT	2	BO	3	1	1904-01-01 00:19:08	1904-01-01 00:19:25	0.283333
6	110531	2	16	KT	10	BO	6	1	1904-01-01 00:19:43	1904-01-01 00:23:30	3.78333
6	110531	2	17	KT	1	TA	4	1	1904-01-01 00:24:13	1904-01-01 00:24:20	0.116667
6	110531	2	18	KT	2	TA	6	1	1904-01-01 00:24:47	1904-01-01 00:25:18	0.516667
6	110531	2	19	KT	2	TA	12	1	1904-01-01 00:25:30	1904-01-01 00:26:23	0.883333
6	110531	2	20	KT	2	TA	7	1	1904-01-01 00:26:45	1904-01-01 00:27:48	1.05
6	110531	2	21	KT	2	TA	9	1	1904-01-01 00:28:12	1904-01-01 00:28:57	0.75
6	110531	2	22	KT	3	TA	10	1	1904-01-01 00:29:18	1904-01-01 00:30:11	0.883333
6	110531	2	23	KT	1	TA	1	1	1904-01-01 00:30:21	1904-01-01 00:30:53	0.533333
6	110531	2	24	KT	1	TA	2	1	1904-01-01 00:31:15	1904-01-01 00:31:23	0.133333
6	110531	2	25	KT	1	TA	4	1	1904-01-01 00:31:32	1904-01-01 00:31:47	0.25
6	110531	2	26	KT	1	TA	3	1	1904-01-01 00:31:59	1904-01-01 00:32:13	0.233333
6	110531	2	27	KT	1	TA	2	1	1904-01-01 00:32:19	1904-01-01 00:32:33	0.233333
6	110531	2	28	KT	1	TA	1	1	1904-01-01 00:32:47	1904-01-01 00:32:54	0.116667
6	110531	2	29	KT	1	TA	1	1	1904-01-01 00:33:00	1904-01-01 00:33:07	0.116667
6	110531	2	30	KT	2	TA	9	1	1904-01-01 00:33:16	1904-01-01 00:33:49	0.55
6	110531	2	31	KT	1	TA	2	1	1904-01-01 00:34:04	1904-01-01 00:34:12	0.133333
6	110531	2	32	KT	1	TA	2	1	1904-01-01 00:34:19	1904-01-01 00:34:28	0.15
6	110531	2	33	KT	1	TA	5	1	1904-01-01 00:34:43	1904-01-01 00:35:05	0.366667
6	110531	2	34	KT	1	TA	5	1	1904-01-01 00:35:13	1904-01-01 00:35:36	0.383333
6	110531	2	35	KT	2	TA	2	1	1904-01-01 00:35:42	1904-01-01 00:36:02	0.333333
6	110531	2	36	KT	1	TA	2	1	1904-01-01 00:36:08	1904-01-01 00:36:14	0.1
6	110531	2	37	KT	1	TA	9	1	1904-01-01 00:36:49	1904-01-01 00:37:08	0.316667
6	110531	2	38	KT	1	TA	4	1	1904-01-01 00:37:21	1904-01-01 00:37:32	0.183333
6	110531	2	39	KT	1	TA	3	1	1904-01-01 00:37:43	1904-01-01 00:37:54	0.183333
6	110531	2	40	KT	1	TA	2	1	1904-01-01 00:38:00	1904-01-01 00:38:08	0.133333
6	110531	2	41	KT	1	TA	1	1	1904-01-01 00:38:13	1904-01-01 00:38:35	0.366667
6	110531	2	42	KT	2	TA	1	1	1904-01-01 00:38:52	1904-01-01 00:39:06	0.233333
6	110531	2	44	KT	1	TA	1	1	1904-01-01 00:39:21	1904-01-01 00:39:26	0.0833333
6	110531	2	45	KT	1	TA	1	1	1904-01-01 00:39:40	1904-01-01 00:39:44	0.0666667
6	110531	2	46	KT	1	TA	3	1	1904-01-01 00:40:01	1904-01-01 00:40:05	0.0666667
6	110531	2	47	KT	1	TA	2	1	1904-01-01 00:40:20	1904-01-01 00:40:26	0.1
6	110531	0	48	NONE		NONE		0	1904-01-01 00:40:37
6	110531	1		NONE		GG	4	0	1904-01-01 00:40:52
6	110531	1		GG	4	NONE		0	1904-01-01 00:41:57
6	110531	1		NONE		GG	7	0	1904-01-01 00:43:34
6	110531	0		NONE		NONE		0	1904-01-01 00:44:25
6	110531	1		NONE		GG	4	0	1904-01-01 00:44:39
6	110531	0		NONE		NONE		0	1904-01-01 00:45:02
6	110531	1		SK	0	NONE		0	1904-01-01 00:45:09
6	110531	0	49	NONE		NONE		0	1904-01-01 00:46:46
6	110531	1		AJ	1	NONE		0	1904-01-01 00:47:04
6	110531	2		AJ	1	DN	0	0	1904-01-01 00:47:22
6	110531	1		NONE		DN	1	0	1904-01-01 00:47:39
6	110531	2		AJ	10	DN	4	0	1904-01-01 00:48:58
6	110531	1		AJ	0	NONE		0	1904-01-01 00:50:56
6	110531	1		NONE		AJ	4	0	1904-01-01 00:51:30
6	110531	0	50	NONE		NONE		0	1904-01-01 00:52:53
6	110531	1		AJ	7	NONE		0	1904-01-01 00:53:00
6	110531	1		NONE		AJ	2	0	1904-01-01 00:53:15
6	110531	2		TA	5	AJ	3	0	1904-01-01 00:53:28
6	110531	1		TA	0	NONE		0	1904-01-01 00:54:28
6	110531	2		AJ	2	TA	13	0	1904-01-01 00:54:38
6	110531	2	51	AJ	6	TA	13	0	1904-01-01 00:59:00
6	110531	2		AJ	0	RI	0	0	1904-01-01 01:02:33
6	110531	1		AJ	0	NONE		0	1904-01-01 01:02:38
6	110531	2		AJ	1	TA	2	1	1904-01-01 01:02:58	1904-01-01 01:03:07	0.15
7	110601	2	1	KT	6	SK	7	1	1904-01-01 00:00:37	1904-01-01 00:01:25	0.8
7	110601	2	2	KT	5	SK	4	1	1904-01-01 00:01:35	1904-01-01 00:02:19	0.733333
7	110601	2	3	KT	5	SK	6	1	1904-01-01 00:02:36	1904-01-01 00:03:52	1.26667
7	110601	2	4	KT	2	SK	8	1	1904-01-01 00:04:22	1904-01-01 00:04:42	0.333333
7	110601	2	5	KT	1	SK	3	1	1904-01-01 00:05:42	1904-01-01 00:05:49	0.116667
7	110601	2	6	KT	1	SK	4	1	1904-01-01 00:06:06	1904-01-01 00:06:24	0.3
7	110601	2	7	KT	2	SK	3	1	1904-01-01 00:06:53	1904-01-01 00:07:03	0.166667
7	110601	2	8	KT	1	SK	2	1	1904-01-01 00:08:05	1904-01-01 00:08:11	0.1
7	110601	2	9	KT	1	SK	1	1	1904-01-01 00:08:36	1904-01-01 00:08:39	0.05
7	110601	2	10	KT	1	SK	1	1	1904-01-01 00:08:48	1904-01-01 00:08:54	0.1
7	110601	2	11	KT	1	SK	1	1	1904-01-01 00:09:06	1904-01-01 00:09:14	0.133333
7	110601	2	12	KT	2	SK	1	1	1904-01-01 00:09:52	1904-01-01 00:09:56	0.0666667
7	110601	2	13	KT	2	SK	2	1	1904-01-01 00:10:12	1904-01-01 00:10:15	0.05
7	110601	2	14	KT	1	SK	4	1	1904-01-01 00:10:40	1904-01-01 00:10:45	0.0833333
7	110601	2	15	KT	1	SK	4	1	1904-01-01 00:10:53	1904-01-01 00:11:01	0.133333
7	110601	2	16	KT	2	SK	1	1	1904-01-01 00:11:14	1904-01-01 00:11:17	0.05
7	110601	2	17	KT	2	SK	1	1	1904-01-01 00:11:38	1904-01-01 00:11:45	0.116667
7	110601	2	18	KT	3	SK	6	1	1904-01-01 00:12:01	1904-01-01 00:12:10	0.15
7	110601	2	19	KT	2	SK	2	1	1904-01-01 00:12:18	1904-01-01 00:12:26	0.133333
7	110601	2	20	KT	2	SK	7	1	1904-01-01 00:12:58	1904-01-01 00:13:29	0.516667
7	110601	2	21	KT	11	SK	39	1	1904-01-01 00:13:39	1904-01-01 00:17:03	3.4
7	110601	2	22	KT	1	SK	2	1	1904-01-01 00:17:24	1904-01-01 00:17:29	0.0833333
7	110601	2	23	KT	1	SK	2	1	1904-01-01 00:17:39	1904-01-01 00:17:41	0.0333333
7	110601	2	24	KT	2	SK	6	1	1904-01-01 00:17:54	1904-01-01 00:18:08	0.233333
7	110601	2	25	KT	1	SK	2	1	1904-01-01 00:18:17	1904-01-01 00:18:23	0.1
7	110601	2	26	KT	1	SK	5	1	1904-01-01 00:18:34	1904-01-01 00:18:40	0.1
7	110601	2	27	KT	6	SK	12	1	1904-01-01 00:18:49	1904-01-01 00:19:28	0.65
7	110601	2	28	KT	1	SK	1	1	1904-01-01 00:19:39	1904-01-01 00:19:47	0.133333
7	110601	2	29	KT	4	SK	4	0	1904-01-01 00:20:05
7	110601	1		KT	0	NONE		0	1904-01-01 00:20:29
7	110601	0		NONE		NONE		0	1904-01-01 00:20:46
7	110601	0	30	NONE		NONE		0	1904-01-01 00:26:45
7	110601	2	31	TA	0	BO	8	0	1904-01-01 00:32:57
7	110601	1		TA	0	NONE		0	1904-01-01 00:35:08
7	110601	1		BO	0	NONE		0	1904-01-01 00:35:14
7	110601	2		BO	2	TA	2	0	1904-01-01 00:35:17
7	110601	1		BO	1	NONE		0	1904-01-01 00:35:39
7	110601	2		BO	2	TA	1	1	1904-01-01 00:36:06	1904-01-01 00:37:12	1.1
7	110601	2	32	BO	3	TA	6	1	1904-01-01 00:37:38	1904-01-01 00:38:50	1.2
7	110601	2	33	BO	1	TA	1	1	1904-01-01 00:39:07	1904-01-01 00:39:25	0.3
7	110601	2	34	BO	18	RN	11	0	1904-01-01 00:39:44
7	110601	2	35	BO	6	RN	15	0	1904-01-01 00:46:33
7	110601	1		NONE		RN	0	0	1904-01-01 00:49:46
7	110601	2		BO	2	RN	5	0	1904-01-01 00:51:14
7	110601	2	36	BO	0	RN	2	0	1904-01-01 00:53:08
7	110601	1		NONE		RN	2	0	1904-01-01 00:53:16
7	110601	2		BO	4	RN	5	0	1904-01-01 00:54:11
7	110601	1		NONE		RN	1	0	1904-01-01 00:55:01
7	110601	2		BO	1	RN	1	0	1904-01-01 00:55:28
7	110601	1		BO	0	NONE		0	1904-01-01 00:56:10
7	110601	2		BO	2	RN	0	0	1904-01-01 00:56:28
7	110601	1		NONE		RN	0	0	1904-01-01 00:57:29
7	110601	2		BO	2	RN	1	0	1904-01-01 00:58:09
8	110602	2	1	KT	9	RN	7	0	1904-01-01 00:00:43
8	110602	1		KT	0	NONE		0	1904-01-01 00:03:17
8	110602	2		KT	1	SK	1	1	1904-01-01 00:03:24	1904-01-01 00:03:26	0.0333333
8	110602	2	2	KT	2	SK	2	1	1904-01-01 00:03:40	1904-01-01 00:03:48	0.133333
8	110602	2	3	KT	1	SK	1	1	1904-01-01 00:04:00	1904-01-01 00:04:05	0.0833333
8	110602	2	4	KT	5	SK	15	1	1904-01-01 00:04:13	1904-01-01 00:04:46	0.55
8	110602	2	5	KT	1	SK	3	1	1904-01-01 00:04:55	1904-01-01 00:04:59	0.0666667
8	110602	2	6	KT	1	SK	3	1	1904-01-01 00:05:14	1904-01-01 00:05:17	0.05
8	110602	2	7	KT	1	SK	2	1	1904-01-01 00:05:42	1904-01-01 00:05:46	0.0666667
8	110602	2	8	KT	1	SK	3	1	1904-01-01 00:06:15	1904-01-01 00:06:18	0.05
8	110602	2	9	KT	1	SK	1	1	1904-01-01 00:07:20	1904-01-01 00:07:26	0.1
8	110602	2	10	KT	1	SK	3	1	1904-01-01 00:07:32	1904-01-01 00:07:36	0.0666667
8	110602	2	11	KT	4	SK	2	1	1904-01-01 00:08:01	1904-01-01 00:08:08	0.116667
8	110602	2	12	KT	2	SK	6	1	1904-01-01 00:08:25	1904-01-01 00:08:41	0.266667
8	110602	2	13	KT	1	SK	1	1	1904-01-01 00:09:11	1904-01-01 00:09:16	0.0833333
8	110602	2	14	KT	1	SK	1	1	1904-01-01 00:09:23	1904-01-01 00:09:26	0.05
8	110602	2	15	KT	1	SK	7	1	1904-01-01 00:09:34	1904-01-01 00:09:45	0.183333
8	110602	2	16	KT	1	SK	2	1	1904-01-01 00:09:54	1904-01-01 00:09:58	0.0666667
8	110602	2	17	KT	1	SK	6	1	1904-01-01 00:10:08	1904-01-01 00:10:17	0.15
8	110602	2	18	KT	1	SK	2	1	1904-01-01 00:10:28	1904-01-01 00:10:35	0.116667
8	110602	2	19	KT	2	SK	7	1	1904-01-01 00:10:48	1904-01-01 00:11:03	0.25
8	110602	2	20	KT	1	SK	2	1	1904-01-01 00:11:10	1904-01-01 00:11:14	0.0666667
8	110602	2	21	KT	3	SK	3	1	1904-01-01 00:11:26	1904-01-01 00:11:31	0.0833333
8	110602	2	22	KT	3	SK	5	1	1904-01-01 00:11:51	1904-01-01 00:11:57	0.1
8	110602	2	23	KT	13	SK	16	0	1904-01-01 00:12:11
8	110602	1		KT	2	NONE		0	1904-01-01 00:14:00
8	110602	2		KT	2	DN	7	0	1904-01-01 00:14:03
8	110602	1		KT	2	NONE		0	1904-01-01 00:14:28
8	110602	0		NONE		NONE		0	1904-01-01 00:14:51
8	110602	0	24	NONE		NONE		0	1904-01-01 00:18:14
8	110602	0	25	NONE		NONE		0	1904-01-01 00:24:29
8	110602	1	26	NONE		TA	1	0	1904-01-01 00:26:03
8	110602	1		TA	0	NONE		0	1904-01-01 00:26:07
8	110602	2		TA	0	BO	3	0	1904-01-01 00:26:16
8	110602	1		NONE		TA	1	0	1904-01-01 00:26:48
8	110602	1		BO	2	NONE		0	1904-01-01 00:26:50
8	110602	0		NONE		NONE		0	1904-01-01 00:27:13
8	110602	1		NONE		BO	3	0	1904-01-01 00:27:21
8	110602	0		NONE		NONE		0	1904-01-01 00:27:30
8	110602	0	27	NONE		NONE		0	1904-01-01 00:30:50
8	110602	0	28	NONE		NONE		0	1904-01-01 00:37:04
8	110602	1		NONE		GG	2	0	1904-01-01 00:40:14
8	110602	1		GG	1	NONE		0	1904-01-01 00:40:27
8	110602	0		NONE		NONE		0	1904-01-01 00:40:37
8	110602	1	29	NONE		GG	1	0	1904-01-01 00:43:12
8	110602	0		NONE		NONE		0	1904-01-01 00:43:27
8	110602	0	30	NONE		NONE		0	1904-01-01 00:49:21
8	110602	0	31	NONE		NONE		0	1904-01-01 00:55:33
9	110603	1	1	AJ	2	NONE		0	1904-01-01 00:00:52
9	110603	0		NONE		NONE		0	1904-01-01 00:00:58
9	110603	1		NONE		AJ	3	0	1904-01-01 00:01:03
9	110603	0		NONE		NONE		0	1904-01-01 00:01:11
9	110603	1		AJ	5	NONE		0	1904-01-01 00:01:29
9	110603	0		NONE		NONE		0	1904-01-01 00:01:56
9	110603	1		NONE		AJ	2	0	1904-01-01 00:02:07
9	110603	0		NONE		NONE		0	1904-01-01 00:02:41
9	110603	1		AJ	3	NONE		0	1904-01-01 00:02:42
9	110603	0		NONE		NONE		0	1904-01-01 00:03:03
9	110603	1		AJ	1	NONE		0	1904-01-01 00:03:19
9	110603	2		AJ	1	TA	1	0	1904-01-01 00:03:23
9	110603	1		AJ	0	NONE		0	1904-01-01 00:03:26
9	110603	0		NONE		NONE		0	1904-01-01 00:03:32
9	110603	1		NONE		AJ	1	0	1904-01-01 00:03:34
9	110603	2		KT	1	AJ	1	1	1904-01-01 00:03:35	1904-01-01 00:03:42	0.116667
9	110603	2	2	KT	0	AJ	2	0	1904-01-01 00:03:57
9	110603	1		KT	1	NONE		0	1904-01-01 00:04:12
9	110603	2		KT	3	AJ	1	1	1904-01-01 00:04:26	1904-01-01 00:04:31	0.0833333
9	110603	2	3	KT	1	AJ	3	1	1904-01-01 00:04:39	1904-01-01 00:04:44	0.0833333
9	110603	2	4	KT	1	AJ	2	1	1904-01-01 00:05:01	1904-01-01 00:05:06	0.0833333
9	110603	1	5	KT	2	NONE		0	1904-01-01 00:05:20
9	110603	0		NONE		NONE		0	1904-01-01 00:05:44
9	110603	1		NONE		TA	0	0	1904-01-01 00:06:09
9	110603	2		AJ	1	TA	0	0	1904-01-01 00:06:24
9	110603	1		NONE		TA	0	0	1904-01-01 00:06:27
9	110603	1		NONE		AJ	0	0	1904-01-01 00:06:28
9	110603	1		NONE		TA	0	0	1904-01-01 00:06:32
9	110603	2		AJ	1	TA	0	0	1904-01-01 00:06:36
9	110603	1		NONE		TA	0	0	1904-01-01 00:06:48
9	110603	1		NONE		AJ	3	0	1904-01-01 00:07:00
9	110603	0		NONE		NONE		0	1904-01-01 00:07:34
9	110603	1		NONE		TA	2	0	1904-01-01 00:10:17
9	110603	1	6	NONE		TA	6	0	1904-01-01 00:11:28
9	110603	0		NONE		NONE		0	1904-01-01 00:11:44
9	110603	1		NONE		TA	4	0	1904-01-01 00:12:01
9	110603	0		NONE		NONE		0	1904-01-01 00:13:26
9	110603	1		NONE		TA	12	0	1904-01-01 00:13:29
9	110603	0		NONE		NONE		0	1904-01-01 00:15:07
9	110603	1		TA	1	NONE		0	1904-01-01 00:15:12
9	110603	0		NONE		NONE		0	1904-01-01 00:15:35
9	110603	1		NONE		TA	3	0	1904-01-01 00:15:36
9	110603	1	7	NONE		TA	4	0	1904-01-01 00:17:50
9	110603	0		NONE		NONE		0	1904-01-01 00:18:07
9	110603	1		NONE		TA	2	0	1904-01-01 00:18:12
9	110603	0		NONE		NONE		0	1904-01-01 00:18:33
9	110603	1		TA	9	NONE		0	1904-01-01 00:18:37
9	110603	0		NONE		NONE		0	1904-01-01 00:20:50
9	110603	1		NONE		TA	4	0	1904-01-01 00:20:51
9	110603	0		NONE		NONE		0	1904-01-01 00:21:10
9	110603	1		TA	0	NONE		0	1904-01-01 00:22:14
9	110603	0		NONE		NONE		0	1904-01-01 00:22:15
9	110603	2		RI	1	TA	3	0	1904-01-01 00:22:22
9	110603	1		NONE		TA	0	0	1904-01-01 00:22:26
9	110603	2		BO	2	TA	3	1	1904-01-01 00:22:28	1904-01-01 00:22:42	0.233333
9	110603	1	8	NONE		TA	2	0	1904-01-01 00:22:52
9	110603	0		NONE		NONE		0	1904-01-01 00:23:15
9	110603	1		NONE		TA	7	0	1904-01-01 00:25:05
9	110603	1	9	NONE		TA	13	0	1904-01-01 00:29:07
9	110603	0		NONE		NONE		0	1904-01-01 00:32:04
9	110603	1		NONE		TA	0	0	1904-01-01 00:34:05
9	110603	1	10	KT	5	NONE		0	1904-01-01 00:35:22
9	110603	1	11	KT	2	NONE		0	1904-01-01 00:41:37
9	110603	0		NONE		NONE		0	1904-01-01 00:42:00
9	110603	1		NONE		KT	4	0	1904-01-01 00:42:03
9	110603	0		NONE		NONE		0	1904-01-01 00:43:12
9	110603	1		KT	0	NONE		0	1904-01-01 00:43:17
9	110603	0		NONE		NONE		0	1904-01-01 00:46:23
9	110603	1	12	KT	6	NONE		0	1904-01-01 00:47:46
9	110603	0		NONE		NONE		0	1904-01-01 00:49:12
9	110603	1		NONE		KT	5	0	1904-01-01 00:49:15
9	110603	0		NONE		NONE		0	1904-01-01 00:50:03
9	110603	1		KT	2	NONE		0	1904-01-01 00:50:05
9	110603	0		NONE		NONE		0	1904-01-01 00:51:16
9	110603	1	13	KT	5	NONE		0	1904-01-01 00:53:59
9	110603	0		NONE		NONE		0	1904-01-01 00:57:22
9	110603	1		KT	1	NONE		0	1904-01-01 00:59:03
10	110622	1	1	SK	0	NONE		0	1904-01-01 00:00:23
10	110622	1		KT	2	NONE		0	1904-01-01 00:00:31
10	110622	2		KT	1	SK	3	1	1904-01-01 00:00:44	1904-01-01 00:00:52	0.133333
10	110622	2	2	KT	1	SK	5	1	1904-01-01 00:01:02	1904-01-01 00:01:33	0.516667
10	110622	2	3	KT	1	SK	4	1	1904-01-01 00:01:45	1904-01-01 00:01:50	0.0833333
10	110622	2	4	KT	2	SK	4	1	1904-01-01 00:02:00	1904-01-01 00:02:07	0.116667
10	110622	2	5	KT	1	SK	3	1	1904-01-01 00:02:19	1904-01-01 00:02:27	0.133333
10	110622	2	6	KT	1	SK	1	1	1904-01-01 00:02:45	1904-01-01 00:02:49	0.0666667
10	110622	2	7	KT	1	SK	2	1	1904-01-01 00:02:59	1904-01-01 00:03:02	0.05
10	110622	2	8	KT	2	SK	2	1	1904-01-01 00:03:19	1904-01-01 00:03:23	0.0666667
10	110622	2	9	KT	1	SK	1	1	1904-01-01 00:03:46	1904-01-01 00:03:51	0.0833333
10	110622	2	10	KT	2	SK	1	1	1904-01-01 00:03:59	1904-01-01 00:04:15	0.266667
10	110622	2	11	KT	1	SK	3	1	1904-01-01 00:04:23	1904-01-01 00:04:29	0.1
10	110622	1	12	KT	1	NONE		0	1904-01-01 00:04:44
10	110622	1		NONE		AJ	1	0	1904-01-01 00:04:48
10	110622	1		AJ	2	NONE		0	1904-01-01 00:05:03
10	110622	2		AJ	3	SK	12	1	1904-01-01 00:05:16	1904-01-01 00:05:58	0.7
10	110622	2	13	AJ	1	SK	1	1	1904-01-01 00:06:15	1904-01-01 00:06:20	0.0833333
10	110622	2	14	AJ	2	SK	5	1	1904-01-01 00:06:47	1904-01-01 00:06:57	0.166667
10	110622	2	15	AJ	1	SK	1	1	1904-01-01 00:07:10	1904-01-01 00:07:12	0.0333333
10	110622	2	16	AJ	2	SK	3	1	1904-01-01 00:07:19	1904-01-01 00:07:22	0.05
10	110622	2	17	AJ	2	SK	0	0	1904-01-01 00:07:39
10	110622	1		AJ	2	NONE		0	1904-01-01 00:07:48
10	110622	2		AJ	5	SK	9	1	1904-01-01 00:08:02	1904-01-01 00:08:19	0.283333
10	110622	2	18	AJ	1	SK	2	1	1904-01-01 00:08:26	1904-01-01 00:08:29	0.05
10	110622	2	19	AJ	5	SK	6	0	1904-01-01 00:08:44
10	110622	1		AJ	2	NONE		0	1904-01-01 00:09:08
10	110622	0		NONE		NONE		0	1904-01-01 00:09:16
10	110622	1		AJ	x	NONE		0	1904-01-01 00:10:05
10	110622	2		AJ		DN		0	1904-01-01 00:10:09
10	110622	1		NONE		AJ	1	0	1904-01-01 00:10:21
10	110622	2		AJ	4	RI	1	0	1904-01-01 00:10:39
10	110622	1		NONE		RI	0	0	1904-01-01 00:11:29
10	110622	0		NONE		NONE		0	1904-01-01 00:11:31
10	110622	1		RI	3	NONE		0	1904-01-01 00:11:44
10	110622	1		NONE		RI	2	0	1904-01-01 00:12:19
10	110622	0		NONE		NONE		0	1904-01-01 00:12:24
10	110622	1		NONE		SK	12	0	1904-01-01 00:12:45
10	110622	2		RI		SK	2	1	1904-01-01 00:13:28	1904-01-01 00:13:35	0.116667
10	110622	2	20	RI	2	SK	5	1	1904-01-01 00:13:42	1904-01-01 00:13:55	0.216667
10	110622	2	21	AJ	2	SK	6	1	1904-01-01 00:14:13	1904-01-01 00:14:32	0.316667
10	110622	2	22	AJ	1	SK	1	1	1904-01-01 00:14:37	1904-01-01 00:14:42	0.0833333
10	110622	2	23	AJ	2	SK	10	0	1904-01-01 00:15:01
10	110622	2		RI	0	SK	2	0	1904-01-01 00:15:22
10	110622	1		AJ	1	NONE		0	1904-01-01 00:15:53
10	110622	0		NONE		NONE		0	1904-01-01 00:15:53
10	110622	1		NONE		RI	0	0	1904-01-01 00:15:56
10	110622	2		AJ	0	RI	3	0	1904-01-01 00:16:07
10	110622	1		NONE		RI	2	0	1904-01-01 00:17:16
10	110622	2		AJ	2	RI	5	0	1904-01-01 00:17:24
10	110622	1		AJ	0	NONE		0	1904-01-01 00:17:54
10	110622	0		NONE		NONE		0	1904-01-01 00:18:03
10	110622	1		RI	3	NONE		0	1904-01-01 00:18:09
10	110622	1		NONE		RI	7	0	1904-01-01 00:18:46
10	110622	1		RI	7	NONE		0	1904-01-01 00:19:30
10	110622	0		NONE		NONE		0	1904-01-01 00:19:56
10	110622	1		KT	1	NONE		0	1904-01-01 00:20:09
10	110622	1		NONE		SK	0	0	1904-01-01 00:20:16
10	110622	2		KT	3	SK	8	1	1904-01-01 00:20:24	1904-01-01 00:20:36	0.2
10	110622	2	24	KT	1	SK	1	1	1904-01-01 00:21:02	1904-01-01 00:21:05	0.05
10	110622	2	25	KT	6	SK	10	1	1904-01-01 00:21:17	1904-01-01 00:21:48	0.516667
10	110622	1	26	KT	11	NONE		0	1904-01-01 00:22:26
10	110622	0		NONE		NONE		0	1904-01-01 00:25:26
10	110622	1		KT	1	NONE		0	1904-01-01 00:25:35
10	110622	1		NONE		KT	1	0	1904-01-01 00:25:40
10	110622	1		KT	1	NONE		0	1904-01-01 00:25:47
10	110622	0		NONE		NONE		0	1904-01-01 00:26:02
10	110622	1		SK	1	NONE		0	1904-01-01 00:26:18
10	110622	2		GG	1	SK	3	0	1904-01-01 00:26:35
10	110622	1		NONE		SK	16	0	1904-01-01 00:26:44
10	110622	0	27	NONE		NONE		0	1904-01-01 00:29:02
10	110622	1		NONE		BO	1	0	1904-01-01 00:30:53
10	110622	1		BO	0	NONE		0	1904-01-01 00:30:58
10	110622	2		BO	1	SK	8	0	1904-01-01 00:31:04
10	110622	1		BO	1	NONE		0	1904-01-01 00:31:30
10	110622	1		NONE		BO	1	0	1904-01-01 00:31:56
10	110622	1		NONE		SK	5	0	1904-01-01 00:32:24
10	110622	2		BO	2	SK	6	0	1904-01-01 00:32:40
10	110622	2	28	BO	4	SK	28	0	1904-01-01 00:35:08
10	110622	1		BO	1	NONE		0	1904-01-01 00:37:32
10	110622	0		NONE		NONE		0	1904-01-01 00:37:55
10	110622	1	29	BO	0	NONE		0	1904-01-01 00:41:19
10	110622	2		BO	0	AJ	0	0	1904-01-01 00:41:39
10	110622	1		NONE		AJ	1	0	1904-01-01 00:41:50
10	110622	1		AJ	0	NONE		0	1904-01-01 00:42:30
10	110622	0		NONE		NONE		0	1904-01-01 00:42:41
10	110622	1		AJ	2	NONE		0	1904-01-01 00:42:51
10	110622	0		NONE		NONE		0	1904-01-01 00:43:56
10	110622	1		NONE		AJ	4	0	1904-01-01 00:44:22
10	110622	1		AJ	2	NONE		0	1904-01-01 00:45:12
10	110622	2		AJ	2	MS	0	0	1904-01-01 00:45:41
10	110622	2		AJ	0	RN	0	0	1904-01-01 00:45:57
10	110622	2	30	AJ	16	RN	4	0	1904-01-01 00:47:30
10	110622	1		NONE		RN	1	0	1904-01-01 00:50:08
10	110622	1		RN	1	NONE		0	1904-01-01 00:50:34
10	110622	2	31	RN	0	AJ	2	0	1904-01-01 00:53:39
10	110622	1		RN	0	NONE		0	1904-01-01 00:53:53
10	110622	0		NONE		NONE		0	1904-01-01 00:54:06
10	110622	1		MS	2	NONE		0	1904-01-01 00:55:53
10	110622	1		NONE		MS	5	0	1904-01-01 00:56:14
10	110622	0		NONE		NONE		0	1904-01-01 00:56:33
10	110622	1		NONE		MS	3	0	1904-01-01 00:57:38
10	110622	1		MS	5	NONE		0	1904-01-01 00:57:57
11	110624	1	1	SK	0	NONE		0	1904-01-01 00:00:31
11	110624	0		NONE		NONE		0	1904-01-01 00:02:23
11	110624	0	2	NONE		NONE		0	1904-01-01 00:07:10
11	110624	1		KT	2	NONE		0	1904-01-01 00:07:30
11	110624	0		NONE		NONE		0	1904-01-01 00:07:37
11	110624	0	3	NONE		NONE		0	1904-01-01 00:13:22
11	110624	1		KT	3	NONE		0	1904-01-01 00:13:34
11	110624	0		NONE		NONE		0	1904-01-01 00:14:16
11	110624	0	4	NONE		NONE		0	1904-01-01 00:20:06
11	110624	1		NONE		TA	3	0	1904-01-01 00:22:04
11	110624	1		TA	0	NONE		0	1904-01-01 00:23:18
11	110624	0		NONE		NONE		0	1904-01-01 00:24:06
11	110624	0	5	NONE		NONE		0	1904-01-01 00:26:49
11	110624	1		NONE		TA	2	0	1904-01-01 00:27:50
11	110624	0		NONE		NONE		0	1904-01-01 00:27:58
11	110624	2	6	SK	8	RN	3	1	1904-01-01 00:32:52	1904-01-01 00:34:37	1.75
11	110624	2	7	SK	7	RN	15	0	1904-01-01 00:34:55
11	110624	2	8	SK	4	RN	8	1	1904-01-01 00:41:09	1904-01-01 00:43:37	2.46667
11	110624	2	9	SK	3	RN	3	1	1904-01-01 00:43:51	1904-01-01 00:45:06	1.25
11	110624	2	10	SK	13	RN	13	0	1904-01-01 00:45:21
11	110624	2	11	SK	2	RN	2	1	1904-01-01 00:51:01	1904-01-01 00:51:12	0.183333
11	110624	2	12	SK	4	RN	2	0	1904-01-01 00:51:39
11	110624	2		KT	2	RN	2	1	1904-01-01 00:54:23	1904-01-01 00:54:36	0.216667
11	110624	2	13	KT	2	RN	8	0	1904-01-01 00:55:02
11	110624	1		NONE		RN	8	0	1904-01-01 00:56:41
11	110624	2		SK	7	RN	2	0	1904-01-01 00:57:09
11	110624	1		SK	0	NONE		0	1904-01-01 00:59:19
11	110624	2		SK	0	AJ	2	0	1904-01-01 00:59:38
11	110624	2	14	SK	22	AJ	7	0	1904-01-01 01:01:09
11	110624	2	15	SK	4	DN	0	0	1904-01-01 01:07:23
11	110624	2		SK	7	AJ	15	0	1904-01-01 01:08:10
11	110624	2		SK	1	DN	0	0	1904-01-01 01:09:54
11	110624	1		SK	2	NONE		0	1904-01-01 01:10:54
11	110624	1	16	AJ	4	NONE		0	1904-01-01 01:13:40
11	110624	2		AJ	0	TA	3	0	1904-01-01 01:18:33
11	110624	1	17	AJ	1	NONE		0	1904-01-01 01:19:44
11	110624	2		AJ	1	TA	1	1	1904-01-01 01:19:54	1904-01-01 01:19:57	0.05
11	110624	1	18	NONE		TA	0	0	1904-01-01 01:20:14
11	110624	1		NONE		AJ	0	0	1904-01-01 01:20:19
11	110624	2		AJ	1	TA	1	1	1904-01-01 01:20:22	1904-01-01 01:20:42	0.333333
11	110624	2	19	AJ	3	TA	1	1	1904-01-01 01:20:56	1904-01-01 01:21:18	0.366667
11	110624	2	20	AJ	2	TA	3	1	1904-01-01 01:21:35	1904-01-01 01:21:56	0.35
11	110624	2	21	AJ	2	TA	3	1	1904-01-01 01:22:22	1904-01-01 01:22:35	0.216667
11	110624	1	22	NONE		TA		0	1904-01-01 01:25:05
11	110624	2		KT	1	TA	3	1	1904-01-01 01:26:36	1904-01-01 01:26:44	0.133333
11	110624	2	23	KT	1	TA	1	1	1904-01-01 01:26:59	1904-01-01 01:27:06	0.116667
11	110624	2	24	KT	3	TA	1	1	1904-01-01 01:27:20	1904-01-01 01:27:53	0.55
11	110624	2	25	KT	1	TA	1	1	1904-01-01 01:28:18	1904-01-01 01:28:29	0.183333
11	110624	2	26	KT	3	SK	4	1	1904-01-01 01:29:02	1904-01-01 01:29:30	0.466667
11	110624	2	27	KT	6	SK	3	1	1904-01-01 01:29:44	1904-01-01 01:30:30	0.766667
11	110624	2	28	KT	1	SK	1	1	1904-01-01 01:30:48	1904-01-01 01:30:52	0.0666667
11	110624	2	29	KT	1	SK	1	1	1904-01-01 01:31:06	1904-01-01 01:31:09	0.05
11	110624	2	30	KT	1	SK	1	1	1904-01-01 01:31:14	1904-01-01 01:31:20	0.1
11	110624	2	31	KT	1	SK	3	1	1904-01-01 01:31:41	1904-01-01 01:31:46	0.0833333
11	110624	2	32	KT	1	SK	2	1	1904-01-01 01:31:52	1904-01-01 01:31:55	0.05
11	110624	2	33	KT	1	SK	2	1	1904-01-01 01:32:10	1904-01-01 01:32:13	0.05
11	110624	2	34	KT	1	SK	5	1	1904-01-01 01:32:32	1904-01-01 01:32:54	0.366667
12	110629	2	1	GG	5	SK	9	0	1904-01-01 00:00:31
12	110629	1		NONE		SK	7	0	1904-01-01 00:01:06
12	110629	2		GG	3	SK	11	0	1904-01-01 00:01:40
12	110629	2		SK	1	GG	8	0	1904-01-01 00:02:34
12	110629	1		SK		NONE		0	1904-01-01 00:03:38
12	110629	2		SK	1	GG	4	1	1904-01-01 00:04:04	1904-01-01 00:04:35	0.516667
12	110629	2	2	SK	3	GG	8	0	1904-01-01 00:04:51
12	110629	2		SK	0	TA	0	0	1904-01-01 00:05:40
12	110629	2		SK	11	GG	7	1	1904-01-01 00:05:45	1904-01-01 00:07:34	1.81667
12	110629	1	3	SK	0	NONE		0	1904-01-01 00:07:58
12	110629	2		SK	1	GG	3	0	1904-01-01 00:08:00
12	110629	1		SK	0	NONE		0	1904-01-01 00:08:20
12	110629	2		SK	0	GG	1	0	1904-01-01 00:08:26
12	110629	1		SK	1	NONE		0	1904-01-01 00:08:29
12	110629	2		SK	2	GG	1	1	1904-01-01 00:08:36	1904-01-01 00:08:38	0.0333333
12	110629	2	4	SK	0	GG	4	0	1904-01-01 00:09:08
12	110629	2		SK	1	RN	0	0	1904-01-01 00:09:33
12	110629	2		SK	0	GG	3	0	1904-01-01 00:09:49
12	110629	2		SK	0	RN	0	0	1904-01-01 00:09:59
12	110629	2		SK	0	GG	1	0	1904-01-01 00:10:00
12	110629	2		SK	0	RN	0	0	1904-01-01 00:10:05
12	110629	2		SK	0	GG	1	0	1904-01-01 00:10:08
12	110629	2		SK	0	RN	0	0	1904-01-01 00:10:13
12	110629	2		SK	12	GG	6	1	1904-01-01 00:10:35	1904-01-01 00:11:12	0.616667
12	110629	2	5	SK	0	GG	1	0	1904-01-01 00:11:35
12	110629	2		SK	18	RN	20	1	1904-01-01 00:11:38	1904-01-01 00:13:44	2.1
12	110629	1	6	SK	1	NONE		0	1904-01-01 00:14:20
12	110629	1		NONE		SK	9	0	1904-01-01 00:14:27
12	110629	2		GG	2	SK	16	1	1904-01-01 00:14:46	1904-01-01 00:15:26	0.666667
12	110629	2	7	GG	2	SK	39	0	1904-01-01 00:15:36
12	110629	1		GG		NONE		0	1904-01-01 00:18:01
12	110629	2		GG	1	SK	0	0	1904-01-01 00:18:14
12	110629	2		SK	4	GG	6	0	1904-01-01 00:18:44
12	110629	1		SK	2	NONE		0	1904-01-01 00:19:11
12	110629	2		SK	0	GG	2	0	1904-01-01 00:19:56
12	110629	2	8	GG	0	SK	3	0	1904-01-01 00:21:11
12	110629	2		SK	15	GG	5	1	1904-01-01 00:22:11	1904-01-01 00:24:15	2.06667
12	110629	2	9	SK	11	AJ	7	0	1904-01-01 00:24:43
12	110629	1		SK	4	NONE		0	1904-01-01 00:26:48
12	110629	2		SK	1	AJ	2	1	1904-01-01 00:27:17	1904-01-01 00:27:21	0.0666667
12	110629	2	10	SK	52	AJ	5	0	1904-01-01
12	110629	1		SK	0	NONE		0	1904-01-01 00:01:29
12	110629	2		SK	0	DN	6	0	1904-01-01 00:01:42
12	110629	2		SK	3	AJ	10	0	1904-01-01 00:02:30
12	110629	2	11	SK	19	AJ	11	0	1904-01-01 00:04:02
12	110629	1		SK	1	NONE		0	1904-01-01 00:05:28
12	110629	1		NONE		SK	0	0	1904-01-01 00:07:51
12	110629	2		AJ	3	SK	2	1	1904-01-01 00:07:53	1904-01-01 00:08:05	0.2
12	110629	2	12	AJ	1	SK	2	1	1904-01-01 00:08:32	1904-01-01 00:08:34	0.0333333
12	110629	2	13	AJ	4	SK	3	1	1904-01-01 00:08:45	1904-01-01 00:08:49	0.0666667
12	110629	2	14	AJ	2	SK	4	1	1904-01-01 00:09:11	1904-01-01 00:09:17	0.1
12	110629	2	15	AJ	3	SK	3	1	1904-01-01 00:09:26	1904-01-01 00:09:33	0.116667
12	110629	2	16	AJ	2	SK	2	1	1904-01-01 00:09:43	1904-01-01 00:09:48	0.0833333
12	110629	2	17	AJ	2	SK	1	1	1904-01-01 00:09:56	1904-01-01 00:10:01	0.0833333
12	110629	2	18	AJ	1	SK	3	1	1904-01-01 00:10:11	1904-01-01 00:10:15	0.0666667
12	110629	2	19	AJ	2	SK	1	1	1904-01-01 00:10:29	1904-01-01 00:10:32	0.05
12	110629	2	20	AJ	2	SK	1	1	1904-01-01 00:10:45	1904-01-01 00:10:51	0.1
12	110629	2	21	AJ	1	SK	6	1	1904-01-01 00:10:58	1904-01-01 00:11:04	0.1
12	110629	2	22	AJ	1	SK	4	1	1904-01-01 00:11:22	1904-01-01 00:11:27	0.0833333
12	110629	2	23	AJ	1	SK	6	1	1904-01-01 00:11:39	1904-01-01 00:11:49	0.166667
12	110629	2	24	AJ	1	SK	3	1	1904-01-01 00:11:57	1904-01-01 00:12:00	0.05
12	110629	2	25	AJ	2	SK	3	1	1904-01-01 00:12:08	1904-01-01 00:12:11	0.05
12	110629	2	26	AJ	1	SK	2	1	1904-01-01 00:12:24	1904-01-01 00:12:27	0.05
12	110629	2	27	AJ	1	SK	2	1	1904-01-01 00:12:41	1904-01-01 00:12:43	0.0333333
12	110629	2	28	AJ	1	SK	1	1	1904-01-01 00:12:55	1904-01-01 00:13:00	0.0833333
12	110629	2	29	AJ	2	SK	5	1	1904-01-01 00:13:16	1904-01-01 00:13:19	0.05
12	110629	2	30	AJ	1	SK	6	0	1904-01-01 00:13:32
12	110629	1		NONE		SK	7	0	1904-01-01 00:13:57
12	110629	2		AJ	2	SK	4	1	1904-01-01 00:14:59	1904-01-01 00:15:04	0.0833333
12	110629	2	31	AJ	1	SK	2	1	1904-01-01 00:15:32	1904-01-01 00:15:36	0.0666667
12	110629	2	32	AJ	1	SK	2	1	1904-01-01 00:15:45	1904-01-01 00:15:48	0.05
12	110629	2	33	AJ	2	SK	1	1	1904-01-01 00:16:00	1904-01-01 00:16:04	0.0666667
12	110629	2	34	AJ	1	SK	5	1	1904-01-01 00:16:23	1904-01-01 00:16:30	0.116667
12	110629	2	35	AJ	1	SK	8	1	1904-01-01 00:16:35	1904-01-01 00:17:08	0.55
12	110629	2	36	AJ	1	SK	2	1	1904-01-01 00:17:18	1904-01-01 00:17:20	0.0333333
12	110629	2	37	AJ	2	SK	2	1	1904-01-01 00:17:37	1904-01-01 00:18:13	0.6
12	110629	2	38	AJ	2	SK	2	1	1904-01-01 00:18:24	1904-01-01 00:18:32	0.133333
12	110629	2	39	AJ	3	SK	2	1	1904-01-01 00:18:44	1904-01-01 00:18:47	0.05
12	110629	2	40	AJ	2	SK	15	0	1904-01-01 00:18:55
12	110629	1		NONE		SK	2	0	1904-01-01 00:19:54
12	110629	2		DN	0	SK	0	0	1904-01-01 00:19:57
12	110629	2		AJ	3	SK	6	1	1904-01-01 00:20:02	1904-01-01 00:21:03	1.01667
12	110629	2	41	AJ	5	SK	8	1	1904-01-01 00:21:19	1904-01-01 00:21:32	0.216667
12	110629	2	42	AJ	1	SK	1	1	1904-01-01 00:21:40	1904-01-01 00:21:43	0.05
12	110629	2	43	AJ	1	SK	1	1	1904-01-01 00:21:53	1904-01-01 00:21:58	0.0833333
12	110629	2	44	AJ	1	SK	2	1	1904-01-01 00:22:10	1904-01-01 00:22:13	0.05
12	110629	2	45	AJ	1	SK	1	1	1904-01-01 00:22:22	1904-01-01 00:22:26	0.0666667
12	110629	2	46	AJ	2	SK	3	1	1904-01-01 00:22:35	1904-01-01 00:22:37	0.0333333
12	110629	2	47	AJ	1	SK	1	1	1904-01-01 00:23:14	1904-01-01 00:23:17	0.05
12	110629	2	48	AJ	1	SK	8	1	1904-01-01 00:23:31	1904-01-01 00:23:38	0.116667
12	110629	2	49	AJ	1	SK	5	1	1904-01-01 00:23:50	1904-01-01 00:23:54	0.0666667
12	110629	2	50	AJ	2	SK	4	1	1904-01-01 00:24:02	1904-01-01 00:24:10	0.133333
12	110629	2	51	AJ	3	SK	9	1	1904-01-01 00:24:20	1904-01-01 00:24:49	0.483333
12	110629	2	52	AJ	15	SK	33	0	1904-01-01 00:24:58
12	110629	1		NONE		SK	11	0	1904-01-01 00:27:23
12	110629	2		AJ	5	SK	0	0	1904-01-01 00:29:27
12	110629	2		AJ	0	RI	2	0	1904-01-01 00:30:07
12	110629	2		AJ	1	SK	0	0	1904-01-01 00:30:18
13	110701	2	1	MS	2	SK	6	0	1904-01-01 00:00:34
13	110701	1		NONE		SK	0	0	1904-01-01 00:00:53
13	110701	2		TA	8	SK	22	0	1904-01-01 00:00:57
13	110701	1		NONE		SK	0	0	1904-01-01 00:05:19
13	110701	2		TA	0	SK	0	0	1904-01-01 00:05:43
13	110701	1	2	NONE		SK	19	0	1904-01-01 00:06:54
13	110701	0		NONE		NONE		0	1904-01-01 00:07:47
13	110701	1		AJ	1	NONE		0	1904-01-01 00:08:07
13	110701	0		NONE		NONE		0	1904-01-01 00:08:41
13	110701	1		NONE		SK	17	0	1904-01-01 00:09:54
13	110701	0		NONE		NONE		0	1904-01-01 00:11:53
13	110701	1	3	NONE		TA	5	0	1904-01-01 00:13:04
13	110701	0		NONE		NONE		0	1904-01-01 00:17:34
13	110701	1		NONE		TA	1	0	1904-01-01 00:17:41
13	110701	2	4	TA	0	GG	2	0	1904-01-01 00:19:09
13	110701	1		TA	0	NONE		0	1904-01-01 00:19:45
13	110701	1		KT	1	NONE		0	1904-01-01 00:20:42
13	110701	2		KT	0	TA	3	0	1904-01-01 00:22:17
13	110701	2		KT	0	GG	0	0	1904-01-01 00:23:47
13	110701	1		KT	0	NONE		0	1904-01-01 00:23:49
13	110701	2		KT	0	TA	7	0	1904-01-01 00:24:10
13	110701	2	5	KT	1	GG	1	0	1904-01-01 00:25:53
13	110701	1		KT	0	NONE		0	1904-01-01 00:25:56
13	110701	2		KT	0	TA	0	0	1904-01-01 00:26:17
13	110701	1		KT	0	NONE		0	1904-01-01 00:26:21
13	110701	2		KT	0	TA	9	0	1904-01-01 00:26:32
13	110701	1		KT	0	NONE		0	1904-01-01 00:27:55
13	110701	2		KT	0	GG	5	0	1904-01-01 00:28:02
13	110701	1		KT	0	NONE		0	1904-01-01 00:28:35
13	110701	2		KT	0	GG	1	0	1904-01-01 00:28:39
13	110701	1		KT	1	NONE		0	1904-01-01 00:28:41
13	110701	2		KT	0	GG	1	0	1904-01-01 00:29:05
13	110701	1		KT	0	NONE		0	1904-01-01 00:29:16
13	110701	2		KT	0	GG	0	0	1904-01-01 00:30:04
13	110701	1	6	KT	0	NONE		0	1904-01-01 00:31:55
13	110701	2		KT	2	GG	2	0	1904-01-01 00:32:01
13	110701	1		KT	0	NONE		0	1904-01-01 00:33:26
13	110701	1	7	KT	1	NONE		0	1904-01-01 00:38:03
13	110701	2		KT	0	SK	0	0	1904-01-01 00:39:17
13	110701	2		KT	0	GG	3	0	1904-01-01 00:39:49
13	110701	1		KT	0	NONE		0	1904-01-01 00:40:55
13	110701	2		KT	0	SK	0	0	1904-01-01 00:40:56
13	110701	2	8	KT	2	SK	4	1	1904-01-01 00:44:08	1904-01-01 00:44:33	0.416667
13	110701	2	9	KT	14	SK	28	0	1904-01-01 00:45:10
13	110701	2	10	KT	4	SK	17	0	1904-01-01 00:51:18
13	110701	2	11	KT	3	SK	12	0	1904-01-01 00:57:32
14	110705	2	1	KT	1	TA	4	1	1904-01-01 00:00:42	1904-01-01 00:00:52	0.166667
14	110705	2	2	KT	2	TA	2	1	1904-01-01 00:01:08	1904-01-01 00:01:45	0.616667
14	110705	2	3	KT	1	SK	1	1	1904-01-01 00:01:55	1904-01-01 00:01:58	0.05
14	110705	2	4	KT	1	SK	3	1	1904-01-01 00:02:05	1904-01-01 00:02:09	0.0666667
14	110705	2	5	GG	0	SK	13	0	1904-01-01 00:02:29
14	110705	1		NONE		SK	2	0	1904-01-01 00:03:34
14	110705	2		KT	2	GG	1	1	1904-01-01 00:05:07	1904-01-01 00:05:11	0.0666667
14	110705	1	6	KT		NONE		0	1904-01-01 00:05:32
14	110705	2		KT	4	SK	1	1	1904-01-01 00:05:45	1904-01-01 00:05:48	0.05
14	110705	1	7	KT	1	NONE		0	1904-01-01 00:06:10
14	110705	2		KT	2	TA	0	0	1904-01-01 00:06:11
14	110705	1		KT	0	NONE		0	1904-01-01 00:06:31
14	110705	2		KT	1	TA	1	1	1904-01-01 00:06:39	1904-01-01 00:06:43	0.0666667
14	110705	2	8	KT	2	TA	3	1	1904-01-01 00:06:57	1904-01-01 00:07:07	0.166667
14	110705	2	9	KT	1	TA	2	1	1904-01-01 00:07:15	1904-01-01 00:07:33	0.3
14	110705	2	10	KT	1	TA	1	1	1904-01-01 00:07:40	1904-01-01 00:07:49	0.15
14	110705	2	11	KT	1	TA	3	1	1904-01-01 00:07:57	1904-01-01 00:08:10	0.216667
14	110705	2	12	KT	1	TA	1	1	1904-01-01 00:08:23	1904-01-01 00:08:26	0.05
14	110705	2	13	KT	1	TA	3	1	1904-01-01 00:08:35	1904-01-01 00:08:40	0.0833333
14	110705	2	14	KT	2	TA	2	1	1904-01-01 00:09:13	1904-01-01 00:09:34	0.35
14	110705	2	15	KT	1	TA	1	1	1904-01-01 00:09:44	1904-01-01 00:09:49	0.0833333
14	110705	2	16	KT	2	AJ	1	1	1904-01-01 00:10:11	1904-01-01 00:10:19	0.133333
14	110705	2	17	KT	2	AJ	1	0	1904-01-01 00:10:39
14	110705	2		KT	2	TA	14	1	1904-01-01 00:11:05	1904-01-01 00:12:38	1.55
14	110705	2	18	KT	1	TA	4	1	1904-01-01 00:12:46	1904-01-01 00:12:57	0.183333
14	110705	2	19	KT	1	TA	2	1	1904-01-01 00:13:18	1904-01-01 00:13:22	0.0666667
14	110705	2	20	KT	1	TA	3	1	1904-01-01 00:13:33	1904-01-01 00:13:40	0.116667
14	110705	2	21	KT	1	TA	1	1	1904-01-01 00:13:53	1904-01-01 00:13:58	0.0833333
14	110705	2	22	KT	1	TA	1	1	1904-01-01 00:14:13	1904-01-01 00:14:17	0.0666667
14	110705	2	23	KT	1	TA	1	1	1904-01-01 00:14:27	1904-01-01 00:14:32	0.0833333
14	110705	2	24	KT	1	TA	1	1	1904-01-01 00:14:40	1904-01-01 00:14:47	0.116667
14	110705	2	25	KT	1	TA	1	1	1904-01-01 00:15:09	1904-01-01 00:15:15	0.1
14	110705	2	26	KT	1	TA	2	1	1904-01-01 00:15:19	1904-01-01 00:15:26	0.116667
14	110705	2	27	KT	2	TA	3	1	1904-01-01 00:15:51	1904-01-01 00:16:00	0.15
14	110705	2	28	KT	1	TA	2	1	1904-01-01 00:16:25	1904-01-01 00:16:31	0.1
14	110705	2	29	KT	1	TA	2	1	1904-01-01 00:16:39	1904-01-01 00:16:45	0.1
14	110705	2	30	KT	1	TA	5	1	1904-01-01 00:17:00	1904-01-01 00:17:13	0.216667
14	110705	2	31	KT	1	TA	3	1	1904-01-01 00:17:28	1904-01-01 00:17:42	0.233333
14	110705	2	32	KT	4	TA	3	1	1904-01-01 00:18:04	1904-01-01 00:18:44	0.666667
14	110705	2	33	KT	2	TA	5	1	1904-01-01 00:19:00	1904-01-01 00:19:47	0.783333
14	110705	2	34	KT	1	TA	3	1	1904-01-01 00:20:05	1904-01-01 00:20:17	0.2
14	110705	2	35	KT	1	TA	2	1	1904-01-01 00:20:30	1904-01-01 00:20:37	0.116667
14	110705	2	36	KT	1	TA	2	1	1904-01-01 00:20:55	1904-01-01 00:21:04	0.15
14	110705	2	37	KT	1	TA	2	1	1904-01-01 00:21:20	1904-01-01 00:21:44	0.4
14	110705	2	38	KT	3	TA	9	1	1904-01-01 00:22:00	1904-01-01 00:23:00	1
14	110705	2	39	KT	1	TA	2	1	1904-01-01 00:23:35	1904-01-01 00:23:40	0.0833333
14	110705	2	40	KT	1	TA	4	1	1904-01-01 00:23:48	1904-01-01 00:24:07	0.316667
14	110705	2	41	KT	1	TA	2	1	1904-01-01 00:24:19	1904-01-01 00:24:26	0.116667
14	110705	2	42	KT	1	TA	1	1	1904-01-01 00:24:40	1904-01-01 00:24:43	0.05
14	110705	2	43	KT	1	TA	2	1	1904-01-01 00:25:08	1904-01-01 00:25:15	0.116667
14	110705	2	44	KT	1	TA	1	1	1904-01-01 00:25:23	1904-01-01 00:25:28	0.0833333
14	110705	2	45	KT	2	TA	3	1	1904-01-01 00:25:46	1904-01-01 00:26:00	0.233333
14	110705	2	46	KT	1	TA	1	1	1904-01-01 00:26:11	1904-01-01 00:26:19	0.133333
14	110705	2	47	KT	2	TA	6	1	1904-01-01 00:26:30	1904-01-01 00:27:10	0.666667
14	110705	2	48	KT	7	TA	2	1	1904-01-01 00:27:17	1904-01-01 00:28:40	1.38333
14	110705	2	49	KT	1	TA	1	1	1904-01-01 00:28:48	1904-01-01 00:28:54	0.1
14	110705	2	50	KT	1	TA	3	1	1904-01-01 00:29:12	1904-01-01 00:29:19	0.116667
14	110705	2	51	KT	2	TA	3	1	1904-01-01 00:29:27	1904-01-01 00:29:47	0.333333
14	110705	2	52	KT	2	TA	2	1	1904-01-01 00:29:55	1904-01-01 00:30:49	0.9
14	110705	2	53	KT	1	TA	2	1	1904-01-01 00:31:04	1904-01-01 00:31:11	0.116667
14	110705	2	54	KT	1	TA	1	1	1904-01-01 00:31:19	1904-01-01 00:31:40	0.35
14	110705	2	55	KT	1	TA	1	1	1904-01-01 00:31:56	1904-01-01 00:32:01	0.0833333
14	110705	2	56	KT	1	TA	6	1	1904-01-01 00:32:34	1904-01-01 00:32:47	0.216667
14	110705	2	57	KT	2	TA	3	1	1904-01-01 00:32:56	1904-01-01 00:33:08	0.2
14	110705	2	58	KT	4	TA	7	1	1904-01-01 00:33:17	1904-01-01 00:33:36	0.316667
14	110705	1	59	KT	1	NONE		0	1904-01-01 00:34:13
14	110705	2		KT	2	AJ	3	0	1904-01-01 00:34:19
14	110705	1		KT	0	NONE		0	1904-01-01 00:34:55
14	110705	2		KT	3	TA	3	1	1904-01-01 00:35:15	1904-01-01 00:35:44	0.483333
14	110705	2	60	KT	1	TA	8	1	1904-01-01 00:35:53	1904-01-01 00:37:19	1.43333
14	110705	2	61	KT	1	TA	1	1	1904-01-01 00:37:25	1904-01-01 00:37:32	0.116667
14	110705	2	62	KT	2	TA	5	1	1904-01-01 00:37:40	1904-01-01 00:37:56	0.266667
14	110705	2	63	KT	1	TA	1	1	1904-01-01 00:38:12	1904-01-01 00:38:17	0.0833333
14	110705	2	64	KT	2	TA	2	1	1904-01-01 00:38:38	1904-01-01 00:38:48	0.166667
14	110705	2	65	KT	1	TA	1	1	1904-01-01 00:39:12	1904-01-01 00:39:25	0.216667
14	110705	1	66	KT	1	NONE		0	1904-01-01 00:39:37
14	110705	2		KT	3	SK	2	0	1904-01-01 00:40:18
14	110705	0		NONE		NONE		0	1904-01-01 00:41:00
14	110705	1	67	KT	7	NONE		0	1904-01-01 00:44:11
14	110705	0		NONE		NONE		0	1904-01-01 00:49:06
14	110705	0	68	NONE		NONE		0	1904-01-01 00:50:12
14	110705	1		GG	1	NONE		0	1904-01-01 00:50:15
14	110705	1		NONE		GG	2	0	1904-01-01 00:50:51
14	110705	0		NONE		NONE		0	1904-01-01 00:51:05
14	110705	1		NONE		TA	3	0	1904-01-01 00:51:56
14	110705	2		BO	3	TA	4	1	1904-01-01 00:52:30	1904-01-01 00:53:36	1.1
14	110705	2	69	BO	6	TA	5	0	1904-01-01 00:53:46
14	110705	1		BO	0	NONE		0	1904-01-01 00:58:54
15	110714	2	1	AJ	7	SK	17	0	1904-01-01 00:00:36
15	110714	1		AJ	0	NONE		0	1904-01-01 00:04:44
15	110714	1		NONE		AJ	2	0	1904-01-01 00:04:47
15	110714	1		AJ	3	NONE		0	1904-01-01 00:05:17
15	110714	1	2	AJ	6	NONE		0	1904-01-01 00:07:13
15	110714	1		NONE		AJ	1	0	1904-01-01 00:07:33
15	110714	2		AJ	X	KT	0	0	1904-01-01 00:08:07
15	110714	1		KT	7	NONE		0	1904-01-01 00:10:10
15	110714	0		NONE		NONE		0	1904-01-01 00:11:35
15	110714	1		KT	4	NONE		0	1904-01-01 00:12:21
15	110714	1		NONE		KT	2	0	1904-01-01 00:14:25
15	110714	2		GG	0	KT	2	0	1904-01-01 00:15:37
15	110714	1		NONE		KT	0	0	1904-01-01 00:15:39
15	110714	1		KT	6	NONE		0	1904-01-01 00:16:00
15	110714	2	3	KT	2	MS	14	1	1904-01-01 00:18:19	1904-01-01 00:19:43	1.4
15	110714	2	4	KT	2	SK	2	1	1904-01-01 00:19:53	1904-01-01 00:19:58	0.0833333
15	110714	2	5	KT	2	SK	2	1	1904-01-01 00:20:13	1904-01-01 00:20:20	0.116667
15	110714	2	6	KT	1	SK	3	1	1904-01-01 00:20:34	1904-01-01 00:20:40	0.1
15	110714	2	7	KT	3	SK	2	1	1904-01-01 00:20:47	1904-01-01 00:20:51	0.0666667
15	110714	2	8	KT	9	SK	5	1	1904-01-01 00:21:02	1904-01-01 00:21:33	0.516667
15	110714	2	9	KT	1	SK	1	1	1904-01-01 00:21:43	1904-01-01 00:21:47	0.0666667
15	110714	2	10	KT	10	SK	8	1	1904-01-01 00:22:07	1904-01-01 00:23:06	0.983333
15	110714	2	11	KT	2	SK	1	1	1904-01-01 00:23:19	1904-01-01 00:23:21	0.0333333
15	110714	2	12	KT	3	SK	2	1	1904-01-01 00:23:32	1904-01-01 00:23:39	0.116667
15	110714	2	13	KT	2	SK	1	1	1904-01-01 00:23:51	1904-01-01 00:23:54	0.05
15	110714	2	14	KT	2	SK	2	1	1904-01-01 00:24:40	1904-01-01 00:24:47	0.116667
15	110714	2	15	KT	2	SK	3	1	1904-01-01 00:24:56	1904-01-01 00:25:04	0.133333
15	110714	2	16	KT	3	SK	1	1	1904-01-01 00:25:32	1904-01-01 00:25:38	0.1
15	110714	2	17	KT	2	SK	2	1	1904-01-01 00:25:56	1904-01-01 00:26:03	0.116667
15	110714	2	18	KT	6	SK	6	0	1904-01-01 00:26:22
15	110714	2		KT	0	GG	1	0	1904-01-01 00:28:17
15	110714	2		KT	0	SK	0	0	1904-01-01 00:28:19
15	110714	2		KT	3	GG	4	1	1904-01-01 00:29:08	1904-01-01 00:29:18	0.166667
15	110714	2	19	KT	1	GG	2	1	1904-01-01 00:29:31	1904-01-01 00:29:36	0.0833333
15	110714	2	20	KT	4	SK	2	0	1904-01-01 00:29:52
15	110714	2		KT	1	GG	1	1	1904-01-01 00:30:38	1904-01-01 00:30:41	0.05
15	110714	2	21	KT	1	GG	2	1	1904-01-01 00:31:05	1904-01-01 00:31:12	0.116667
15	110714	2	22	KT	4	GG	3	1	1904-01-01 00:31:24	1904-01-01 00:31:54	0.5
15	110714	2	23	KT	2	GG	8	0	1904-01-01 00:32:04
15	110714	1		KT	0	NONE		0	1904-01-01 00:32:32
15	110714	2		KT	2	GG	3	0	1904-01-01 00:32:40
15	110714	1		KT	0	NONE		0	1904-01-01 00:32:58
15	110714	2		KT	0	GG	8	0	1904-01-01 00:33:14
15	110714	1		KT	1	NONE		0	1904-01-01 00:33:25
15	110714	2		KT	2	GG	3	1	1904-01-01 00:33:50	1904-01-01 00:33:54	0.0666667
15	110714	2	24	KT	6	GG	7	1	1904-01-01 00:34:15	1904-01-01 00:34:53	0.633333
15	110714	2	25	KT	2	SK	1	1	1904-01-01 00:35:35	1904-01-01 00:35:40	0.0833333
15	110714	2	26	KT	2	SK	5	1	1904-01-01 00:35:54	1904-01-01 00:36:07	0.216667
15	110714	2	27	KT	4	SK	5	1	1904-01-01 00:36:13	1904-01-01 00:36:46	0.55
15	110714	2	28	KT	1	SK	3	1	1904-01-01 00:36:57	1904-01-01 00:37:02	0.0833333
15	110714	2	29	KT	1	SK	2	1	1904-01-01 00:37:26	1904-01-01 00:37:30	0.0666667
15	110714	2	30	KT	3	SK	5	1	1904-01-01 00:37:25	1904-01-01 00:37:52	0.45
15	110714	2	31	KT	4	SK	8	1	1904-01-01 00:38:06	1904-01-01 00:38:20	0.233333
15	110714	2	32	KT	2	SK	4	1	1904-01-01 00:38:30	1904-01-01 00:38:50	0.333333
15	110714	2	33	KT	1	SK	3	1	1904-01-01 00:39:19	1904-01-01 00:39:23	0.0666667
15	110714	2	34	KT	5	SK	11	1	1904-01-01 00:39:29	1904-01-01 00:40:02	0.55
15	110714	2	35	KT	5	SK	2	1	1904-01-01 00:40:10	1904-01-01 00:41:00	0.833333
15	110714	2	36	KT	2	SK	5	1	1904-01-01 00:41:07	1904-01-01 00:41:18	0.183333
15	110714	2	37	KT	1	SK	2	1	1904-01-01 00:41:21	1904-01-01 00:41:30	0.15
15	110714	2	38	KT	2	SK	2	1	1904-01-01 00:41:57	1904-01-01 00:42:09	0.2
15	110714	2	39	KT	1	SK	4	1	1904-01-01 00:42:14	1904-01-01 00:42:22	0.133333
15	110714	2	40	KT	1	SK	3	1	1904-01-01 00:42:28	1904-01-01 00:42:36	0.133333
15	110714	2	421	KT	1	SK	3	1	1904-01-01 00:42:43	1904-01-01 00:42:49	0.1
15	110714	2	42	KT	1	SK	2	1	1904-01-01 00:43:18	1904-01-01 00:43:22	0.0666667
15	110714	2	43	KT	1	SK	4	1	1904-01-01 00:43:26	1904-01-01 00:43:33	0.116667
15	110714	2	44	KT	1	SK	1	1	1904-01-01 00:43:39	1904-01-01 00:43:42	0.05
15	110714	2	45	KT	3	SK	9	1	1904-01-01 00:43:49	1904-01-01 00:44:04	0.25
15	110714	2	46	KT	1	SK	1	1	1904-01-01 00:44:15	1904-01-01 00:44:18	0.05
15	110714	2	47	KT	2	SK	5	1	1904-01-01 00:44:24	1904-01-01 00:44:42	0.3
15	110714	2	48	KT	1	SK	5	1	1904-01-01 00:44:49	1904-01-01 00:45:01	0.2
15	110714	2	49	KT	1	SK	4	1	1904-01-01 00:45:10	1904-01-01 00:45:27	0.283333
15	110714	2	50	KT	2	SK	7	1	1904-01-01 00:45:34	1904-01-01 00:46:18	0.733333
15	110714	2	51	KT	3	SK	2	1	1904-01-01 00:47:10	1904-01-01 00:47:25	0.25
15	110714	2	52	KT	2	SK	4	1	1904-01-01 00:47:38	1904-01-01 00:47:53	0.25
15	110714	2	53	KT	1	SK	1	1	1904-01-01 00:47:59	1904-01-01 00:48:14	0.25
15	110714	2	54	KT	1	SK	2	1	1904-01-01 00:48:32	1904-01-01 00:48:38	0.1
15	110714	2	55	KT	3	SK	5	1	1904-01-01 00:48:50	1904-01-01 00:49:14	0.4
15	110714	2	56	MA	12	SK	14	0	1904-01-01 00:49:21
15	110714	1		MA	0	NONE		0	1904-01-01 00:51:18
15	110714	2		MA	0	TA	9	0	1904-01-01 00:51:30
15	110714	1		NONE		TA	3	0	1904-01-01 00:53:45
15	110714	1	57	NONE		TA	4	0	1904-01-01 00:55:01
15	110714	1		NONE		BO	0	0	1904-01-01 00:55:27
15	110714	2		BO	1	TA	3	0	1904-01-01 00:55:39
15	110714	1		NONE		TA	2	0	1904-01-01 00:55:51
15	110714	2		BO		TA	13	0	1904-01-01 00:57:44
15	110714	1		NONE		TA	4	0	1904-01-01 00:58:36
16	110715	1	1	KT	1	NONE		0	1904-01-01 00:00:49
16	110715	2		KT	5	SK	35	0	1904-01-01 00:00:56
16	110715	1	2	GG	2	NONE		0	1904-01-01 00:06:58
16	110715	1		KT	0	NONE		0	1904-01-01 00:07:13
16	110715	2	3	KT	1	MS	1	1	1904-01-01 00:13:24	1904-01-01 00:13:33	0.15
16	110715	2	4	KT	1	MS	1	1	1904-01-01 00:13:43	1904-01-01 00:13:48	0.0833333
16	110715	2	5	KT	1	MS	1	1	1904-01-01 00:13:54	1904-01-01 00:14:01	0.116667
16	110715	2	6	KT	1	MS	1	1	1904-01-01 00:14:18	1904-01-01 00:14:21	0.05
16	110715	2	7	KT	1	MS	1	1	1904-01-01 00:14:33	1904-01-01 00:14:41	0.133333
16	110715	2	8	KT	2	MS	1	1	1904-01-01 00:14:53	1904-01-01 00:15:03	0.166667
16	110715	2	9	KT	3	MS	5	1	1904-01-01 00:15:11	1904-01-01 00:15:48	0.616667
16	110715	2	10	KT	2	MS	6	1	1904-01-01 00:16:02	1904-01-01 00:16:24	0.366667
16	110715	2	11	KT	1	MS	3	1	1904-01-01 00:16:35	1904-01-01 00:16:57	0.366667
16	110715	2	12	KT	1	MS	1	1	1904-01-01 00:17:05	1904-01-01 00:17:18	0.216667
16	110715	2	13	KT	1	MS	2	1	1904-01-01 00:17:24	1904-01-01 00:17:32	0.133333
16	110715	2	14	KT	1	MS	6	1	1904-01-01 00:17:39	1904-01-01 00:18:03	0.4
16	110715	2	15	KT	1	MS	3	1	1904-01-01 00:18:18	1904-01-01 00:18:27	0.15
16	110715	2	16	KT	1	MS	2	1	1904-01-01 00:18:46	1904-01-01 00:19:03	0.283333
16	110715	2	17	KT	1	MS	2	1	1904-01-01 00:19:11	1904-01-01 00:19:20	0.15
16	110715	2	18	KT	11	MS	9	0	1904-01-01 00:19:29
16	110715	1		KT	0	NONE		0	1904-01-01 00:21:20
16	110715	2		KT	1	SK	3	1	1904-01-01 00:21:24	1904-01-01 00:21:29	0.0833333
16	110715	2	19	KT	2	SK	5	1	1904-01-01 00:21:40	1904-01-01 00:21:57	0.283333
16	110715	2	20	KT	1	SK	1	1	1904-01-01 00:22:05	1904-01-01 00:22:11	0.1
16	110715	2	21	KT	1	SK	3	1	1904-01-01 00:22:21	1904-01-01 00:22:28	0.116667
16	110715	2	22	KT	1	SK	1	1	1904-01-01 00:22:35	1904-01-01 00:22:40	0.0833333
16	110715	2	23	KT	1	SK	1	1	1904-01-01 00:22:47	1904-01-01 00:22:51	0.0666667
16	110715	2	24	KT	1	SK	1	1	1904-01-01 00:23:15	1904-01-01 00:23:19	0.0666667
16	110715	2	25	KT	1	SK	1	1	1904-01-01 00:23:24	1904-01-01 00:23:27	0.05
16	110715	2	26	KT	1	SK	2	1	1904-01-01 00:23:34	1904-01-01 00:23:37	0.05
16	110715	2	27	KT	1	SK	5	1	1904-01-01 00:23:54	1904-01-01 00:23:59	0.0833333
16	110715	2	28	KT	1	SK	3	1	1904-01-01 00:24:14	1904-01-01 00:24:23	0.15
16	110715	2	29	KT	1	SK	7	1	1904-01-01 00:24:47	1904-01-01 00:24:39	-0.133333
16	110715	2	30	KT	1	SK	1	1	1904-01-01 00:24:56	1904-01-01 00:24:59	0.05
16	110715	2	31	KT	1	SK	4	1	1904-01-01 00:25:06	1904-01-01 00:25:10	0.0666667
16	110715	2	32	KT	1	SK	3	1	1904-01-01 00:25:16	1904-01-01 00:25:21	0.0833333
16	110715	2	33	KT	1	SK	1	1	1904-01-01 00:25:27	1904-01-01 00:25:35	0.133333
16	110715	2	34	KT	1	SK	1	1	1904-01-01 00:25:44	1904-01-01 00:25:47	0.05
16	110715	2	35	KT	1	SK	1	1	1904-01-01 00:25:53	1904-01-01 00:25:57	0.0666667
16	110715	2	36	KT	1	SK	1	1	1904-01-01 00:26:02	1904-01-01 00:26:04	0.0333333
16	110715	2	37	KT	1	SK	1	1	1904-01-01 00:26:10	1904-01-01 00:26:15	0.0833333
16	110715	2	38	KT	1	SK	3	1	1904-01-01 00:26:31	1904-01-01 00:26:36	0.0833333
16	110715	2	39	KT	1	SK	1	1	1904-01-01 00:26:42	1904-01-01 00:26:50	0.133333
16	110715	2	40	KT	1	SK	4	1	1904-01-01 00:26:55	1904-01-01 00:27:00	0.0833333
16	110715	2	41	KT	1	SK	3	1	1904-01-01 00:27:10	1904-01-01 00:27:17	0.116667
16	110715	2	42	KT	1	SK	1	1	1904-01-01 00:27:25	1904-01-01 00:27:36	0.183333
16	110715	2	43	KT	1	SK	3	1	1904-01-01 00:27:45	1904-01-01 00:27:50	0.0833333
16	110715	2	44	KT	1	SK	3	1	1904-01-01 00:27:55	1904-01-01 00:28:02	0.116667
16	110715	2	45	KT	1	SK	1	1	1904-01-01 00:28:09	1904-01-01 00:28:27	0.3
16	110715	2	46	KT	1	SK	3	1	1904-01-01 00:28:32	1904-01-01 00:28:45	0.216667
16	110715	2	47	KT	1	SK	2	1	1904-01-01 00:28:52	1904-01-01 00:28:59	0.116667
16	110715	2	48	KT	1	SK	3	1	1904-01-01 00:29:10	1904-01-01 00:29:17	0.116667
16	110715	2	49	KT	1	SK	1	1	1904-01-01 00:29:12	1904-01-01 00:29:28	0.266667
16	110715	2	50	KT	1	SK	1	1	1904-01-01 00:29:42	1904-01-01 00:29:51	0.15
16	110715	2	51	KT	1	SK	1	1	1904-01-01 00:29:56	1904-01-01 00:30:01	0.0833333
16	110715	2	52	KT	1	SK	1	1	1904-01-01 00:00:13	1904-01-01 00:00:15	0.0333333
16	110715	2	53	KT	1	SK	3	1	1904-01-01 00:00:21	1904-01-01 00:00:25	0.0666667
16	110715	2	54	KT	1	SK	1	1	1904-01-01 00:00:30	1904-01-01 00:00:34	0.0666667
16	110715	2	55	KT	1	SK	1	1	1904-01-01 00:00:41	1904-01-01 00:00:42	0.0166667
16	110715	2	56	KT	1	SK	1	1	1904-01-01 00:00:48	1904-01-01 00:00:51	0.05
16	110715	2	57	KT	1	SK	3	1	1904-01-01 00:00:57	1904-01-01 00:01:07	0.166667
16	110715	2	58	KT	1	SK	4	1	1904-01-01 00:01:19	1904-01-01 00:01:26	0.116667
16	110715	2	59	KT	1	SK	4	1	1904-01-01 00:01:30	1904-01-01 00:01:40	0.166667
16	110715	2	60	KT	1	SK	4	1	1904-01-01 00:01:47	1904-01-01 00:01:55	0.133333
16	110715	2	61	KT	1	SK	3	1	1904-01-01 00:02:03	1904-01-01 00:02:16	0.216667
16	110715	2	62	KT	1	SK	2	1	1904-01-01 00:02:27	1904-01-01 00:02:33	0.1
16	110715	2	63	KT	1	SK	2	1	1904-01-01 00:02:37	1904-01-01 00:02:41	0.0666667
16	110715	2	64	KT	1	SK	9	1	1904-01-01 00:02:47	1904-01-01 00:03:04	0.283333
16	110715	2	65	KT	2	SK	3	1	1904-01-01 00:03:09	1904-01-01 00:03:19	0.166667
16	110715	2	66	KT	2	SK	6	1	1904-01-01 00:03:26	1904-01-01 00:04:03	0.616667
16	110715	2	67	KT	1	SK	1	1	1904-01-01 00:04:08	1904-01-01 00:04:14	0.1
16	110715	2	68	KT	1	SK	1	1	1904-01-01 00:04:21	1904-01-01 00:04:26	0.0833333
16	110715	2	69	KT	1	SK	5	1	1904-01-01 00:04:33	1904-01-01 00:04:50	0.283333
16	110715	2	70	KT	1	SK	5	1	1904-01-01 00:05:00	1904-01-01 00:05:10	0.166667
16	110715	2	71	KT	4	SK	6	1	1904-01-01 00:05:16	1904-01-01 00:06:14	0.966667
16	110715	2	72	KT	1	SK	3	1	1904-01-01 00:06:22	1904-01-01 00:06:37	0.25
16	110715	2	73	KT	2	SK	3	1	1904-01-01 00:06:45	1904-01-01 00:07:03	0.3
16	110715	2	74	KT	2	SK	2	1	1904-01-01 00:07:31	1904-01-01 00:07:39	0.133333
16	110715	2	75	KT	1	SK	1	1	1904-01-01 00:07:57	1904-01-01 00:08:06	0.15
16	110715	2	76	KT	2	SK	2	1	1904-01-01 00:08:13	1904-01-01 00:08:24	0.183333
16	110715	2	77	KT	2	SK	1	1	1904-01-01 00:08:34	1904-01-01 00:08:46	0.2
16	110715	2	78	KT	1	SK	1	1	1904-01-01 00:08:55	1904-01-01 00:09:08	0.216667
16	110715	2	79	KT	1	SK	4	1	1904-01-01 00:09:15	1904-01-01 00:09:24	0.15
16	110715	2	80	KT	1	SK	1	1	1904-01-01 00:09:36	1904-01-01 00:10:01	0.416667
16	110715	2	81	KT	4	SK	6	1	1904-01-01 00:10:04	1904-01-01 00:10:25	0.35
16	110715	2	82	KT	1	SK	2	1	1904-01-01 00:10:42	1904-01-01 00:10:48	0.1
16	110715	2	83	KT	1	SK	3	1	1904-01-01 00:11:00	1904-01-01 00:11:07	0.116667
16	110715	2	84	KT	1	SK	2	1	1904-01-01 00:11:19	1904-01-01 00:11:29	0.166667
16	110715	2	85	KT	1	SK	2	1	1904-01-01 00:11:40	1904-01-01 00:11:50	0.166667
16	110715	2	86	KT	1	SK	5	1	1904-01-01 00:12:00	1904-01-01 00:12:09	0.15
16	110715	2	87	KT	5	SK	6	1	1904-01-01 00:12:23	1904-01-01 00:13:01	0.633333
16	110715	2	88	KT	1	SK	2	1	1904-01-01 00:13:11	1904-01-01 00:13:17	0.1
16	110715	2	89	KT	3	SK	2	1	1904-01-01 00:13:24	1904-01-01 00:13:37	0.216667
16	110715	2	90	KT	1	SK	2	1	1904-01-01 00:13:48	1904-01-01 00:14:05	0.283333
16	110715	0	91	NONE		NONE		0	1904-01-01 00:14:05
16	110715	1		DN	4	NONE		0	1904-01-01 00:16:02
16	110715	1		NONE		DN	1	0	1904-01-01 00:17:04
16	110715	0		NONE		NONE		0	1904-01-01 00:17:07
16	110715	1		NONE		TA	1	0	1904-01-01 00:17:15
16	110715	1		TA	0	NONE		0	1904-01-01 00:17:29
16	110715	1		NONE		TA	1	0	1904-01-01 00:18:16
16	110715	1	92	RI	0	NONE		0	1904-01-01 00:19:30
16	110715	2		RI	2	TA	3	1	1904-01-01 00:19:33	1904-01-01 00:19:50	0.283333
16	110715	2	93	RI	2	TA	2	1	1904-01-01 00:19:58	1904-01-01 00:20:29	0.516667
16	110715	2	94	RI	1	TA	2	1	1904-01-01 00:20:49	1904-01-01 00:21:29	0.666667
16	110715	2	95	RI	4	TA	2	0	1904-01-01 00:21:36
16	110715	1		NONE		TA	0	0	1904-01-01 00:22:18
16	110715	2		RI	3	TA	4	1	1904-01-01 00:22:43	1904-01-01 00:24:04	1.35
16	110715	2	96	RI	7	TA	3	1	1904-01-01 00:24:11	1904-01-01 00:25:18	1.11667
16	110715	1	97	NONE		TA	1	0	1904-01-01 00:25:36
16	110715	0		NONE		NONE		0	1904-01-01 00:26:16
16	110715	1		TA	0	NONE		0	1904-01-01 00:29:49
17	110718	1	1	NONE		TA	7	0	1904-01-01 00:00:34
17	110718	1		TA	0	NONE		0	1904-01-01 00:02:05
17	110718	1		NONE		TA	24	0	1904-01-01 00:02:11
17	110718	1	2	NONE		TA	4	0	1904-01-01 00:07:22
17	110718	0		NONE		NONE		0	1904-01-01 00:08:41
17	110718	1		TA	0	NONE		0	1904-01-01 00:08:47
17	110718	1		NONE		TA	3	0	1904-01-01 00:08:51
17	110718	1	3	NONE		TA	4	0	1904-01-01 00:13:30
17	110718	2		BO	1	TA	0	0	1904-01-01 00:15:02
17	110718	1		NONE		TA	15	0	1904-01-01 00:15:16
17	110718	2		BO	2	TA	7	0	1904-01-01 00:17:45
17	110718	2	4	BO	0	TA	2	0	1904-01-01 00:19:37
17	110718	1		NONE		TA	1	0	1904-01-01 00:19:39
17	110718	2		BO	2	TA	0	0	1904-01-01 00:19:46
17	110718	1		NONE		TA	4	0	1904-01-01 00:20:17
17	110718	2		BO	1	TA	5	0	1904-01-01 00:22:09
17	110718	1		NONE		TA	0	0	1904-01-01 00:23:25
17	110718	2		BO	2	TA	0	0	1904-01-01 00:23:52
17	110718	1		NONE		TA	1	0	1904-01-01 00:24:02
17	110718	1	5	NONE		TA	12	0	1904-01-01 00:25:54
17	110718	0		NONE		NONE		0	1904-01-01 00:29:29
17	110718	1		NONE		BO	1	0	1904-01-01 00:29:38
17	110718	2		TA	6	BO	3	0	1904-01-01 00:29:46
17	110718	2	6	KT	1	RN	1	1	1904-01-01 00:31:41	1904-01-01 00:31:52	0.183333
17	110718	2	7	KT	9	RN	5	1	1904-01-01 00:32:11	1904-01-01 00:33:19	1.13333
17	110718	2	8	KT	1	RN	1	1	1904-01-01 00:34:35	1904-01-01 00:34:41	0.1
17	110718	2	9	KT	1	RN	2	1	1904-01-01 00:34:54	1904-01-01 00:35:01	0.116667
17	110718	2	10	KT	0	RN	0	0	1904-01-01 00:35:16
17	110718	1		KT	X	NONE		0	1904-01-01 00:35:18
17	110718	2		KT	2	RN	2	1	1904-01-01 00:36:55	1904-01-01 00:37:06	0.183333
17	110718	2	11	KT	1	RN	7	1	1904-01-01 00:37:29	1904-01-01 00:37:54	0.416667
17	110718	2	12	KT	1	RN	1	1	1904-01-01 00:38:14	1904-01-01 00:38:22	0.133333
17	110718	2	13	KT	1	RN	3	1	1904-01-01 00:38:32	1904-01-01 00:38:41	0.15
17	110718	2	14	KT	1	RN	1	1	1904-01-01 00:39:02	1904-01-01 00:39:07	0.0833333
17	110718	2	15	KT	1	SK	1	1	1904-01-01 00:39:37	1904-01-01 00:39:41	0.0666667
17	110718	2	16	KT	1	SK	1	1	1904-01-01 00:39:59	1904-01-01 00:40:05	0.1
17	110718	2	17	KT	1	SK	2	1	1904-01-01 00:40:14	1904-01-01 00:40:21	0.116667
17	110718	2	18	KT	1	SK	1	1	1904-01-01 00:40:48	1904-01-01 00:40:53	0.0833333
17	110718	2	19	KT	1	SK	1	1	1904-01-01 00:40:59	1904-01-01 00:41:05	0.1
17	110718	2	20	KT	1	SK	1	1	1904-01-01 00:41:13	1904-01-01 00:41:18	0.0833333
17	110718	2	21	KT	1	SK	1	1	1904-01-01 00:41:40	1904-01-01 00:41:45	0.0833333
17	110718	2	22	KT	1	SK	1	1	1904-01-01 00:42:15	1904-01-01 00:42:22	0.116667
17	110718	2	23	KT	1	SK	1	1	1904-01-01 00:42:31	1904-01-01 00:42:40	0.15
17	110718	2	24	KT	1	SK	1	1	1904-01-01 00:43:13	1904-01-01 00:43:18	0.0833333
17	110718	2	25	KT	2	SK	1	1	1904-01-01 00:43:25	1904-01-01 00:43:40	0.25
17	110718	2	26	KT	1	SK	1	1	1904-01-01 00:43:46	1904-01-01 00:43:58	0.2
17	110718	2	27	KT	1	SK	1	1	1904-01-01 00:44:05	1904-01-01 00:44:15	0.166667
17	110718	2	28	KT	1	SK	1	1	1904-01-01 00:44:32	1904-01-01 00:44:39	0.116667
17	110718	2	29	KT	2	SK	1	1	1904-01-01 00:44:46	1904-01-01 00:45:05	0.316667
17	110718	2	30	KT	1	SK	1	1	1904-01-01 00:45:16	1904-01-01 00:45:24	0.133333
17	110718	2	31	KT	1	SK	1	1	1904-01-01 00:45:31	1904-01-01 00:45:37	0.1
17	110718	2	32	KT	2	SK	1	1	1904-01-01 00:46:01	1904-01-01 00:46:18	0.283333
17	110718	2	33	KT	1	SK	1	1	1904-01-01 00:46:29	1904-01-01 00:46:33	0.0666667
17	110718	2	34	KT	2	SK	1	1	1904-01-01 00:46:46	1904-01-01 00:46:53	0.116667
17	110718	2	35	KT	1	SK	1	1	1904-01-01 00:47:12	1904-01-01 00:47:17	0.0833333
17	110718	2	36	KT	2	SK	3	1	1904-01-01 00:47:22	1904-01-01 00:47:31	0.15
17	110718	2	37	KT	2	SK	1	1	1904-01-01 00:47:41	1904-01-01 00:47:59	0.3
17	110718	2	38	KT	2	SK	3	1	1904-01-01 00:48:06	1904-01-01 00:48:21	0.25
17	110718	2	39	KT	3	SK	5	1	1904-01-01 00:48:31	1904-01-01 00:48:57	0.433333
17	110718	2	40	KT	1	SK	2	1	1904-01-01 00:49:06	1904-01-01 00:49:17	0.183333
17	110718	2	41	KT	1	SK	6	1	1904-01-01 00:49:24	1904-01-01 00:49:58	0.566667
17	110718	2	42	KT	5	SK	9	0	1904-01-01 00:50:23
17	110718	1		KT	0	NONE		0	1904-01-01 00:53:13
17	110718	2		KT	1	BO	0	0	1904-01-01 00:53:14
17	110718	1		KT	0	NONE		0	1904-01-01 00:53:22
17	110718	2		KT	2	BO	3	1	1904-01-01 00:53:35	1904-01-01 00:55:15	1.66667
17	110718	2	43	KT	1	BO	1	1	1904-01-01 00:55:47	1904-01-01 00:55:51	0.0666667
17	110718	2	44	KT	2	BO	2	1	1904-01-01 00:56:00	1904-01-01 00:56:39	0.65
17	110718	2	45	KT	3	BO	4	1	1904-01-01 00:56:48	1904-01-01 00:58:26	1.63333
17	110718	2	46	KT	1	BO	1	1	1904-01-01 00:58:57	1904-01-01 00:59:01	0.0666667
17	110718	2	47	KT	3	BO	1	1	1904-01-01 00:59:09	1904-01-01 00:59:21	0.2
17	110718	2	48	KT	1	BO	1	1	1904-01-01 00:59:40	1904-01-01 00:59:44	0.0666667
17	110718	2	49	KT	2	BO	1	1	1904-01-01 01:00:02	1904-01-01 01:00:34	0.533333
17	110718	2	50	KT	1	BO	1	1	1904-01-01 01:00:49	1904-01-01 01:00:55	0.1
17	110718	2	51	KT	1	BO	1	1	1904-01-01 01:01:02	1904-01-01 01:01:08	0.1
17	110718	2	52	KT	1	BO	1	1	1904-01-01 01:01:19	1904-01-01 01:01:24	0.0833333
17	110718	2	53	KT	X	BO	1	1	1904-01-01 01:01:35	1904-01-01 01:02:00	0.416667
17	110718	2	54	KT	1	BO	3	1	1904-01-01 01:02:20	1904-01-01 01:02:28	0.133333
17	110718	2	55	KT	1	BO	1	1	1904-01-01 01:02:34	1904-01-01 01:02:38	0.0666667
17	110718	2	56	KT	X	BO	2	1	1904-01-01 01:02:46	1904-01-01 01:03:18	0.533333
17	110718	2	57	KT	1	BO	2	1	1904-01-01 01:03:29	1904-01-01 01:03:38	0.15
17	110718	2	58	KT	X	BO	5	1	1904-01-01 01:03:46	1904-01-01 01:05:04	1.3
18	110720	1	1	KT	1	NONE		0	1904-01-01 00:00:29
18	110720	1		NONE		KT	1	0	1904-01-01 00:00:49
18	110720	0		NONE		NONE		0	1904-01-01 00:01:24
18	110720	1		NONE		KT	1	0	1904-01-01 00:01:51
18	110720	0		NONE		NONE		0	1904-01-01 00:02:05
18	110720	1		KT	1	NONE		0	1904-01-01 00:05:07
18	110720	1	2	KT	0	NONE		0	1904-01-01 00:06:42
18	110720	0		NONE		NONE		0	1904-01-01 00:07:02
18	110720	1		KT	0	NONE		0	1904-01-01 00:08:22
18	110720	1	3	KT	2	NONE		0	1904-01-01 00:13:18
18	110720	0		NONE		NONE		0	1904-01-01 00:16:17
18	110720	1		MS	0	NONE		0	1904-01-01 00:17:30
18	110720	0		NONE		NONE		0	1904-01-01 00:17:35
18	110720	1		NONE		MS	0	0	1904-01-01 00:17:53
18	110720	2		KT	1	MS	2	1	1904-01-01 00:18:05	1904-01-01 00:18:14	0.15
18	110720	2	4	KT	2	MS	2	1	1904-01-01 00:18:26	1904-01-01 00:18:55	0.483333
18	110720	1	5	KT	1	NONE		0	1904-01-01 00:19:10
18	110720	2		KT	1	MS	1	1	1904-01-01 00:19:38	1904-01-01 00:19:41	0.05
18	110720	2	6	KT	1	MS	3	1	1904-01-01 00:20:01	1904-01-01 00:20:12	0.183333
18	110720	1	7	KT	0	NONE		0	1904-01-01 00:20:24
18	110720	2		KT	2	MS	1	1	1904-01-01 00:20:31	1904-01-01 00:20:35	0.0666667
18	110720	2	8	KT	3	MS	5	1	1904-01-01 00:20:51	1904-01-01 00:21:14	0.383333
18	110720	2	9	KT	1	MS	6	1	1904-01-01 00:21:31	1904-01-01 00:21:49	0.3
18	110720	2	10	KT	3	MS	1	1	1904-01-01 00:21:59	1904-01-01 00:22:10	0.183333
18	110720	2	11	KT	1	MS	3	1	1904-01-01 00:22:20	1904-01-01 00:22:26	0.1
18	110720	2	12	KT	1	MS	2	1	1904-01-01 00:22:33	1904-01-01 00:22:40	0.116667
18	110720	2	13	KT	1	MS	1	1	1904-01-01 00:23:07	1904-01-01 00:23:11	0.0666667
18	110720	2	14	KT	2	MS	2	1	1904-01-01 00:23:38	1904-01-01 00:23:43	0.0833333
18	110720	2	15	KT	1	MS	3	1	1904-01-01 00:24:01	1904-01-01 00:24:08	0.116667
18	110720	2	16	KT	1	MS	1	1	1904-01-01 00:24:17	1904-01-01 00:24:27	0.166667
18	110720	2	17	KT	2	MS	1	1	1904-01-01 00:24:42	1904-01-01 00:24:53	0.183333
18	110720	2	18	KT	1	MS	2	1	1904-01-01 00:25:11	1904-01-01 00:25:15	0.0666667
18	110720	2	19	KT	1	MS	2	1	1904-01-01 00:25:25	1904-01-01 00:25:37	0.2
18	110720	2	20	KT	1	MS	1	1	1904-01-01 00:25:50	1904-01-01 00:25:58	0.133333
18	110720	2	21	KT	1	MS	2	1	1904-01-01 00:26:04	1904-01-01 00:26:17	0.216667
18	110720	2	22	KT	2	MS	9	1	1904-01-01 00:26:34	1904-01-01 00:26:56	0.366667
18	110720	2	23	KT	2	MS	1	1	1904-01-01 00:27:10	1904-01-01 00:27:14	0.0666667
18	110720	1	24	NONE		MS	2	0	1904-01-01 00:28:13
18	110720	2		KT	1	MS	2	1	1904-01-01 00:28:20	1904-01-01 00:28:24	0.0666667
18	110720	2	25	KT	1	MS	4	1	1904-01-01 00:28:29	1904-01-01 00:28:46	0.283333
18	110720	2	26	KT	1	MS	0	0	1904-01-01 00:27:54
18	110720	2		AJ	0	MS	9	0	1904-01-01 00:28:58
18	110720	1		KT	1	NONE		0	1904-01-01 00:29:13
18	110720	2		KT	1	AJ	2	1	1904-01-01 00:29:21	1904-01-01 00:29:28	0.116667
18	110720	2	27	KT	4	AJ	1	1	1904-01-01 00:29:43	1904-01-01 00:30:12	0.483333
18	110720	2	28	KT	2	aJ	1	1	1904-01-01 00:30:25	1904-01-01 00:30:41	0.266667
18	110720	1	29	KT	4	NONE		0	1904-01-01 00:30:55
18	110720	2		KT	1	AJ	2	1	1904-01-01 00:31:13	1904-01-01 00:31:18	0.0833333
18	110720	0	30	NONE		NONE		0	1904-01-01 00:31:30
18	110720	1		AJ	2	NONE		0	1904-01-01 00:31:38
18	110720	0		NONE		NONE		0	1904-01-01 00:31:51
18	110720	1		KT	1	NONE		0	1904-01-01 00:32:15
18	110720	2		KT	1	AJ	1	1	1904-01-01 00:32:47	1904-01-01 00:32:53	0.1
18	110720	1	31	KT	2	NONE		0	1904-01-01 00:33:09
18	110720	0		NONE		NONE		0	1904-01-01 00:33:37
18	110720	1		NONE		TA	10	0	1904-01-01 00:33:50
18	110720	2		BO	0	TA	0	0	1904-01-01 00:37:01
18	110720	1		NONE		TA	0	0	1904-01-01 00:38:06
18	110720	1	32	NONE		TA	1	0	1904-01-01 00:39:35
18	110720	1		NONE		BO	4	0	1904-01-01 00:39:42
18	110720	1		NONE		TA	0	0	1904-01-01 00:39:57
18	110720	1		NONE		BO	3	0	1904-01-01 00:40:15
18	110720	2		BO	1	TA	2	0	1904-01-01 00:40:30
18	110720	1		NONE		TA	3	0	1904-01-01 00:41:17
18	110720	0		NONE		NONE		0	1904-01-01 00:42:44
18	110720	1	33	NONE		TA	0	0	1904-01-01 00:45:41
18	110720	2		AJ	5	TA	1	1	1904-01-01 00:48:09	1904-01-01 00:48:58	0.816667
18	110720	2	34	AJ	1	TA	1	1	1904-01-01 00:49:14	1904-01-01 00:49:41	0.45
18	110720	2	35	AJ	2	TA	3	1	1904-01-01 00:49:51	1904-01-01 00:50:39	0.8
18	110720	2	36	AJ	1	TA	2	1	1904-01-01 00:50:52	1904-01-01 00:51:08	0.266667
18	110720	2	37	AJ	2	TA	1	1	1904-01-01 00:51:15	1904-01-01 00:51:28	0.216667
18	110720	2	38	AJ	1	TA	2	1	1904-01-01 00:51:35	1904-01-01 00:52:24	0.816667
18	110720	2	39	AJ	1	TA	1	1	1904-01-01 00:52:34	1904-01-01 00:53:31	0.95
18	110720	2	40	AJ	2	TA	1	1	1904-01-01 00:53:39	1904-01-01 00:53:53	0.233333
18	110720	2	41	AJ	1	TA	1	1	1904-01-01 00:54:20	1904-01-01 00:54:26	0.1
18	110720	2	42	AJ	1	TA	2	1	1904-01-01 00:54:41	1904-01-01 00:54:59	0.3
18	110720	2	43	AJ	2	TA	2	1	1904-01-01 00:55:40	1904-01-01 00:55:48	0.133333
18	110720	2	44	AJ	1	TA	3	1	1904-01-01 00:56:08	1904-01-01 00:57:37	1.48333
18	110720	2	45	AJ	1	TA	1	1	1904-01-01 00:57:42	1904-01-01 00:57:51	0.15
18	110720	2	46	AJ	2	TA	4	1	1904-01-01 00:58:23	1904-01-01 00:58:39	0.266667
18	110720	2	47	AJ	1	TA	2	1	1904-01-01 00:59:11	1904-01-01 00:59:20	0.15
18	110720	2	48	AJ	2	TA	2	1	1904-01-01 00:59:20	1904-01-01 01:00:37	1.28333
19	110722	0	1	NONE		NONE		0	1904-01-01 00:00:51
19	110722	1		KT	2	NONE		0	1904-01-01 00:00:55
19	110722	2		KT	1	AJ	1	0	1904-01-01 00:01:15
19	110722	1		KT	5	NONE		0	1904-01-01 00:01:26
19	110722	2		KT	1	MS	1	1	1904-01-01 00:02:31	1904-01-01 00:02:34	0.05
19	110722	1	2	KT	2	NONE		0	1904-01-01 00:02:43
19	110722	2		KT	1	MS	2	1	1904-01-01 00:03:01	1904-01-01 00:03:05	0.0666667
19	110722	1	3	KT	3	NONE		0	1904-01-01 00:03:14
19	110722	2		KT	2	MS	5	1	1904-01-01 00:03:36	1904-01-01 00:04:05	0.483333
19	110722	2	4	KT	2	MS	2	1	1904-01-01 00:04:21	1904-01-01 00:04:38	0.283333
19	110722	2	5	KT	1	MS	1	1	1904-01-01 00:05:12	1904-01-01 00:05:17	0.0833333
19	110722	2	6	KT	1	MS	1	1	1904-01-01 00:05:24	1904-01-01 00:05:38	0.233333
19	110722	2	7	KT	3	MS	1	1	1904-01-01 00:05:51	1904-01-01 00:06:04	0.216667
19	110722	2	8	KT	0	MS	0	0	1904-01-01 00:06:13
19	110722	2		SK	0	MS	5	0	1904-01-01 00:06:20
19	110722	2		KT	1	MS	1	1	1904-01-01 00:06:31	1904-01-01 00:06:36	0.0833333
19	110722	2	9	KT	3	MS	4	1	1904-01-01 00:06:43	1904-01-01 00:07:02	0.316667
19	110722	2	10	KT	1	MS	3	1	1904-01-01 00:07:10	1904-01-01 00:07:19	0.15
19	110722	2	11	KT	2	MS	2	1	1904-01-01 00:07:25	1904-01-01 00:07:40	0.25
19	110722	2	12	KT	3	MS	1	1	1904-01-01 00:07:50	1904-01-01 00:07:58	0.133333
19	110722	2	13	KT	1	MS	4	1	1904-01-01 00:08:26	1904-01-01 00:08:33	0.116667
19	110722	2	14	KT	1	MS	6	1	1904-01-01 00:08:59	1904-01-01 00:09:09	0.166667
19	110722	2	15	KT	7	MS	4	1	1904-01-01 00:09:16	1904-01-01 00:10:16	1
19	110722	2	16	KT	1	MS	4	1	1904-01-01 00:10:30	1904-01-01 00:10:41	0.183333
19	110722	2	17	KT	2	MS	3	1	1904-01-01 00:10:47	1904-01-01 00:10:57	0.166667
19	110722	2	18	KT	1	MS	1	1	1904-01-01 00:11:08	1904-01-01 00:11:12	0.0666667
19	110722	2	19	KT	2	MS	8	1	1904-01-01 00:11:22	1904-01-01 00:11:47	0.416667
19	110722	2	20	KT	0	MS	2	0	1904-01-01 00:11:58
19	110722	1		NONE		MS	2	0	1904-01-01 00:12:02
19	110722	2		SK	1	MS	8	0	1904-01-01 00:12:06
19	110722	1		SK	0	NONE		0	1904-01-01 00:12:21
19	110722	2		SK	0	MS	4	0	1904-01-01 00:12:32
19	110722	1		KT	2	NONE		0	1904-01-01 00:12:42
19	110722	2		KT	2	SK	3	1	1904-01-01 00:13:18	1904-01-01 00:13:36	0.3
19	110722	2	21	KT	2	SK	1	1	1904-01-01 00:13:45	1904-01-01 00:13:53	0.133333
19	110722	2	22	KT	1	SK	2	1	1904-01-01 00:14:14	1904-01-01 00:14:27	0.216667
19	110722	2	23	KT	1	SK	1	1	1904-01-01 00:14:37	1904-01-01 00:14:52	0.25
19	110722	2	24	KT	1	SK	1	1	1904-01-01 00:14:59	1904-01-01 00:15:08	0.15
19	110722	2	25	KT	1	SK	1	1	1904-01-01 00:15:17	1904-01-01 00:15:27	0.166667
19	110722	2	26	KT	2	SK	3	1	1904-01-01 00:15:34	1904-01-01 00:16:02	0.466667
19	110722	2	27	KT	6	SK	5	1	1904-01-01 00:16:09	1904-01-01 00:17:09	1
19	110722	2	28	KT	4	SK	0	0	1904-01-01 00:17:15
19	110722	1		NONE		SK	0	0	1904-01-01 00:17:52
19	110722	0		NONE		NONE		0	1904-01-01 00:18:37
19	110722	1		NONE		TA	1	0	1904-01-01 00:21:25
19	110722	1	29	NONE		TA	1	0	1904-01-01 00:23:43
19	110722	0		NONE		NONE		0	1904-01-01 00:24:03
19	110722	1		NONE		TA	1	0	1904-01-01 00:25:07
19	110722	0		NONE		NONE		0	1904-01-01 00:25:10
19	110722	1		NONE		TA	0	0	1904-01-01 00:25:28
19	110722	0		NONE		NONE		0	1904-01-01 00:25:30
19	110722	1		TA	6	NONE		0	1904-01-01 00:25:43
19	110722	1		NONE		TA	2	0	1904-01-01 00:27:43
19	110722	1		TA	0	NONE		0	1904-01-01 00:27:54
19	110722	1	30	TA	0	NONE		0	1904-01-01 00:29:59
19	110722	1		NONE		TA	1	0	1904-01-01 00:30:20
19	110722	0		NONE		NONE		0	1904-01-01 00:30:55
19	110722	1		TA	1	NONE		0	1904-01-01 00:31:45
19	110722	2		TA	0	RN	11	0	1904-01-01 00:32:39
19	110722	2	31	TA	0	RN	19	0	1904-01-01 00:36:07
19	110722	2	32	TA	1	RN	9	0	1904-01-01 00:42:08
19	110722	1		NONE		RN	0	0	1904-01-01 00:46:45
19	110722	2		GG	0	RN	2	0	1904-01-01 00:46:50
19	110722	1	33	NONE		RN	5	0	1904-01-01 00:48:30
19	110722	2		GG	1	RN	2	1	1904-01-01 00:50:48	1904-01-01 00:50:53	0.0833333
19	110722	1	34	NONE		RN	1	0	1904-01-01 00:51:03
19	110722	2		GG	0	RN	1	0	1904-01-01 00:51:30
19	110722	1		NONE		RN	2	0	1904-01-01 00:51:32
19	110722	2		RI	1	RN	1	1	1904-01-01 00:52:30	1904-01-01 00:53:31	1.01667
19	110722	1	35	NONE		RN	4	0	1904-01-01 00:53:43
19	110722	2		GG	0	RN	0	0	1904-01-01 00:54:55
19	110722	1		NONE		RN	7	0	1904-01-01 00:54:58
19	110722	2	36	RI	0	RN	3	0	1904-01-01 00:58:37
19	110722	2		RI	0	GG	1	0	1904-01-01 00:59:54
19	110722	1		NONE		GG	3	0	1904-01-01 01:00:23
19	110722	2		RI	0	TA	1	0	1904-01-01 01:01:01
19	110722	1		RI	0	NONE		0	1904-01-01 01:01:53
20	110722	2		RI	0	TA	0	0	1904-01-01 01:02:16
20	110725	1	1	KT	2	NONE		0	1904-01-01 00:00:27
20	110725	0		NONE		NONE		0	1904-01-01 00:01:46
20	110725	1		MS	0	NONE		0	1904-01-01 00:02:05
20	110725	1		NONE		MS	4	0	1904-01-01 00:02:14
20	110725	0		NONE		NONE		0	1904-01-01 00:02:34
20	110725	1		KT	0	NONE		0	1904-01-01 00:04:41
20	110725	0		NONE		NONE		0	1904-01-01 00:05:07
20	110725	0	2	NONE		NONE		0	1904-01-01 00:06:35
20	110725	1		KT	2	NONE		0	1904-01-01 00:06:49
20	110725	0		NONE		NONE		0	1904-01-01 00:07:19
20	110725	0	3	NONE		NONE		0	1904-01-01 00:12:46
20	110725	0	4	NONE		NONE		0	1904-01-01 00:19:32
20	110725	1		NONE		BO	1	0	1904-01-01 00:23:22
20	110725	1		BO	0	NONE		0	1904-01-01 00:23:31
20	110725	0		NONE		NONE		0	1904-01-01 00:23:37
20	110725	1	5	NONE		SK	9	0	1904-01-01 00:26:17
20	110725	0	6	NONE		NONE		0	1904-01-01 00:32:37
20	110725	1		NONE		TA	1	0	1904-01-01 00:36:57
20	110725	1		TA	0	NONE		0	1904-01-01 00:37:10
20	110725	1	7	NONE		TA	3	0	1904-01-01 00:38:47
20	110725	1		TA	0	NONE		0	1904-01-01 00:39:34
20	110725	0		NONE		NONE		0	1904-01-01 00:39:42
20	110725	1		NONE		TA	1	0	1904-01-01 00:39:50
20	110725	1		TA	0	NONE		0	1904-01-01 00:40:16
20	110725	0		NONE		NONE		0	1904-01-01 00:40:21
20	110725	0	8	NONE		NONE		0	1904-01-01 00:45:13
20	110725	1		NONE		TA	0	0	1904-01-01 00:46:34
20	110725	0		NONE		NONE		0	1904-01-01 00:47:13
20	110725	1		NONE		TA	1	0	1904-01-01 00:47:25
20	110725	0		NONE		NONE		0	1904-01-01 00:49:20
20	110725	0	9	NONE		NONE		0	1904-01-01 00:51:33
20	110725	0	10	NONE		NONE		0	1904-01-01 00:57:45
20	110725	1		NONE		TA	2	0	1904-01-01 00:57:54
20	110725	0		NONE		NONE		0	1904-01-01 00:58:26
20	110725	1		NONE		TA	2	0	1904-01-01 00:58:47
20	110725	0		NONE		NONE		0	1904-01-01 00:59:04
21	110728	0	1	NONE		NONE		0	1904-01-01 00:00:31
21	110728	1		MS	0	NONE		0	1904-01-01 00:03:41
21	110728	0		NONE		NONE		0	1904-01-01 00:03:44
21	110728	1		NONE		MS	1	0	1904-01-01 00:03:47
21	110728	0		NONE		NONE		0	1904-01-01 00:03:54
21	110728	1		NONE		BO	1	0	1904-01-01 00:04:41
21	110728	0		NONE		NONE		0	1904-01-01 00:04:43
21	110728	1		BO	1	NONE		0	1904-01-01 00:04:47
21	110728	0		NONE		NONE		0	1904-01-01 00:05:00
21	110728	1	2	BO	0	NONE		0	1904-01-01 00:06:41
21	110728	0		NONE		NONE		0	1904-01-01 00:06:45
21	110728	1		NONE		BO	4	0	1904-01-01 00:06:47
21	110728	0		NONE		NONE		0	1904-01-01 00:08:40
21	110728	1		NONE		BO	0	0	1904-01-01 00:10:19
21	110728	0		NONE		NONE		0	1904-01-01 00:10:45
21	110728	0	3	NONE		NONE		0	1904-01-01 00:12:43
21	110728	1		BO	0	NONE		0	1904-01-01 00:13:46
21	110728	0		NONE		NONE		0	1904-01-01 00:14:04
21	110728	1		NONE		BO	5	0	1904-01-01 00:14:12
21	110728	0		NONE		NONE		0	1904-01-01 00:15:11
21	110728	1		NONE		BO	5	0	1904-01-01 00:15:34
21	110728	0		NONE		NONE		0	1904-01-01 00:15:53
21	110728	1	4	BO	1	NONE		0	1904-01-01 00:19:03
21	110728	0		NONE		NONE		0	1904-01-01 00:19:13
21	110728	1		NONE		MS	4	0	1904-01-01 00:19:58
21	110728	0		NONE		NONE		0	1904-01-01 00:20:06
21	110728	1		MS	0	NONE		0	1904-01-01 00:20:55
21	110728	0		NONE		NONE		0	1904-01-01 00:21:10
21	110728	0	5	NONE		NONE		0	1904-01-01 00:25:24
21	110728	1	6	NONE		SK	0	0	1904-01-01 00:32:07
21	110728	2		BO	2	SK	5	0	1904-01-01 00:32:22
21	110728	1		NONE		SK	2	0	1904-01-01 00:33:11
21	110728	2		BO	0	SK	0	0	1904-01-01 00:34:38
21	110728	1		NONE		SK	0	0	1904-01-01 00:35:22
21	110728	0		NONE		NONE		0	1904-01-01 00:35:32
21	110728	1		NONE		BO	0	0	1904-01-01 00:36:08
21	110728	0		NONE		NONE		0	1904-01-01 00:36:25
21	110728	1	7	NONE		BO	3	0	1904-01-01 00:38:13
21	110728	0		NONE		NONE		0	1904-01-01 00:39:36
21	110728	1		NONE		BO	5	0	1904-01-01 00:40:23
21	110728	0		NONE		NONE		0	1904-01-01 00:42:15
21	110728	2	8	SK	1	BO	6	0	1904-01-01 00:44:19
21	110728	2	9	AJ	5	BO	12	1	1904-01-01 00:50:33	1904-01-01 00:53:28	2.91667
21	110728	0	10	NONE		NONE		0	1904-01-01 00:53:40
21	110728	1		AJ	1	NONE		0	1904-01-01 00:53:59
21	110728	2		AJ	2	DN	4	0	1904-01-01 00:54:20
21	110728	1		NONE		DN	2	0	1904-01-01 00:55:18
21	110728	0		NONE		NONE		0	1904-01-01 00:55:51
21	110728	1		NONE		TA	1	0	1904-01-01 00:58:19
21	110728	0		NONE		NONE		0	1904-01-01 00:58:51
21	110728	1		TA	1	NONE		0	1904-01-01 00:58:53
21	110728	0		NONE		NONE		0	1904-01-01 00:59:01
21	110728	0	11	NONE		NONE		0	1904-01-01 01:00:46
22	110801	1	1	NONE		BO	2	0	1904-01-01 00:00:30
22	110801	1		BO	0	NONE		0	1904-01-01 00:00:43
22	110801	0		NONE		NONE		0	1904-01-01 00:00:48
22	110801	1		NONE		BO	3	0	1904-01-01 00:00:50
22	110801	0		NONE		NONE		0	1904-01-01 00:01:45
22	110801	1		NONE		TA	2	0	1904-01-01 00:02:39
22	110801	2		BO	0	TA	0	0	1904-01-01 00:03:45
22	110801	1		NONE		TA	0	0	1904-01-01 00:03:47
22	110801	1	2	NONE		TA	2	0	1904-01-01 00:06:58
22	110801	1		NONE		BO	2	0	1904-01-01 00:07:08
22	110801	1		NONE		TA	2	0	1904-01-01 00:07:18
22	110801	1		NONE		BO	2	0	1904-01-01 00:08:08
22	110801	1		NONE		TA	0	0	1904-01-01 00:08:20
22	110801	2		BO	0	TA	1	0	1904-01-01 00:08:54
22	110801	1		NONE		TA	2	0	1904-01-01 00:09:03
22	110801	0		NONE		NONE		0	1904-01-01 00:09:27
22	110801	1		NONE		TA	0	0	1904-01-01 00:10:14
22	110801	0		NONE		NONE		0	1904-01-01 00:10:20
22	110801	2		BO	0	TA	0	0	1904-01-01 00:10:34
22	110801	1		NONE		BO	1	0	1904-01-01 00:10:40
22	110801	0		NONE		NONE		0	1904-01-01 00:10:50
22	110801	1	3	NONE		BO	6	0	1904-01-01 00:13:54
22	110801	2		TA	0	BO	0	0	1904-01-01 00:14:15
22	110801	1		TA	0	NONE		0	1904-01-01 00:14:25
22	110801	0		NONE		NONE		0	1904-01-01 00:14:28
22	110801	2		TA	1	BO	3	0	1904-01-01 00:15:15
22	110801	1		NONE		BO	2	0	1904-01-01 00:15:16
22	110801	0		NONE		NONE		0	1904-01-01 00:15:50
22	110801	1		TA	0	NONE		0	1904-01-01 00:16:37
22	110801	2		TA	0	BO	0	0	1904-01-01 00:16:43
22	110801	1		TA	0	NONE		0	1904-01-01 00:16:51
22	110801	0		NONE		NONE		0	1904-01-01 00:17:11
22	110801	1		NONE		BO	3	0	1904-01-01 00:17:18
22	110801	0		NONE		NONE		0	1904-01-01 00:17:47
22	110801	2		TA	0	BO	1	0	1904-01-01 00:18:43
22	110801	1		NONE		BO	6	0	1904-01-01 00:18:47
22	110801	1	4	NONE		GG	1	0	1904-01-01 00:19:57
22	110801	0		NONE		NONE		0	1904-01-01 00:20:02
22	110801	1		NONE		TA	2	0	1904-01-01 00:20:19
22	110801	2		KT	1	TA	0	0	1904-01-01 00:21:03
22	110801	2		KT	1	BO	3	0	1904-01-01 00:21:44
22	110801	2		KT	1	GG	2	1	1904-01-01 00:23:04	1904-01-01 00:23:13	0.15
22	110801	1	5	KT	0	NONE		0	1904-01-01 00:23:28
22	110801	2	6	KT	1	BO	1	1	1904-01-01 00:23:29	1904-01-01 00:23:30	0.0166667
22	110801	2	7	KT	4	BO	3	1	1904-01-01 00:23:44	1904-01-01 00:24:11	0.45
22	110801	2	8	KT	1	BO	2	1	1904-01-01 00:24:30	1904-01-01 00:24:36	0.1
22	110801	2	9	KT	1	BO	2	1	1904-01-01 00:25:08	1904-01-01 00:25:15	0.116667
22	110801	2	10	KT	1	BO	1	1	1904-01-01 00:25:37	1904-01-01 00:25:44	0.116667
22	110801	1	11	KT	0	NONE		0	1904-01-01 00:25:53
22	110801	0		NONE		NONE		0	1904-01-01 00:26:03
22	110801	1	12	KT	3	NONE		0	1904-01-01 00:32:32
22	110801	0		NONE		NONE		0	1904-01-01 00:33:04
22	110801	1		KT	1	NONE		0	1904-01-01 00:35:39
22	110801	0		NONE		NONE		0	1904-01-01 00:36:01
22	110801	1	13	NONE		SK	1	0	1904-01-01 00:39:15
22	110801	2		KT	1	SK	2	1	1904-01-01 00:39:38	1904-01-01 00:39:41	0.05
22	110801	2	14	KT	1	SK	1	1	1904-01-01 00:39:48	1904-01-01 00:39:59	0.183333
22	110801	2	15	KT	1	SK	2	1	1904-01-01 00:40:08	1904-01-01 00:40:15	0.116667
22	110801	2	16	KT	2	SK	4	1	1904-01-01 00:40:23	1904-01-01 00:40:34	0.183333
22	110801	2	17	KT	1	SK	2	1	1904-01-01 00:40:48	1904-01-01 00:40:54	0.1
22	110801	2	18	KT	1	SK	2	1	1904-01-01 00:41:26	1904-01-01 00:41:33	0.116667
22	110801	2	19	KT	2	SK	5	1	1904-01-01 00:41:48	1904-01-01 00:42:05	0.283333
22	110801	2	20	KT	1	SK	2	1	1904-01-01 00:42:10	1904-01-01 00:42:15	0.0833333
22	110801	2	21	KT	1	SK	1	1	1904-01-01 00:42:35	1904-01-01 00:42:41	0.1
22	110801	2	22	KT	1	SK	2	1	1904-01-01 00:42:51	1904-01-01 00:43:01	0.166667
22	110801	2	23	KT	1	SK	1	1	1904-01-01 00:43:19	1904-01-01 00:43:22	0.05
22	110801	2	24	KT	1	SK	3	1	1904-01-01 00:43:36	1904-01-01 00:43:49	0.216667
22	110801	2	25	KT	2	SK	3	1	1904-01-01 00:44:15	1904-01-01 00:44:28	0.216667
22	110801	2	26	KT	1	SK	1	1	1904-01-01 00:44:36	1904-01-01 00:44:41	0.0833333
22	110801	2	27	KT	1	SK	2	1	1904-01-01 00:44:51	1904-01-01 00:44:56	0.0833333
22	110801	2	28	KT	1	SK	2	1	1904-01-01 00:45:03	1904-01-01 00:45:08	0.0833333
22	110801	2	29	KT	1	SK	5	1	1904-01-01 00:45:21	1904-01-01 00:45:29	0.133333
22	110801	2	30	KT	1	SK	3	1	1904-01-01 00:45:38	1904-01-01 00:45:52	0.233333
22	110801	2	31	KT	1	SK	2	1	1904-01-01 00:46:00	1904-01-01 00:46:07	0.116667
22	110801	2	32	KT	1	SK	2	1	1904-01-01 00:46:22	1904-01-01 00:46:32	0.166667
22	110801	2	33	KT	1	SK	1	1	1904-01-01 00:46:42	1904-01-01 00:46:50	0.133333
22	110801	2	34	KT	1	SK	1	1	1904-01-01 00:46:57	1904-01-01 00:47:03	0.1
22	110801	2	35	KT	1	SK	0	0	1904-01-01 00:47:15
22	110801	1		NONE		SK	4	0	1904-01-01 00:47:43
22	110801	2		KT	1	SK	1	1	1904-01-01 00:48:01	1904-01-01 00:48:04	0.05
22	110801	1	36	NONE		SK	4	0	1904-01-01 00:48:15
22	110801	2		KT	1	SK	1	1	1904-01-01 00:49:10	1904-01-01 00:49:14	0.0666667
22	110801	1	37	NONE		SK	2	0	1904-01-01 00:49:19
22	110801	2		KT	1	SK	1	1	1904-01-01 00:49:27	1904-01-01 00:49:28	0.0166667
22	110801	2	38	KT	2	SK	4	1	1904-01-01 00:49:40	1904-01-01 00:50:10	0.5
22	110801	1	39	NONE		SK		0	1904-01-01 00:50:34
22	110801	1		NONE		SK	2	0	1904-01-01 00:50:51
22	110801	0		NONE		NONE		0	1904-01-01 00:52:35
22	110801	1		RI	0	NONE		0	1904-01-01 00:55:30
22	110801	0		NONE		NONE		0	1904-01-01 00:55:34
22	110801	1		NONE		SK	0	0	1904-01-01 00:55:54
23	110801	0	40	NONE		NONE		0	1904-01-01 00:57:15
23	110803	0	1	NONE		NONE		0	1904-01-01 00:00:38
23	110803	1		NONE		TA	1	0	1904-01-01 00:01:03
23	110803	1		TA	0	NONE		0	1904-01-01 00:01:19
23	110803	0		NONE		NONE		0	1904-01-01 00:01:30
23	110803	1		NONE		TA	1	0	1904-01-01 00:02:25
23	110803	0		NONE		NONE		0	1904-01-01 00:02:27
23	110803	1		TA	0	NONE		0	1904-01-01 00:05:59
23	110803	0	2	NONE		NONE		0	1904-01-01 00:07:17
23	110803	1		NONE		GG	3	0	1904-01-01 00:07:25
23	110803	0		NONE		NONE		0	1904-01-01 00:07:50
23	110803	1		NONE		GG	1	0	1904-01-01 00:08:13
23	110803	0		NONE		NONE		0	1904-01-01 00:08:31
23	110803	1		NONE		GG	2	0	1904-01-01 00:09:21
23	110803	0		NONE		NONE		0	1904-01-01 00:09:26
23	110803	1		NONE		GG	3	0	1904-01-01 00:10:14
23	110803	0		NONE		NONE		0	1904-01-01 00:10:23
23	110803	1		NONE		GG	2	0	1904-01-01 00:10:45
23	110803	0		NONE		NONE		0	1904-01-01 00:10:49
23	110803	1		NONE		GG	4	0	1904-01-01 00:11:14
23	110803	0		NONE		NONE		0	1904-01-01 00:11:36
23	110803	0	3	NONE		NONE		0	1904-01-01 00:13:33
23	110803	1		NONE		TA	2	0	1904-01-01 00:13:58
23	110803	0		NONE		NONE		0	1904-01-01 00:14:15
23	110803	1		NONE		GG	2	0	1904-01-01 00:14:24
23	110803	0		NONE		NONE		0	1904-01-01 00:14:38
23	110803	1		NONE		GG	1	0	1904-01-01 00:15:14
23	110803	0		NONE		NONE		0	1904-01-01 00:15:16
23	110803	0	4	NONE		NONE		0	1904-01-01 00:21:49
23	110803	1		NONE		RI	1	0	1904-01-01 00:25:07
23	110803	1		RI	0	NONE		0	1904-01-01 00:25:14
23	110803	0		NONE		NONE		0	1904-01-01 00:25:15
23	110803	1		KT	0	NONE		0	1904-01-01 00:26:04
23	110803	2		KT	0	BO	2	0	1904-01-01 00:26:19
23	110803	1		KT	1	NONE		0	1904-01-01 00:26:21
23	110803	2		KT	1	BO	1	1	1904-01-01 00:27:00	1904-01-01 00:27:02	0.0333333
23	110803	2	5	KT	1	BO	1	1	1904-01-01 00:27:11	1904-01-01 00:27:25	0.233333
23	110803	2	6	KT	1	BO	2	1	1904-01-01 00:27:34	1904-01-01 00:27:46	0.2
23	110803	2	7	KT	1	BO	2	1	1904-01-01 00:27:55	1904-01-01 00:28:18	0.383333
23	110803	1	8	NONE		BO	9	0	1904-01-01 00:28:31
23	110803	0		NONE		NONE		0	1904-01-01 00:30:35
23	110803	1		NONE		BO	6	0	1904-01-01 00:31:32
23	110803	1	9	NONE		BO		0	1904-01-01 00:34:47
23	110803	2		KT	1	BO	1	1	1904-01-01 00:34:51	1904-01-01 00:34:56	0.0833333
23	110803	0	10	NONE		NONE		0	1904-01-01 00:35:13
23	110803	0	11	NONE		NONE		0	1904-01-01 00:42:15
23	110803	0	12	NONE		NONE		0	1904-01-01 00:48:40
23	110803	1		NONE		RI	3	0	1904-01-01 00:49:00
23	110803	1		RI	1	NONE		0	1904-01-01 00:49:15
23	110803	0		NONE		NONE		0	1904-01-01 00:49:28
23	110803	1		RI	1	NONE		0	1904-01-01 00:49:43
23	110803	0		NONE		NONE		0	1904-01-01 00:50:09
23	110803	1		NONE		DN	0	0	1904-01-01 00:50:22
23	110803	0		NONE		NONE		0	1904-01-01 00:50:49
23	110803	1		NONE		AJ	1	0	1904-01-01 00:52:21
23	110803	0		NONE		NONE		0	1904-01-01 00:52:47
23	110803	0	13	NONE		NONE		0	1904-01-01 00:54:52
23	110803	1		RI	1	NONE		0	1904-01-01 00:55:00
23	110803	1		NONE		RI	2	0	1904-01-01 00:55:05
23	110803	1		MS	2	NONE		0	1904-01-01 00:55:45
23	110803	2		MS	1	RI	2	0	1904-01-01 00:56:01
23	110803	1		MS	0	NONE		0	1904-01-01 00:56:08
23	110803	1		NONE		MS	7	0	1904-01-01 00:56:24
23	110803	0		NONE		NONE		0	1904-01-01 00:59:42
23	110803	1		RI	1	NONE		0	1904-01-01 00:59:51
24	110805	0	1	NONE		NONE		0	1904-01-01 00:00:38
24	110805	0	2	NONE		NONE		0	1904-01-01 00:07:37
24	110805	1		NONE		TA	1	0	1904-01-01 00:08:47
24	110805	0	4	NONE		NONE		0	1904-01-01 00:14:38
24	110805	0	5	NONE		NONE		0	1904-01-01 00:22:25
24	110805	2	6	GG	0	RN	0	0	1904-01-01 00:29:32
24	110805	1		NONE		RN	0	0	1904-01-01 00:29:53
24	110805	1		NONE		GG	0	0	1904-01-01 00:31:32
24	110805	2		MS	0	GG	1	0	1904-01-01 00:31:36
24	110805	2		MS	0	RN	1	0	1904-01-01 00:31:44
24	110805	2	7	MS	1	RN	1	0	1904-01-01 00:35:56
24	110805	2		SK	1	RN	2	0	1904-01-01 00:38:19
24	110805	1		NONE		RN	0	0	1904-01-01 00:38:47
24	110805	2		BO	0	RN	1	0	1904-01-01 00:38:52
24	110805	1		NONE		RN	3	0	1904-01-01 00:39:06
24	110805	2		GG	0	RN	0	0	1904-01-01 00:40:02
24	110805	1		NONE		RN	0	0	1904-01-01 00:40:13
24	110805	2		GG	0	RN	0	0	1904-01-01 00:40:17
24	110805	1		NONE		RN	0	0	1904-01-01 00:40:29
24	110805	2		MS	2	RN	2	1	1904-01-01 00:40:47	1904-01-01 00:40:57	0.166667
24	110805	2	8	MS	2	RN	3	0	1904-01-01 00:41:07
24	110805	1		NONE		RN	0	0	1904-01-01 00:41:27
24	110805	2		MS	X	RN	2	1	1904-01-01 00:42:11	1904-01-01 00:42:21	0.166667
24	110805	2	9	MS	14	RN	8	0	1904-01-01 00:42:31
24	110805	1		NONE		RN	0	0	1904-01-01 00:43:26
24	110805	0		NONE		NONE		0	1904-01-01 00:43:34
24	110805	1		KT		NONE		0	1904-01-01 00:43:43
24	110805	2		KT	3	RN	1	0	1904-01-01 00:43:47
24	110805	1		NONE		RN	1	0	1904-01-01 00:44:24
24	110805	1		NONE		NONE		0	1904-01-01 00:44:51
24	110805	1		NONE		BO	2	0	1904-01-01 00:47:02
24	110805	0		NONE		NONE		0	1904-01-01 00:47:13
24	110805	1		RN	0	NONE		0	1904-01-01 00:47:20
24	110805	2		RN	0	GG	1	0	1904-01-01 00:47:34
24	110805	1	10	NONE		BO	2	0	1904-01-01 00:48:44
24	110805	0		NONE		NONE		0	1904-01-01 00:49:32
24	110805	1		NONE		BO	1	0	1904-01-01 00:52:19
24	110805	0		NONE		NONE		0	1904-01-01 00:52:27
24	110805	1		NONE		BO	0	0	1904-01-01 00:53:30
24	110805	0	11	NONE		NONE		0	1904-01-01 00:54:56
24	110805	1		NONE		BO	5	0	1904-01-01 00:54:58
24	110805	1		KT	3	NONE		0	1904-01-01 00:55:29
24	110805	1		NONE		TA	2	0	1904-01-01 00:55:52
24	110805	2		KT	0	TA	0	0	1904-01-01 00:56:07
24	110805	1		KT		NONE		0	1904-01-01 00:56:11
24	110805	2		KT	1	BO	1	0	1904-01-01 00:56:16
24	110805	1		KT	0	NONE		0	1904-01-01 00:56:22
24	110805	2		KT	3	TA	3	1	1904-01-01 00:57:06	1904-01-01 00:57:11	0.0833333
24	110805	1	12	NONE		TA	3	0	1904-01-01 00:57:35
24	110805	1		TA	1	NONE		0	1904-01-01 00:58:24
24	110805	2		TA	0	GG	1	0	1904-01-01 00:59:00
24	110805	0		NONE		NONE		0	1904-01-01 00:59:28
24	110805	1		NONE		GG	3	0	1904-01-01 01:00:32
24	110805	0		NONE		NONE		0	1904-01-01 01:00:42
24	110805	1		NONE		GG	3	0	1904-01-01 01:01:52
24	110805	0		NONE		NONE		0	1904-01-01 01:02:21
25	110808	0	1	NONE		NONE		0	1904-01-01 00:00:37
25	110808	0	2	NONE		NONE		0	1904-01-01 00:07:30
25	110808	0	3	NONE		NONE		0	1904-01-01 00:13:43
25	110808	0	4	NONE		NONE		0	1904-01-01 00:20:22
25	110808	1		RI	0	NONE		0	1904-01-01 00:20:52
25	110808	0		NONE		NONE		0	1904-01-01 00:20:59
25	110808	1		KT	1	NONE		0	1904-01-01 00:21:41
25	110808	2		KT	1	GG	1	1	1904-01-01 00:21:45	1904-01-01 00:21:48	0.05
25	110808	0	5	NONE		NONE		0	1904-01-01 00:22:01
25	110808	0	6	NONE		NONE		0	1904-01-01 00:28:24
25	110808	1		NONE		DN	0	0	1904-01-01 00:28:29
25	110808	1		DN	0	NONE		0	1904-01-01 00:28:33
25	110808	1		KT	2	NONE		0	1904-01-01 00:28:34
25	110808	0		NONE		NONE		0	1904-01-01 00:28:59
25	110808	0	7	NONE		NONE		0	1904-01-01 00:33:42
25	110808	1		RN	0	NONE		0	1904-01-01 00:33:54
25	110808	0		NONE		NONE		0	1904-01-01 00:35:47
25	110808	0	8	NONE		NONE		0	1904-01-01 00:40:59
25	110808	1		AJ	0	NONE		0	1904-01-01 00:43:06
25	110808	0		NONE		NONE		0	1904-01-01 00:43:12
25	110808	0	9	NONE		NONE		0	1904-01-01 00:47:29
25	110808	1		AJ	4	NONE		0	1904-01-01 00:47:31
25	110808	2		AJ	0	MS	5	0	1904-01-01 00:47:59
25	110808	1		AJ	0	NONE		0	1904-01-01 00:48:26
25	110808	2		AJ	5	MS	18	0	1904-01-01 00:49:11
25	110808	1		MS	2	NONE		0	1904-01-01 00:51:26
25	110808	0		NONE		NONE		0	1904-01-01 00:52:03
25	110808	1		MS	0	NONE		0	1904-01-01 00:52:12
25	110808	1	10	MS	1	NONE		0	1904-01-01 00:53:43
25	110808	1		NONE		MS	3	0	1904-01-01 00:53:53
25	110808	0		NONE		NONE		0	1904-01-01 00:54:16
25	110808	0	11	NONE		NONE		0	1904-01-01 01:00:16
25	110808	1		AJ	6	NONE		0	1904-01-01 01:00:21
26	110810	1	1	NONE		TA	1	0	1904-01-01 00:00:47
26	110810	1		NONE		BO	1	0	1904-01-01 00:00:57
26	110810	0		NONE		NONE		0	1904-01-01 00:01:08
26	110810	1		BO	1	NONE		0	1904-01-01 00:01:10
26	110810	0		NONE		NONE		0	1904-01-01 00:01:20
26	110810	1		NONE		BO	2	0	1904-01-01 00:02:48
26	110810	0		NONE		NONE		0	1904-01-01 00:02:56
26	110810	1		NONE		BO	0	0	1904-01-01 00:03:08
26	110810	0		NONE		NONE		0	1904-01-01 00:03:14
26	110810	0	2	NONE		NONE		0	1904-01-01 00:06:57
26	110810	0	3	NONE		NONE		0	1904-01-01 00:13:36
26	110810	1		NONE		BO	1	0	1904-01-01 00:13:40
26	110810	0		NONE		NONE		0	1904-01-01 00:13:51
26	110810	1		BO	1	NONE		0	1904-01-01 00:13:58
26	110810	0		NONE		NONE		0	1904-01-01 00:14:15
26	110810	1		NONE		BO	0	0	1904-01-01 00:15:29
26	110810	0		NONE		NONE		0	1904-01-01 00:15:40
26	110810	0	4	NONE		NONE		0	1904-01-01 00:20:31
26	110810	1		NONE		BO		0	1904-01-01 00:20:51
26	110810	0		NONE		NONE		0	1904-01-01 00:20:59
26	110810	0	5	NONE		NONE		0	1904-01-01 00:26:55
27	110813	0	1	NONE		NONE		0	1904-01-01 00:01:04
27	110813	1		KT	1	NONE		0	1904-01-01 00:06:54
27	110813	2		KT	1	GG	2	1	1904-01-01 00:07:17	1904-01-01 00:07:34	0.283333
27	110813	0	2	NONE		NONE		0	1904-01-01 00:07:53
27	110813	1		SK	2	NONE		0	1904-01-01 00:09:08
27	110813	0		NONE		NONE		0	1904-01-01 00:10:42
27	110813	1		SK	0	NONE		0	1904-01-01 00:11:07
27	110813	0		NONE		NONE		0	1904-01-01 00:11:13
27	110813	1		NONE		SK	2	0	1904-01-01 00:11:17
27	110813	2		KT	1	SK	2	1	1904-01-01 00:11:20	1904-01-01 00:11:23	0.05
27	110813	1	3	NONE		SK	1	0	1904-01-01 00:11:44
27	110813	2		KT	1	SK	1	1	1904-01-01 00:11:57	1904-01-01 00:12:06	0.15
27	110813	2	4	KT	3	SK	3	1	1904-01-01 00:12:23	1904-01-01 00:12:36	0.216667
27	110813	1	5	NONE		SK	0	0	1904-01-01 00:12:57
27	110813	2		KT	1	SK	1	1	1904-01-01 00:12:58	1904-01-01 00:13:13	0.25
27	110813	1	6	NONE		SK	2	0	1904-01-01 00:13:27
27	110813	2		KT	1	SK	1	1	1904-01-01 00:13:31	1904-01-01 00:13:36	0.0833333
27	110813	2	7	KT	5	SK	4	1	1904-01-01 00:13:57	1904-01-01 00:14:52	0.916667
27	110813	1	8	NONE		SK	0	0	1904-01-01 00:15:16
27	110813	2		KT	1	SK	1	1	1904-01-01 00:15:17	1904-01-01 00:15:20	0.05
27	110813	2	9	KT	1	SK	2	1	1904-01-01 00:15:35	1904-01-01 00:15:44	0.15
27	110813	0	10	NONE		NONE		0	1904-01-01 00:16:13
27	110813	1		KT	4	NONE		0	1904-01-01 00:16:23
27	110813	0		NONE		NONE		0	1904-01-01 00:18:51
27	110813	1		KT	1	NONE		0	1904-01-01 00:20:27
27	110813	2		KT	0	DN	1	0	1904-01-01 00:20:30
27	110813	1		KT	0	NONE		0	1904-01-01 00:20:58
27	110813	2		KT	1	SK	2	1	1904-01-01 00:21:07	1904-01-01 00:21:10	0.05
27	110813	2	11	KT	1	SK	1	1	1904-01-01 00:21:26	1904-01-01 00:21:42	0.266667
27	110813	2	12	KT	1	SK	1	1	1904-01-01 00:21:57	1904-01-01 00:22:09	0.2
27	110813	1	13	NONE		SK	0	0	1904-01-01 00:22:29
27	110813	2		KT	1	SK	2	1	1904-01-01 00:22:32	1904-01-01 00:22:33	0.0166667
27	110813	2	14	KT	1	SK	2	1	1904-01-01 00:22:53	1904-01-01 00:22:56	0.05
27	110813	2	15	KT	1	SK	3	1	1904-01-01 00:23:14	1904-01-01 00:23:36	0.366667
27	110813	2	16	KT	1	SK	1	1	1904-01-01 00:23:52	1904-01-01 00:24:00	0.133333
27	110813	2	17	KT	2	SK	2	1	1904-01-01 00:24:18	1904-01-01 00:24:33	0.25
27	110813	2	18	KT	1	SK	3	1	1904-01-01 00:24:58	1904-01-01 00:25:16	0.3
27	110813	2	19	KT	1	DN	2	1	1904-01-01 00:25:33	1904-01-01 00:25:37	0.0666667
27	110813	2	20	KT	1	DN	3	1	1904-01-01 00:25:56	1904-01-01 00:26:08	0.2
27	110813	2	21	KT	1	DN	2	1	1904-01-01 00:26:22	1904-01-01 00:26:30	0.133333
27	110813	2	22	KT	4	DN	4	1	1904-01-01 00:26:51	1904-01-01 00:27:23	0.533333
27	110813	2	23	SK	1	DN	0	0	1904-01-01 00:27:42
27	110813	2		KT	1	DN	1	1	1904-01-01 00:28:37	1904-01-01 00:28:41	0.0666667
27	110813	2	24	KT	1	DN	1	1	1904-01-01 00:28:56	1904-01-01 00:29:00	0.0666667
27	110813	2	25	KT	2	DN	4	1	1904-01-01 00:29:17	1904-01-01 00:29:35	0.3
27	110813	2	26	KT	1	DN	7	1	1904-01-01 00:29:52	1904-01-01 00:30:39	0.783333
27	110813	2	27	KT	1	DN	4	1	1904-01-01 00:30:55	1904-01-01 00:31:13	0.3
27	110813	2	28	KT	1	DN	4	1	1904-01-01 00:31:35	1904-01-01 00:31:51	0.266667
27	110813	2	29	KT	3	DN	25	1	1904-01-01 00:32:09	1904-01-01 00:33:41	1.53333
27	110813	2	30	KT	3	DN	8	1	1904-01-01 00:34:03	1904-01-01 00:34:50	0.783333
27	110813	2	31	KT	1	DN	6	1	1904-01-01 00:35:04	1904-01-01 00:35:30	0.433333
27	110813	2	32	KT	1	DN	2	1	1904-01-01 00:35:49	1904-01-01 00:36:07	0.3
27	110813	2	33	KT	1	DN	3	1	1904-01-01 00:36:23	1904-01-01 00:36:36	0.216667
27	110813	2	34	KT	1	DN	10	1	1904-01-01 00:36:50	1904-01-01 00:37:46	0.933333
27	110813	2	35	KT	0	DN	1	0	1904-01-01 00:38:03
27	110813	1		KT	0	NONE		0	1904-01-01 00:38:08
27	110813	2		KT	1	DN	0	0	1904-01-01 00:38:54
27	110813	1		KT	0	NONE		0	1904-01-01 00:39:01
27	110813	2		KT	1	DN	1	1	1904-01-01 00:39:11	1904-01-01 00:39:14	0.05
27	110813	1	36	KT	1	NONE		0	1904-01-01 00:39:57
27	110813	2		KT	1	DN	2	1	1904-01-01 00:40:06	1904-01-01 00:40:10	0.0666667
27	110813	2	37	KT	2	GG	1	1	1904-01-01 00:40:33	1904-01-01 00:41:00	0.45
27	110813	1	38	KT	0	NONE		0	1904-01-01 00:41:19
27	110813	2		KT	1	GG	2	1	1904-01-01 00:41:36	1904-01-01 00:41:44	0.133333
27	110813	1	39	KT	4	NONE		0	1904-01-01 00:42:07
27	110813	2		KT	1	GG	2	1	1904-01-01 00:44:01	1904-01-01 00:44:07	0.1
27	110813	1	40	KT	1	NONE		0	1904-01-01 00:44:32
27	110813	2		KT	1	GG	2	1	1904-01-01 00:44:50	1904-01-01 00:44:56	0.1
27	110813	0	41	NONE		NONE		0	1904-01-01 00:45:14
27	110813	1		GG	2	NONE		0	1904-01-01 00:45:28
27	110813	0		NONE		NONE		0	1904-01-01 00:45:38
27	110813	1		NONE		GG	3	0	1904-01-01 00:45:48
27	110813	0		NONE		NONE		0	1904-01-01 00:46:13
27	110813	1		KT	1	NONE		0	1904-01-01 00:46:15
27	110813	2		KT	1	GG	5	1	1904-01-01 00:47:48	1904-01-01 00:48:06	0.3
27	110813	0	42	NONE		NONE		0	1904-01-01 00:48:28
27	110813	1		NONE		GG	3	0	1904-01-01 00:49:02
27	110813	0		NONE		NONE		0	1904-01-01 00:49:10
27	110813	1		NONE		GG	1	0	1904-01-01 00:50:20
27	110813	0		NONE		NONE		0	1904-01-01 00:50:28
27	110813	1		NONE		GG	1	0	1904-01-01 00:51:57
27	110813	2		KT	1	GG	3	0	1904-01-01 00:52:01
27	110813	1		KT	1	NONE		0	1904-01-01 00:52:20
27	110813	2		KT	1	GG	1	1	1904-01-01 00:52:26	1904-01-01 00:52:27	0.0166667
27	110813	0	43	NONE		NONE		0	1904-01-01 00:52:58
27	110813	1		KT	1	NONE		0	1904-01-01 00:53:10
27	110813	2		KT	1	GG	1	1	1904-01-01 00:53:17	1904-01-01 00:53:18	0.0166667
27	110813	0	44	NONE		NONE		0	1904-01-01 00:53:36
27	110813	1		NONE		GG	2	0	1904-01-01 00:53:56
27	110813	0		NONE		NONE		0	1904-01-01 00:54:03
27	110813	1		KT	1	NONE		0	1904-01-01 00:54:06
27	110813	2		KT	1	GG	4	1	1904-01-01 00:54:13	1904-01-01 00:54:29	0.266667
27	110813	0	45	NONE		NONE		0	1904-01-01 00:54:51
27	110813	1		NONE		GG	2	0	1904-01-01 00:55:38
27	110813	0		NONE		NONE		0	1904-01-01 00:55:44
27	110813	1		GG	2	NONE		0	1904-01-01 00:55:48
27	110813	0		NONE		NONE		0	1904-01-01 00:56:14
27	110813	1		NONE		GG	2	0	1904-01-01 00:56:22
27	110813	0		NONE		NONE		0	1904-01-01 00:56:35
27	110813	1		KT	1	NONE		0	1904-01-01 00:57:07
27	110813	2		KT	1	GG	1	0	1904-01-01 00:57:18
27	110813	1		KT	1	NONE		0	1904-01-01 00:57:29
27	110813	2		KT	1	GG	1	1	1904-01-01 00:58:02	1904-01-01 00:58:04	0.0333333
27	110813	0	46	NONE		NONE		0	1904-01-01 00:59:02
27	110813	1		NONE		GG	2	0	1904-01-01 00:59:22
27	110813	0		NONE		NONE		0	1904-01-01 00:59:25
27	110813	1		NONE		GG	3	0	1904-01-01 01:00:12
27	110813	0		NONE		NONE		0	1904-01-01 01:00:18
27	110813	1		NONE		GG	2	0	1904-01-01 01:01:07
27	110813	0		NONE		NONE		0	1904-01-01 01:01:10
27	110813	1		NONE		GG	1	0	1904-01-01 01:01:20
27	110813	0		NONE		NONE		0	1904-01-01 01:01:27
27	110813	1		NONE		GG	3	0	1904-01-01 01:02:21
27	110813	0		NONE		NONE		0	1904-01-01 01:02:34
27	110813	1		GG	1	NONE		0	1904-01-01 01:03:39
27	110813	0		NONE		NONE		0	1904-01-01 01:03:48
28	110818	0	1	NONE		NONE		0	1904-01-01 00:00:39
28	110818	1		NONE		TA	0	0	1904-01-01 00:01:28
28	110818	1		TA	0	NONE		0	1904-01-01 00:01:35
28	110818	0		NONE		NONE		0	1904-01-01 00:01:38
28	110818	1		KT	0	NONE		0	1904-01-01 00:02:33
28	110818	0		NONE		NONE		0	1904-01-01 00:02:52
28	110818	1		KT	0	NONE		0	1904-01-01 00:04:36
28	110818	2		KT	1	GG	2	1	1904-01-01 00:04:40	1904-01-01 00:04:46	0.1
28	110818	2	2	KT	1	SK	4	1	1904-01-01 00:05:14	1904-01-01 00:05:27	0.216667
28	110818	2	3	KT	2	SK	3	1	1904-01-01 00:05:42	1904-01-01 00:05:57	0.25
28	110818	2	4	KT	2	SK	3	1	1904-01-01 00:06:10	1904-01-01 00:06:29	0.316667
28	110818	2	5	KT	1	SK	3	1	1904-01-01 00:06:41	1904-01-01 00:06:52	0.183333
28	110818	2	6	KT	1	SK	1	1	1904-01-01 00:07:09	1904-01-01 00:07:27	0.3
28	110818	2	7	KT	1	SK	3	1	1904-01-01 00:07:40	1904-01-01 00:07:55	0.25
28	110818	2	8	KT	1	SK	1	1	1904-01-01 00:08:09	1904-01-01 00:08:13	0.0666667
28	110818	2	9	KT	1	SK	6	1	1904-01-01 00:08:26	1904-01-01 00:08:38	0.2
28	110818	2	10	KT	1	SK	1	1	1904-01-01 00:08:52	1904-01-01 00:08:59	0.116667
28	110818	2	11	KT	1	SK	4	1	1904-01-01 00:09:11	1904-01-01 00:09:23	0.2
28	110818	2	12	KT	1	SK	5	1	1904-01-01 00:09:37	1904-01-01 00:09:54	0.283333
28	110818	2	13	KT	1	SK	4	1	1904-01-01 00:10:06	1904-01-01 00:10:24	0.3
28	110818	2	14	KT	1	SK	1	1	1904-01-01 00:10:35	1904-01-01 00:10:39	0.0666667
28	110818	2	15	KT	1	SK	1	1	1904-01-01 00:10:59	1904-01-01 00:11:21	0.366667
28	110818	2	16	KT	1	SK	6	1	1904-01-01 00:11:35	1904-01-01 00:12:13	0.633333
28	110818	1	17	SK	0	NONE		0	1904-01-01 00:12:42
28	110818	1		NONE		SK	2	0	1904-01-01 00:12:49
28	110818	2		KT	1	SK	1	1	1904-01-01 00:12:58	1904-01-01 00:12:59	0.0166667
28	110818	2	18	KT	1	SK	3	1	1904-01-01 00:13:11	1904-01-01 00:13:27	0.266667
28	110818	2	19	KT	2	SK	2	1	1904-01-01 00:13:48	1904-01-01 00:14:13	0.416667
28	110818	2	20	KT	2	SK	3	1	1904-01-01 00:14:30	1904-01-01 00:14:53	0.383333
28	110818	2	21	KT	1	SK	1	1	1904-01-01 00:15:11	1904-01-01 00:15:15	0.0666667
28	110818	2	22	KT	1	SK	2	1	1904-01-01 00:15:33	1904-01-01 00:15:54	0.35
28	110818	2	23	KT	1	SK	2	1	1904-01-01 00:16:05	1904-01-01 00:16:09	0.0666667
28	110818	2	24	KT	1	SK	1	1	1904-01-01 00:16:17	1904-01-01 00:16:21	0.0666667
28	110818	2	25	KT	2	SK	2	1	1904-01-01 00:16:33	1904-01-01 00:16:42	0.15
28	110818	2	26	KT	1	SK	1	1	1904-01-01 00:16:55	1904-01-01 00:16:58	0.05
28	110818	2	27	KT	1	SK	1	1	1904-01-01 00:17:12	1904-01-01 00:17:14	0.0333333
28	110818	2	27	KT	1	SK	2	1	1904-01-01 00:17:26	1904-01-01 00:17:46	0.333333
28	110818	2	28	KT	1	SK	1	1	1904-01-01 00:18:01	1904-01-01 00:18:04	0.05
28	110818	2	29	KT	1	SK	2	1	1904-01-01 00:18:20	1904-01-01 00:18:31	0.183333
28	110818	2	30	KT	2	SK	7	1	1904-01-01 00:18:42	1904-01-01 00:19:26	0.733333
28	110818	2	31	KT	1	SK	3	1	1904-01-01 00:19:40	1904-01-01 00:19:48	0.133333
28	110818	2	31	KT	1	SK	1	1	1904-01-01 00:20:02	1904-01-01 00:20:06	0.0666667
28	110818	2	32	KT	2	SK	1	1	1904-01-01 00:20:20	1904-01-01 00:20:38	0.3
28	110818	2	33	KT	1	SK	2	1	1904-01-01 00:20:52	1904-01-01 00:21:00	0.133333
28	110818	2	34	KT	2	SK	4	1	1904-01-01 00:21:12	1904-01-01 00:21:23	0.183333
28	110818	2	35	KT	2	SK	5	1	1904-01-01 00:21:35	1904-01-01 00:21:49	0.233333
28	110818	2	36	KT	2	SK	1	1	1904-01-01 00:22:00	1904-01-01 00:22:09	0.15
28	110818	2	37	KT	1	SK	2	1	1904-01-01 00:22:26	1904-01-01 00:22:34	0.133333
28	110818	2	38	KT	0	SK	0	0	1904-01-01 00:22:52
28	110818	1		KT	0	NONE		0	1904-01-01 00:23:04
28	110818	2		KT	1	GG	1	1	1904-01-01 00:24:27	1904-01-01 00:24:47	0.333333
28	110818	1	39	KT	3	NONE		0	1904-01-01 00:25:03
28	110818	0		NONE		NONE		0	1904-01-01 00:26:14
28	110818	1		NONE		TA	0	0	1904-01-01 00:27:44
28	110818	1		TA	0	NONE		0	1904-01-01 00:28:01
28	110818	0		NONE		NONE		0	1904-01-01 00:28:14
28	110818	1		NONE		TA	1	0	1904-01-01 00:28:35
28	110818	0		NONE		NONE		0	1904-01-01 00:28:39
28	110818	1	40	NONE		TA	8	0	1904-01-01 00:32:01
28	110818	0		NONE		NONE		0	1904-01-01 00:33:26
28	110818	1		NONE		TA	1	0	1904-01-01 00:36:35
28	110818	0		NONE		NONE		0	1904-01-01 00:36:41
28	110818	1		TA	0	NONE		0	1904-01-01 00:36:44
28	110818	0		NONE		NONE		0	1904-01-01 00:36:46
28	110818	1	41	TA	0	NONE		0	1904-01-01 00:38:20
28	110818	1		NONE		TA	1	0	1904-01-01 00:38:24
28	110818	0		NONE		NONE		0	1904-01-01 00:38:52
28	110818	1		NONE		TA	0	0	1904-01-01 00:39:46
28	110818	0		NONE		NONE		0	1904-01-01 00:39:52
28	110818	1		TA	0	NONE		0	1904-01-01 00:40:37
28	110818	1		NONE		TA	2	0	1904-01-01 00:40:59
28	110818	0		NONE		NONE		0	1904-01-01 00:42:09
28	110818	1		NONE		TA	0	0	1904-01-01 00:43:07
28	110818	1		TA	0	NONE		0	1904-01-01 00:43:11
[truncated: 46 more rows]

## Sheet: phase2
session	date	Trial	Barrier 1	b1pull	Tray	tpull	Barrier2	b2pull	numpart	Success	Time of Trial/Approach	Time of Success	latency
1	110823	1	KT	1	GG	1	NONE		2	0	1904-01-01 00:00:22
1	110823		KT	0	NONE		NONE		1	0	1904-01-01 00:00:24
1	110823		KT	1	GG	1	NONE		2	0	1904-01-01 00:00:44
1	110823		KT		NONE		NONE		1	0	1904-01-01 00:01:00
1	110823		KT	1	SK	5	NONE		2	0	1904-01-01 00:01:20
1	110823		NONE		SK	0	KT	1	2	0	1904-01-01 00:02:15
1	110823		GG	2	SK	3	KT	1	3	0	1904-01-01 00:02:30
1	110823		NONE		SK	1	KT	1	2	0	1904-01-01 00:02:54
1	110823		NONE		SK	5	GG	2	2	0	1904-01-01 00:03:02
1	110823		NONE		SK	1	NONE		1	0	1904-01-01 00:03:41
1	110823		NONE		NONE		NONE		0	0	1904-01-01 00:03:49
1	110823		KT	2	NONE		NONE		1	0	1904-01-01 00:05:23
1	110823	2	KT	1	NONE		NONE		1	0	1904-01-01 00:07:52
1	110823		NONE		NONE		NONE		0	0	1904-01-01 00:08:07
1	110823		KT	1	NONE		NONE		1	0	1904-01-01 00:08:19
1	110823		NONE		NONE		NONE		0	0	1904-01-01 00:09:22
1	110823		KT	2	NONE		NONE		1	0	1904-01-01 00:10:24
1	110823		None		NONE		NONE		0	0	1904-01-01 00:10:48
1	110823	3	KT	3	NONE		NONE		1	0	1904-01-01 00:15:19
1	110823		NONE		NONE		NONE		0	0	1904-01-01 00:17:24
1	110823		NONE		NONE		KT	1	1	0	1904-01-01 00:19:32
1	110823		NONE		NONE		TA	x	1	0	1904-01-01 00:25:53
1	110823		NONE		TA	0	NONE		1	0	1904-01-01 00:25:57
1	110823		TA	1	NONE		NONE		1	0	1904-01-01 00:26:01
1	110823		NONE		NONE		NONE		0	0	1904-01-01 00:26:13
1	110823		NONE		NONE		TA	x	1	0	1904-01-01 00:26:24
1	110823		TA	2	NONE		NONE		1	0	1904-01-01 00:27:31
1	110823		NONE		NONE		NONE		0	0	1904-01-01 00:27:50
1	110823	4	NONE		AJ	2	NONE		1	0	1904-01-01 00:31:03
1	110823		AJ	3	NONE		NONE		1	0	1904-01-01 00:31:17
1	110823		NONE		AJ	0	NONE		1	0	1904-01-01 00:33:35
1	110823		AJ	1	NONE		NONE		1	0	1904-01-01 00:33:43
1	110823		NONE		AJ	2	NONE		1	0	1904-01-01 00:34:34
1	110823		KT	1	AJ	0	NONE		2	0	1904-01-01 00:34:43
1	110823		AJ	0	NONE		NONE		1	0	1904-01-01 00:34:57
1	110823		KT	1	NONE		NONE		1	0	1904-01-01 00:35:09
1	110823	5	KT	1	NONE		NONE		1	0	1904-01-01 00:39:30
1	110823		NONE		NONE		NONE		0	0	1904-01-01 00:41:07
1	110823		AJ	1	NONE		NONE		1	0	1904-01-01 00:42:44
1	110823		AJ	1	DN	2	NONE		2	0	1904-01-01 00:42:59
1	110823		KT	1	DN	1	AJ	2	3	1	1904-01-01 00:43:15	1904-01-01 00:43:26	0.183333
1	110823	6	NONE		SK	3	AJ	1	2	0	1904-01-01 00:44:20
1	110823		DN	3	SK	0	AJ	2	3	0	1904-01-01 00:44:38
1	110823		DN	x	SK	0	NONE		2	0	1904-01-01 00:44:49
1	110823		DN	x	SK	8	AJ	3	3	0	1904-01-01 00:45:05
1	110823		KT	2	SK	2	NONE		2	0	1904-01-01 00:45:48
1	110823		KT	x	SK	4	DN	2	3	0	1904-01-01 00:46:19
1	110823		KT	x	SK		NONE		2	0	1904-01-01 00:46:45
1	110823		KT	x	SK	4	AJ	4	3	1	1904-01-01 00:46:54	1904-01-01 00:47:13	0.316667
1	110823	7	KT	2	NONE		NONE		1	0	1904-01-01 00:48:06
1	110823		NONE		NONE		NONE		0	0	1904-01-01 00:48:50
1	110823		KT	2	NONE		NONE		1	0	1904-01-01 00:50:40
1	110823		NONE		NONE		NONE		0	0	1904-01-01 00:51:33
1	110823		NONE		NONE		TA	1	1	0	1904-01-01 00:52:03
1	110823		KT	2	NONE		TA	4	2	0	1904-01-01 00:52:16
1	110823		KT	2	TA	1	NONE		2	0	1904-01-01 00:53:26
1	110823		TA	0	NONE		NONE		1	0	1904-01-01 00:53:49
1	110823		KT	0	NONE		NONE		1	0	1904-01-01 00:53:54
1	110823		NONE		NONE		NONE		0	0	1904-01-01 00:54:09
1	110823		NONE		TA	1	NONE		1	0	1904-01-01 00:55:29
1	110823		NONE		NONE		TA	3	1	0	1904-01-01 00:55:36
1	110823	8	KT	1	NONE		TA	0	2	0	1904-01-01 00:56:18
1	110823		KT	1	TA	1	NONE		2	0	1904-01-01 00:56:22
1	110823		KT	1	NONE		TA	2	2	0	1904-01-01 00:56:24
1	110823		KT	0	TA	3	NONE		2	0	1904-01-01 00:56:38
1	110823		KT	0	NONE		NONE		1	0	1904-01-01 00:56:58
1	110823		KT	1	NONE		TA	1	2	0	1904-01-01 00:57:02
1	110823		KT	1	TA	6	NONE		2	0	1904-01-01 00:57:17
1	110823		KT	0	NONE		NONE		1	0	1904-01-01 00:57:29
1	110823		NONE		NONE		NONE		0	0	1904-01-01 00:57:45
1	110823		NONE		NONE		TA	4	1	0	1904-01-01 00:58:57
1	110823		NONE		TA	2	NONE		1	0	1904-01-01 00:59:15
1	110823		KT	1	TA	1	NONE		2	0	1904-01-01 01:00:06
2	110824	1	KT	2	GG	2	NONE		2	0	1904-01-01 00:00:19
2	110824		KT	2	NONE		GG	1	2	0	1904-01-01 00:01:11
2	110824		KT	1	NONE		NONE		1	0	1904-01-01 00:01:16
2	110824		KT	2	GG	3	NONE		2	0	1904-01-01 00:01:41
2	110824		KT	1	NONE		NONE		1	0	1904-01-01 00:02:14
2	110824		KT	3	GG	4	NONE		2	0	1904-01-01 00:02:43
2	110824		KT	1	NONE		NONE		1	0	1904-01-01 00:03:32
2	110824		KT	1	GG	2	NONE		2	0	1904-01-01 00:03:48
2	110824		KT	0	NONE		NONE		1	0	1904-01-01 00:03:53
2	110824		KT	1	GG	5	NONE		2	0	1904-01-01 00:05:06
2	110824	2	KT	1	GG	2	NONE		2	0	1904-01-01 00:06:32
2	110824		KT	0	NONE		GG	2	2	0	1904-01-01 00:06:41
2	110824		KT	1	SK	1	NONE		2	0	1904-01-01 00:06:49
2	110824		KT	1	SK	1	GG	0	3	0	1904-01-01 00:07:00
2	110824		KT	1	GG	0	NONE		2	0	1904-01-01 00:07:07
2	110824		KT	1	NONE		NONE		1	0	1904-01-01 00:07:26
2	110824		KT	2	GG	9	NONE		2	0	1904-01-01 00:09:06
2	110824		KT	1	NONE		NONE		1	0	1904-01-01 00:09:58
2	110824		KT	1	GG	4	NONE		2	0	1904-01-01 00:11:05
2	110824		KT	0	NONE		NONE		1	0	1904-01-01 00:11:26
2	110824		KT	1	GG	2	NONE		2	0	1904-01-01 00:11:49
2	110824	3	GG	1	NONE		NONE		1	0	1904-01-01 00:13:40
2	110824		KT	0	NONE		NONE		1	0	1904-01-01 00:13:46
2	110824		KT	1	GG	1	NONE		2	0	1904-01-01 00:13:47
2	110824		KT	2	NONE		NONE		1	0	1904-01-01 00:13:53
2	110824		KT	1	GG	2	NONE		2	0	1904-01-01 00:14:50
2	110824		KT	0	NONE		NONE		1	0	1904-01-01 00:15:01
2	110824		KT	1	GG	1	NONE		2	0	1904-01-01 00:16:05
2	110824		KT	0	NONE		NONE		1	0	1904-01-01 00:16:14
2	110824		KT	1	GG	1	NONE		2	0	1904-01-01 00:16:51
2	110824		KT	0	NONE		NONE		1	0	1904-01-01 00:16:59
2	110824		NONE		NONE		NONE		0	0	1904-01-01 00:17:44
2	110824		GG	0	NONE		NONE		1	0	1904-01-01 00:18:16
2	110824		NONE		NONE		NONE		0	0	1904-01-01 00:18:30
2	110824		NONE		SK	2	NONE		1	0	1904-01-01 00:18:49
2	110824		KT	1	SK	2	NONE		2	0	1904-01-01 00:19:01
2	110824	4	KT	7	SK	20	NONE		2	0	1904-01-01 00:20:32
2	110824		KT	0	NONE		NONE		1	0	1904-01-01 00:25:14
2	110824		NONE		NONE		NONE		0	0	1904-01-01 00:25:51
2	110824	5	NONE		KT	1	NONE		1	0	1904-01-01 00:27:21
2	110824		NONE		KT	2	AJ	2	2	0	1904-01-01 00:27:25
2	110824		KT	3	AJ	1	NONE		2	0	1904-01-01 00:27:40
2	110824		AJ	2	NONE		NONE		1	0	1904-01-01 00:28:07
2	110824		NONE		NONE		NONE		0	0	1904-01-01 00:28:24
2	110824		NONE		NONE		AJ	2	1	0	1904-01-01 00:28:51
2	110824		NONE		AJ	0	NONE		1	0	1904-01-01 00:29:28
2	110824		AJ	4	NONE		NONE		1	0	1904-01-01 00:30:03
2	110824		NONE		NONE		NONE		0	0	1904-01-01 00:31:20
2	110824	6	KT	1	AJ	0	NONE		2	0	1904-01-01 00:34:28
2	110824		KT	x	GG	1	AJ	1	3	0	1904-01-01 00:34:34
2	110824		KT	x	NONE		AJ	0	2	0	1904-01-01 00:34:41
2	110824		KT	x	GG	2	AJ	1	3	0	1904-01-01 00:34:44
2	110824		KT	x	GG	1	AJ	0	3	0	1904-01-01 00:34:50
2	110824		KT	0	NONE		NONE		1	0	1904-01-01 00:34:56
2	110824		KT	0	NONE		AJ	1	2	0	1904-01-01 00:35:55
2	110824		KT	4	GG	2	NONE		2	0	1904-01-01 00:36:05
2	110824		KT	1	NONE		NONE		1	0	1904-01-01 00:36:12
2	110824		KT	2	GG	3	AJ	4	3	1	1904-01-01 00:36:26	1904-01-01 00:36:52	0.433333
2	110824	7	NONE		NONE		NONE		0	0	1904-01-01 00:37:40
2	110824		KT	2	NONE		NONE		1	0	1904-01-01 00:37:55
2	110824		KT	1	NONE		AJ	2	2	0	1904-01-01 00:38:40
2	110824		KT	2	NONE		NONE		1	0	1904-01-01 00:38:50
2	110824		NONE		NONE		NONE		0	0	1904-01-01 00:39:26
2	110824		KT	0	NONE		NONE		1	0	1904-01-01 00:40:48
2	110824		KT	1	NONE		AJ	5	2	0	1904-01-01 00:41:04
2	110824		KT	1	DN	0	AJ	0	3	0	1904-01-01 00:41:49
2	110824		KT	3	DN	0	NONE		2	0	1904-01-01 00:42:03
2	110824	7	KT	2	DN	2	NONE		2	0	1904-01-01 00:44:06
2	110824		KT	1	DN	1	AJ	2	3	0	1904-01-01 00:44:43
2	110824		KT	2	DN	0	NONE		2	0	1904-01-01 00:45:00
2	110824		KT	1	DN	2	AJ	0	3	0	1904-01-01 00:45:50
2	110824		KT	2	DN	2	NONE		2	0	1904-01-01 00:45:58
2	110824		KT	1	DN	0	AJ	0	3	0	1904-01-01 00:46:46
2	110824		KT	2	DN	0	NONE		2	0	1904-01-01 00:46:50
2	110824		KT	x	DN	2	AJ	3	3	0	1904-01-01 00:47:27
2	110824		KT		DN	0	NONE		2	0	1904-01-01 00:48:25
2	110824		NONE		DN	0	NONE		1	0	1904-01-01 00:48:41
2	110824		KT	2	DN	3	NONE		2	0	1904-01-01 00:48:54
2	110824	8	KT	1	AJ	0	NONE		2	0	1904-01-01 00:50:40
2	110824		KT	1	DN	1	AJ	1	3	0	1904-01-01 00:50:41
2	110824		KT	1	DN	0	NONE		2	0	1904-01-01 00:50:52
2	110824		NONE		DN	0	NONE		1	0	1904-01-01 00:51:40
2	110824		DN	1	NONE		NONE		1	0	1904-01-01 00:51:53
2	110824		DN	1	AJ	2	NONE		2	0	1904-01-01 00:52:27
2	110824		DN	0	AJ	0	MS	2	3	0	1904-01-01 00:52:32
2	110824		DN	0	AJ	2	NONE		2	0	1904-01-01 00:52:45
2	110824		AJ	0	NONE		NONE		1	0	1904-01-01 00:53:06
2	110824		NONE		AJ	2	NONE		1	0	1904-01-01 00:53:32
2	110824		NONE		NONE		NONE		0	0	1904-01-01 00:53:51
2	110824		NONE		DN	5	NONE		1	0	1904-01-01 00:54:32
3	110829	1	KT	x	SK	3	NONE		2	0	1904-01-01 00:00:35
3	110829		KT	0	GG	0	NONE		2	0	1904-01-01 00:02:52
3	110829		NONE		GG	0	NONE		1	0	1904-01-01 00:03:00
3	110829		NONE		NONE		NONE		0	0	1904-01-01 00:03:24
3	110829		KT	1	GG	4	NONE		2	0	1904-01-01 00:03:36
3	110829		KT	1	NONE		NONE		1	0	1904-01-01 00:03:51
3	110829		NONE		NONE		NONE		0	0	1904-01-01 00:04:02
3	110829		KT	1	GG	3	NONE		2	0	1904-01-01 00:04:23
3	110829		KT	1	NONE		NONE		1	0	1904-01-01 00:04:33
3	110829		NONE		NONE		NONE		0	0	1904-01-01 00:04:49
3	110829		NONE		GG	0	NONE		1	0	1904-01-01 00:05:05
3	110829		KT	1	NONE		NONE		1	0	1904-01-01 00:05:07
3	110829		NONE		NONE		NONE		0	0	1904-01-01 00:05:32
3	110829		NONE		NONE		KT	0	1	0	1904-01-01 00:05:38
3	110829	2	KT	1	NONE		GG	0	2	0	1904-01-01 00:06:58
3	110829		KT	1	GG	2	NONE		2	0	1904-01-01 00:07:03
3	110829		KT	0	NONE		NONE		1	0	1904-01-01 00:07:09
3	110829		NONE		GG	0	KT	0	2	0	1904-01-01 00:07:22
3	110829		NONE		GG	0	NONE		1	0	1904-01-01 00:07:23
3	110829		NONE		NONE		NONE		0	0	1904-01-01 00:07:38
3	110829		NONE		NONE		GG	1	1	0	1904-01-01 00:08:04
3	110829		NONE		NONE		NONE		0	0	1904-01-01 00:08:18
3	110829	3	NONE		NONE		NONE		0	0	1904-01-01 00:13:55
3	110829		NONE		GG	1	NONE		1	0	1904-01-01 00:14:06
3	110829		NONE		NONE		NONE		0	0	1904-01-01 00:14:09
3	110829		NONE		GG	3	NONE		1	0	1904-01-01 00:16:26
3	110829		NONE		NONE		NONE		0	0	1904-01-01 00:16:35
3	110829		NONE		NONE		KT	1	1	0	1904-01-01 00:16:59
3	110829		NONE		NONE		NONE		0	0	1904-01-01 00:17:05
3	110829		NONE		KT	0	NONE		1	0	1904-01-01 00:17:09
3	110829		KT	1	NONE		NONE		1	0	1904-01-01 00:17:20
3	110829		NONE		NONE		NONE		0	0	1904-01-01 00:17:26
3	110829		NONE		GG	3	NONE		1	0	1904-01-01 00:17:56
3	110829		NONE		NONE		NONE		0	0	1904-01-01 00:18:18
3	110829	4	KT	2	GG	2	NONE		2	0	1904-01-01 00:21:24
3	110829		KT	1	NONE		NONE		1	0	1904-01-01 00:21:36
3	110829		NONE		NONE		NONE		0	0	1904-01-01 00:21:50
3	110829		SK	0	NONE		NONE		1	0	1904-01-01 00:22:25
3	110829		SK	1	GG	3	NONE		2	0	1904-01-01 00:22:28
3	110829		SK	1	NONE		NONE		1	0	1904-01-01 00:22:43
3	110829		SK	1	GG	2	NONE		2	0	1904-01-01 00:23:21
3	110829		SK	0	NONE		NONE		1	0	1904-01-01 00:23:30
3	110829		SK	0	GG	2	NONE		2	0	1904-01-01 00:23:32
3	110829		SK	0	NONE		NONE		1	0	1904-01-01 00:23:35
3	110829		NONE		NONE		NONE		0	0	1904-01-01 00:24:05
3	110829	5	NONE		NONE		NONE		0	0	1904-01-01 00:27:41
3	110829	6	NONE		MA	0	TA	1	2	0	1904-01-01 00:34:07
3	110829		NONE		MA	0	NONE		1	0	1904-01-01 00:34:21
3	110829	7	NONE		MA	0	NONE		1	0	1904-01-01 00:40:38
3	110829	8	NONE		NONE		NONE		0	0	1904-01-01 00:47:03
3	110829		NONE		MA	0	NONE		1	0	1904-01-01 00:47:26
3	110829		NONE		NONE		NONE		0	0	1904-01-01 00:47:46
3	110829		NONE		TA	0	NONE		1	0	1904-01-01 00:48:43
3	110829		MA	0	TA	0	NONE		2	0	1904-01-01 00:48:54
3	110829		MA	0	NONE		NONE		1	0	1904-01-01 00:49:04
3	110829		MA	0	GG	1	NONE		2	0	1904-01-01 00:51:50
3	110829		MA	0	NONE		NONE		1	0	1904-01-01 00:51:58
3	110829	9	NONE		NONE		NONE		0	0	1904-01-01 00:53:33
3	110829		KT	0	NONE		NONE		1	0	1904-01-01 00:53:47
3	110829		NONE		NONE		NONE		0	0	1904-01-01 00:55:18
3	110829		KT	x	NONE		NONE		1	0	1904-01-01 00:56:52
3	110829	10	KT	1	NONE		NONE		1	0	1904-01-01 01:00:38
3	110829		NONE		NONE		NONE		0	0	1904-01-01 01:03:37
3	110829		NONE		NONE		KT	1	1	0	1904-01-01 01:03:51
3	110829		NONE		KT	2	NONE		1	0	1904-01-01 01:04:02
3	110829		KT	1	NONE		NONE		1	0	1904-01-01 01:04:13
3	110829		NONE		NONE		NONE		0	0	1904-01-01 01:05:10
4	110901	1	NONE		GG	0	NONE		1	0	1904-01-01 00:00:34
4	110901		KT	1	GG	1	NONE		2	0	1904-01-01 00:00:46
4	110901		KT	1	NONE		GG	0	2	0	1904-01-01 00:01:07
4	110901		KT	1	GG	0	NONE		2	0	1904-01-01 00:01:11
4	110901		KT	1	NONE		NONE		1	0	1904-01-01 00:01:14
4	110901		NONE		NONE		NONE		0	0	1904-01-01 00:01:37
4	110901		NONE		GG	3	NONE		1	0	1904-01-01 00:01:38
4	110901		NONE		NONE		NONE		0	0	1904-01-01 00:01:45
4	110901		KT	2	NONE		NONE		1	0	1904-01-01 00:02:03
4	110901		KT	1	GG	2	NONE		2	0	1904-01-01 00:02:55
4	110901		NONE		NONE		NONE		0	0	1904-01-01 00:03:44
4	110901		NONE		GG	0	NONE		1	0	1904-01-01 00:04:12
4	110901		NONE		NONE		NONE		0	0	1904-01-01 00:04:16
4	110901		NONE		SK	0	NONE		1	0	1904-01-01 00:04:53
4	110901		NONE		GG	1	NONE		1	0	1904-01-01 00:04:59
4	110901		NONE		NONE		NONE		0	0	1904-01-01 00:05:26
4	110901	2	NONE		NONE		NONE		0	0	1904-01-01 00:07:10
4	110901		NONE		NONE		RN	0	1	0	1904-01-01 00:07:16
4	110901		NONE		GG	1	RN	0	2	0	1904-01-01 00:07:24
4	110901		NONE		NONE		RN	1	1	0	1904-01-01 00:07:32
4	110901		NONE		NONE		NONE		0	0	1904-01-01 00:07:47
4	110901	3	NONE		RN	0	NONE		1	0	1904-01-01 00:08:47
4	110901		RN	0	NONE		NONE		1	0	1904-01-01 00:09:24
4	110901		NONE		RN	4	NONE		1	0	1904-01-01 00:10:41
4	110901		KT	2	RN	0	NONE		2	0	1904-01-01 00:11:16
4	110901		NONE		RN	2	KT	1	2	0	1904-01-01 00:11:45
4	110901		SK	1	RN	0	KT	0	3	0	1904-01-01 00:12:01
4	110901		SK	4	RN	0	NONE		2	0	1904-01-01 00:12:07
4	110901		SK	x	RN	x	KT	x	3	1	1904-01-01 00:13:05	1904-01-01 00:13:20	0.25
4	110901	4	SK	x	RN	x	KT	x	3	1	1904-01-01 00:13:43	1904-01-01 00:16:08	2.41667
4	110901	5	SK	2	NONE		KT	1	2	0	1904-01-01 00:19:44
4	110901		NONE		SK	7	KT	3	2	0	1904-01-01 00:19:58
4	110901	6	NONE		DN	0	KT	1	2	0	1904-01-01 00:25:13
4	110901		NONE		SK	2	KT	1	2	0	1904-01-01 00:25:24
4	110901	7	DN	6	SK	5	KT	1	3	0	1904-01-01 00:33:14
4	110901		DN	0	NONE		GG	0	2	0	1904-01-01 00:34:50
4	110901		DN	0	NONE		KT	0	2	0	1904-01-01 00:34:54
4	110901		NONE		DN	5	KT	0	2	0	1904-01-01 00:34:58
4	110901		RI	0	DN	5	KT	1	3	0	1904-01-01 00:35:13
4	110901		RI	0	NONE		KT	1	2	0	1904-01-01 00:35:48
4	110901		RI	x	DN	1	KT	2	3	0	1904-01-01 00:36:02
4	110901	8	SK	1	TA	1	KT	1	3	0	1904-01-01 00:38:55
4	110901		SK	0	NONE		KT	1	2	0	1904-01-01 00:39:12
4	110901	9	SK	1	RI	7	KT	1	3	0	1904-01-01 00:40:33
4	110901		SK	0	NONE		KT	1	2	0	1904-01-01 00:41:16
4	110901	10	SK	0	NONE		KT	1	2	0	1904-01-01 00:43:16
4	110901		SK	0	RI	3	KT	1	3	0	1904-01-01 00:43:20
4	110901		NONE		RI	14	KT	2	2	0	1904-01-01 00:44:54
4	110901	11	NONE		NONE		NONE		0	0	1904-01-01 00:48:58
4	110901		NONE		NONE		KT	1	1	0	1904-01-01 00:49:07
4	110901		RI	2	NONE		KT	0	2	0	1904-01-01 00:49:23
4	110901		NONE		RI	7	KT	1	2	0	1904-01-01 00:49:31
4	110901		RI	2	NONE		KT	1	2	0	1904-01-01 00:50:37
4	110901		AJ	0	NONE		KT	0	2	0	1904-01-01 00:50:56
4	110901		NONE		GG	0	KT	0	2	0	1904-01-01 00:51:08
4	110901		RI	x	GG	0	AJ	0	3	0	1904-01-01 00:51:12
4	110901	12	NONE		TA	0	NONE		1	0	1904-01-01 00:52:25
4	110901		NONE		TA	0	KT	1	2	0	1904-01-01 00:52:38
4	110901		BO	0	NONE		KT	0	2	0	1904-01-01 00:55:42
4	110901		NONE		BO	1	KT	2	2	0	1904-01-01 00:55:55
4	110901		TA	0	NONE		KT	1	2	0	1904-01-01 00:56:44
4	110901		NONE		NONE		KT	1	1	0	1904-01-01 00:56:48
4	110901		NONE		BO	0	KT	1	2	0	1904-01-01 00:57:19
4	110901		NONE		BO	0	NONE		1	0	1904-01-01 00:57:55
4	110901		NONE		NONE		BO	0	1	0	1904-01-01 00:58:01
4	110901		NONE		BO	0	NONE		1	0	1904-01-01 00:58:13
4	110901	13	NONE		BO	0	NONE		1	0	1904-01-01 00:59:49
4	110901		NONE		NONE		NONE		0	0	1904-01-01 01:00:30
4	110901		NONE		NONE		BO	0	1	0	1904-01-01 01:00:46
4	110901		NONE		BO	0	NONE		1	0	1904-01-01 01:01:23
4	110901		NONE		NONE		BO	0	1	0	1904-01-01 01:02:40
4	110901		NONE		NONE		NONE		0	0	1904-01-01 01:02:52
4	110901		NONE		TA	1	NONE		1	0	1904-01-01 01:03:00
4	110901		NONE		NONE		BO	0	1	0	1904-01-01 01:03:12
4	110901		NONE		BO	0	TA	1	2	0	1904-01-01 01:03:28
4	110901		NONE		NONE		NONE		0	0	1904-01-01 01:03:55
5	110906	1	SK	4	GG	3	KT	4	3	0	1904-01-01 00:00:19
5	110906		SK	0	NONE		KT	0	2	0	1904-01-01 00:01:11
5	110906		SK	0	GG	0	KT	0	3	0	1904-01-01 00:01:27
5	110906		SK	0	NONE		KT	0	2	0	1904-01-01 00:01:33
5	110906		SK	0	GG	1	KT	1	3	0	1904-01-01 00:01:48
5	110906		SK	x	NONE		KT	1	2	0	1904-01-01 00:02:03
5	110906		SK	2	GG	8	KT	5	3	1	1904-01-01 00:02:13	1904-01-01 00:04:23	2.16667
5	110906	2	SK	2	NONE		NONE		1	0	1904-01-01 00:05:21
5	110906		NONE		SK	2	NONE		1	0	1904-01-01 00:05:36
5	110906		NONE		SK	0	KT	0	2	0	1904-01-01 00:05:57
5	110906		KT	0	SK	0	NONE		2	0	1904-01-01 00:06:08
5	110906		NONE		SK	0	NONE		1	0	1904-01-01 00:06:16
5	110906		NONE		SK	2	BO	0	2	0	1904-01-01 00:06:20
5	110906		KT	1	SK	0	BO	0	3	0	1904-01-01 00:06:59
5	110906		NONE		SK	5	BO	0	2	0	1904-01-01 00:07:17
5	110906		KT	4	SK	3	BO	0	3	0	1904-01-01 00:07:56
5	110906		NONE		SK	0	NONE		1	0	1904-01-01 00:09:33
5	110906		NONE		SK	0	KT	0	2	0	1904-01-01 00:09:36
5	110906		BO	0	SK	2	KT	1	3	0	1904-01-01 00:09:40
5	110906	3	NONE		KT	0	NONE		1	0	1904-01-01 00:11:40
5	110906		SK	x	NONE		KT	1	2	0	1904-01-01 00:11:45
5	110906		SK	2	KT	0	NONE		2	0	1904-01-01 00:12:18
5	110906		SK	1	NONE		KT	3	2	0	1904-01-01 00:14:36
5	110906		SK	1	KT	1	NONE		2	0	1904-01-01 00:16:06
5	110906		NONE		SK	1	NONE		1	0	1904-01-01 00:16:18
5	110906		NONE		SK	0	KT	1	2	0	1904-01-01 00:16:28
5	110906		NONE		SK	0	NONE		1	0	1904-01-01 00:16:36
5	110906	4	NONE		SK	2	NONE		1	0	1904-01-01 00:18:30
5	110906		NONE		SK	7	KT	1	2	0	1904-01-01 00:18:39
5	110906		KT	1	SK	1	NONE		2	0	1904-01-01 00:19:17
5	110906		NONE		SK	0	NONE		1	0	1904-01-01 00:19:28
5	110906		NONE		NONE		NONE		0	0	1904-01-01 00:19:51
5	110906	5	SK	2	NONE		NONE		1	0	1904-01-01 00:25:32
5	110906		SK	1	NONE		TA	0	2	0	1904-01-01 00:25:38
5	110906		NONE		NONE		NONE		0	0	1904-01-01 00:25:43
5	110906		TA	0	NONE		NONE		1	0	1904-01-01 00:25:50
5	110906		TA	0	NONE		KT	1	2	0	1904-01-01 00:25:54
5	110906		NONE		TA	0	KT	1	2	0	1904-01-01 00:25:58
5	110906		NONE		SK	15	KT	1	2	0	1904-01-01 00:26:02
5	110906		NONE		SK	7	NONE		1	0	1904-01-01 00:28:06
5	110906		SK	x	NONE		NONE		1	0	1904-01-01 00:29:27
5	110906	6	GG	2	SK	3	KT	0	3	0	1904-01-01 00:31:39
5	110906		NONE		NONE		KT	0	1	0	1904-01-01 00:31:54
5	110906		NONE		GG	1	KT	1	2	0	1904-01-01 00:32:11
5	110906		SK	3	NONE		KT	1	2	0	1904-01-01 00:32:16
5	110906		SK	1	GG	1	KT	1	3	1	1904-01-01 00:32:47	1904-01-01 00:32:48	0.0166667
5	110906	7	NONE		NONE		NONE		0	0	1904-01-01 00:33:40
5	110906		NONE		SK	3	NONE		1	0	1904-01-01 00:33:52
5	110906		NONE		SK	12	BO	0	2	0	1904-01-01 00:34:06
5	110906		NONE		SK	6	KT	5	2	0	1904-01-01 00:34:46
5	110906	8	NONE		NONE		NONE		0	0	1904-01-01 00:39:56
5	110906		SK	0	NONE		BO	0	2	0	1904-01-01 00:39:59
5	110906		SK	x	KT	3	BO	0	3	0	1904-01-01 00:40:32
5	110906		NONE		BO	0	NONE		1	0	1904-01-01 00:41:15
5	110906		NONE		NONE		NONE		0	0	1904-01-01 00:41:56
5	110906		KT	2	NONE		NONE		1	0	1904-01-01 00:42:26
5	110906		KT	1	NONE		BO	0	2	0	1904-01-01 00:42:41
5	110906		KT	2	TA	2	BO	0	3	0	1904-01-01 00:42:45
5	110906		NONE		TA	0	BO	0	2	0	1904-01-01 00:43:37
5	110906		TA	0	NONE		NONE		1	0	1904-01-01 00:43:48
5	110906		NONE		NONE		TA	0	1	0	1904-01-01 00:44:04
5	110906		NONE		KT	4	NONE		1	0	1904-01-01 00:44:27
5	110906		NONE		NONE		NONE		0	0	1904-01-01 00:44:40
5	110906	9	TA	0	NONE		NONE		1	0	1904-01-01 00:46:20
5	110906		TA	0	NONE		KT	1	2	0	1904-01-01 00:46:39
5	110906		NONE		NONE		NONE		0	0	1904-01-01 00:47:03
5	110906		KT	0	TA	0	NONE		2	0	1904-01-01 00:47:09
5	110906		KT	1	AJ	0	TA	0	3	0	1904-01-01 00:47:13
5	110906		NONE		AJ	0	NONE		1	0	1904-01-01 00:47:18
5	110906		AJ	0	NONE		NONE		1	0	1904-01-01 00:47:19
5	110906		NONE		AJ	0	NONE		1	0	1904-01-01 00:47:37
5	110906	10	NONE		NONE		NONE		0	0	1904-01-01 00:53:06
5	110906		TA	0	NONE		KT	1	2	0	1904-01-01 00:53:07
5	110906		NONE		NONE		NONE		0	0	1904-01-01 00:53:22
5	110906		NONE		NONE		KT	1	1	0	1904-01-01 00:53:59
5	110906		NONE		NONE		NONE		0	0	1904-01-01 00:54:12
6	110908	1	NONE		NONE		NONE		0	0	1904-01-01 00:00:42
6	110908		NONE		GG	2	NONE		1	0	1904-01-01 00:00:49
6	110908		NONE		NONE		GG	1	1	0	1904-01-01 00:01:12
6	110908		NONE		NONE		NONE		0	0	1904-01-01 00:01:19
6	110908		NONE		GG	x	NONE		1	0	1904-01-01 00:01:58
6	110908		NONE		NONE		NONE		0	0	1904-01-01 00:02:08
6	110908		NONE		GG	2	NONE		1	0	1904-01-01 00:03:01
6	110908		NONE		NONE		NONE		0	0	1904-01-01 00:03:06
6	110908		NONE		NONE		GG	0	1	0	1904-01-01 00:04:28
6	110908		NONE		GG	2	NONE		1	0	1904-01-01 00:04:33
6	110908		GG	1	NONE		NONE		1	0	1904-01-01 00:04:41
6	110908		NONE		NONE		NONE		0	0	1904-01-01 00:04:49
6	110908		NONE		GG	1	NONE		1	0	1904-01-01 00:05:01
6	110908		NONE		NONE		NONE		0	0	1904-01-01 00:05:22
6	110908		NONE		GG	0	NONE		1	0	1904-01-01 00:05:44
6	110908	2	NONE		NONE		NONE		0	0	1904-01-01 00:07:06
6	110908	3	NONE		NONE		NONE		0	0	1904-01-01 00:13:58
6	110908		NONE		GG	1	NONE		1	0	1904-01-01 00:14:01
6	110908		NONE		NONE		NONE		0	0	1904-01-01 00:14:08
6	110908		NONE		MS	0	NONE		1	0	1904-01-01 00:14:16
6	110908		MS	0	NONE		NONE		1	0	1904-01-01 00:14:30
6	110908		NONE		MS	1	NONE		1	0	1904-01-01 00:14:35
6	110908		NONE		NONE		NONE		0	0	1904-01-01 00:14:46
6	110908		NONE		NONE		MS	0	1	0	1904-01-01 00:15:16
6	110908		NONE		MS	1	NONE		1	0	1904-01-01 00:15:37
6	110908		NONE		NONE		NONE		0	0	1904-01-01 00:15:48
6	110908		NONE		GG	3	NONE		1	0	1904-01-01 00:15:56
6	110908		NONE		NONE		NONE		0	0	1904-01-01 00:16:08
6	110908		NONE		NONE		GG	1	1	0	1904-01-01 00:16:28
6	110908		NONE		NONE		NONE		0	0	1904-01-01 00:16:39
6	110908	4	MS	0	GG	0	NONE		2	0	1904-01-01 00:21:40
6	110908		NONE		GG	1	MS	1	2	0	1904-01-01 00:21:52
6	110908		NONE		NONE		NONE		0	0	1904-01-01 00:22:03
6	110908		NONE		BO	0	NONE		1	0	1904-01-01 00:26:45
6	110908	5	NONE		NONE		NONE		0	0	1904-01-01 00:28:20
6	110908		NONE		NONE		BO	0	1	0	1904-01-01 00:28:22
6	110908		NONE		BO	1	NONE		1	0	1904-01-01 00:28:32
6	110908		NONE		BO	0	AJ	1	2	0	1904-01-01 00:29:28
6	110908		TA	0	BO	1	AJ	0	3	0	1904-01-01 00:30:06
6	110908		NONE		BO	0	AJ	0	2	0	1904-01-01 00:30:09
6	110908		NONE		BO	0	NONE		1	0	1904-01-01 00:30:20
6	110908		NONE		NONE		BO	0	1	0	1904-01-01 00:30:29
6	110908		AJ	0	GG	2	BO	0	3	0	1904-01-01 00:30:33
6	110908		NONE		GG	0	BO	0	2	0	1904-01-01 00:30:43
6	110908		NONE		NONE		NONE		0	0	1904-01-01 00:30:53
6	110908		NONE		GG	2	NONE		1	0	1904-01-01 00:30:55
6	110908		NONE		GG	1	AJ	0	2	0	1904-01-01 00:31:05
6	110908		NONE		TA	0	NONE		1	0	1904-01-01 00:31:07
6	110908		NONE		NONE		NONE		0	0	1904-01-01 00:31:13
6	110908		NONE		GG	1	NONE		1	0	1904-01-01 00:31:59
6	110908		NONE		NONE		NONE		0	0	1904-01-01 00:32:03
6	110908		NONE		NONE		GG	1	1	0	1904-01-01 00:32:13
6	110908		NONE		NONE		NONE		0	0	1904-01-01 00:32:25
6	110908	6	SK	0	NONE		NONE		1	0	1904-01-01 00:35:03
6	110908		NONE		SK	2	RN	1	2	0	1904-01-01 00:35:17
6	110908		AJ	0	SK	6	RN	1	3	0	1904-01-01 00:35:43
6	110908		NONE		SK	3	RN	0	2	0	1904-01-01 00:36:56
6	110908		RN	0	SK	2	NONE		2	0	1904-01-01 00:38:24
6	110908		RN	0	NONE		NONE		1	0	1904-01-01 00:39:45
6	110908		NONE		RN	0	NONE		1	0	1904-01-01 00:40:01
6	110908	7	SK	0	RN	0	NONE		2	0	1904-01-01 00:41:13
6	110908		SK	0	RN	0	AJ	0	3	0	1904-01-01 00:41:17
6	110908		SK	2	RN	0	NONE		2	0	1904-01-01 00:41:29
6	110908		SK	x	RN	2	AJ	1	3	0	1904-01-01 00:42:09
6	110908		SK	0	RN	0	NONE		2	0	1904-01-01 00:43:41
6	110908		SK	x	RN	1	AJ	0	3	0	1904-01-01 00:44:05
6	110908		SK	x	RN	0	NONE		2	0	1904-01-01 00:44:26
6	110908		SK	x	RN	0	AJ	0	3	0	1904-01-01 00:44:36
6	110908		SK	x	RN	0	NONE		2	0	1904-01-01 00:44:56
6	110908		SK	x	RN	x	AJ	x	3	0	1904-01-01 00:45:23	1904-01-01 00:45:30	2.26667
6	110908	8	NONE		RN	1	AJ	0	2	0	1904-01-01 00:47:39
6	110908		NONE		RN	0	NONE		1	0	1904-01-01 00:48:30
6	110908		NONE		RN	1	SK	0	2	0	1904-01-01 00:49:23
6	110908		NONE		RN	1	NONE		1	0	1904-01-01 00:49:26
6	110908		NONE		NONE		NONE		0	0	1904-01-01 00:49:39
6	110908	9	NONE		TA	1	NONE		1	0	1904-01-01 00:53:51
6	110908		NONE		NONE		NONE		0	0	1904-01-01 00:54:07
6	110908		TA	0	NONE		NONE		1	0	1904-01-01 00:55:13
6	110908		NONE		NONE		NONE		0	0	1904-01-01 00:55:32
6	110908		NONE		TA	2	NONE		1	0	1904-01-01 00:56:06
6	110908		NONE		NONE		NONE		0	0	1904-01-01 00:58:41
6	110908	10	NONE		TA	0	NONE		1	0	1904-01-01 01:00:01
6	110908		NONE		NONE		NONE		0	0	1904-01-01 01:01:33
6	110908		TA	0	NONE		NONE		1	0	1904-01-01 01:03:55
6	110908		NONE		NONE		NONE		0	0	1904-01-01 01:04:09
7	110909	1	NONE		NONE		NONE		0	0	1904-01-01 00:00:48
7	110909		NONE		NONE		MA	0	1	0	1904-01-01 00:03:24
7	110909		NONE		NONE		NONE		0	0	1904-01-01 00:03:28
7	110909	2	SK	0	NONE		NONE		1	0	1904-01-01 00:07:21
7	110909		NONE		NONE		NONE		0	0	1904-01-01 00:07:24
7	110909		NONE		NONE		MA	0	1	0	1904-01-01 00:10:17
7	110909		NONE		TA	0	MA	0	2	0	1904-01-01 00:11:02
7	110909		NONE		NONE		MA	0	1	0	1904-01-01 00:11:04
7	110909		TA	0	NONE		MA	0	2	0	1904-01-01 00:11:09
7	110909		NONE		NONE		MA	0	1	0	1904-01-01 00:11:12
7	110909	3	TA	0	NONE		MA	0	2	0	1904-01-01 00:13:42
7	110909		TA	0	NONE		NONE		1	0	1904-01-01 00:13:50
7	110909		NONE		NONE		NONE		0	0	1904-01-01 00:13:53
7	110909		NONE		NONE		BO	0	1	0	1904-01-01 00:14:18
7	110909		NONE		NONE		NONE		0	0	1904-01-01 00:14:41
7	110909		NONE		BO	1	NONE		1	0	1904-01-01 00:14:48
7	110909		NONE		NONE		NONE		0	0	1904-01-01 00:14:55
7	110909		BO	0	NONE		NONE		1	0	1904-01-01 00:15:02
7	110909		NONE		NONE		NONE		0	0	1904-01-01 00:15:07
7	110909		NONE		TA	0	NONE		1	0	1904-01-01 00:15:24
7	110909		NONE		NONE		NONE		0	0	1904-01-01 00:15:28
7	110909		TA	0	NONE		NONE		1	0	1904-01-01 00:15:45
7	110909		NONE		NONE		NONE		0	0	1904-01-01 00:15:47
7	110909		NONE		NONE		RI	0	1	0	1904-01-01 00:16:20
7	110909		NONE		NONE		NONE		0	0	1904-01-01 00:16:29
7	110909		NONE		RI	3	NONE		1	0	1904-01-01 00:16:31
7	110909		NONE		NONE		NONE		0	0	1904-01-01 00:17:11
7	110909		RI	0	NONE		NONE		1	0	1904-01-01 00:17:16
7	110909		NONE		NONE		NONE		0	0	1904-01-01 00:17:19
7	110909		RI	0	NONE		NONE		1	0	1904-01-01 00:17:55
7	110909		NONE		NONE		NONE		0	0	1904-01-01 00:18:09
7	110909		NONE		RI	1	NONE		1	0	1904-01-01 00:18:12
7	110909		NONE		NONE		NONE		0	0	1904-01-01 00:18:30
7	110909		NONE		RI	0	NONE		1	0	1904-01-01 00:18:54
7	110909	4	NONE		TA	0	NONE		1	0	1904-01-01 00:20:35
7	110909		RI	2	TA	0	NONE		2	0	1904-01-01 00:20:44
7	110909		NONE		TA	0	NONE		1	0	1904-01-01 00:20:47
7	110909		NONE		RI	0	NONE		1	0	1904-01-01 00:20:53
7	110909		NONE		RI	0	TA	0	2	0	1904-01-01 00:21:03
7	110909		NONE		RI	0	AJ	0	2	0	1904-01-01 00:21:14
7	110909		NONE		RI	0	NONE		1	0	1904-01-01 00:21:24
7	110909		AJ	0	RI	0	NONE		2	0	1904-01-01 00:21:42
7	110909		NONE		RI	2	NONE		1	0	1904-01-01 00:21:58
7	110909		NONE		NONE		NONE		0	0	1904-01-01 00:22:11
7	110909		NONE		AJ	0	NONE		1	0	1904-01-01 00:23:20
7	110909		NONE		NONE		NONE		0	0	1904-01-01 00:23:28
7	110909		NONE		RI	0	NONE		1	0	1904-01-01 00:24:47
7	110909		NONE		NONE		NONE		0	0	1904-01-01 00:24:50
7	110909	5	NONE		NONE		NONE		0	0	1904-01-01 00:27:03
7	110909		RI	1	NONE		NONE		1	0	1904-01-01 00:27:10
7	110909		RI	1	DN	0	NONE		2	0	1904-01-01 00:27:40
7	110909		NONE		DN	2	NONE		1	0	1904-01-01 00:28:51
7	110909		NONE		NONE		NONE		0	0	1904-01-01 00:30:13
7	110909		DN	1	NONE		NONE		1	0	1904-01-01 00:30:17
7	110909		NONE		NONE		NONE		0	0	1904-01-01 00:31:25
7	110909		NONE		DN	2	NONE		1	0	1904-01-01 00:31:32
8	110915	1	MA	0	RN	2	NONE		2	0	1904-01-01 00:00:49
8	110915		MA	0	RN	0	KT	1	3	0	1904-01-01 00:01:26
8	110915		MA	0	RN	0	NONE		2	0	1904-01-01 00:01:43
8	110915		KT	0	RN	0	NONE		2	0	1904-01-01 00:02:23
8	110915		KT	0	GG	3	NONE		2	0	1904-01-01 00:02:36
8	110915		KT	0	RN	0	NONE		2	0	1904-01-01 00:02:53
8	110915		NONE		RN	0	NONE		1	0	1904-01-01 00:02:55
8	110915		NONE		RN	0	KT	1	2	0	1904-01-01 00:03:03
8	110915		NONE		GG	1	KT	0	2	0	1904-01-01 00:03:18
8	110915		NONE		GG	2	NONE		1	0	1904-01-01 00:03:45
8	110915		NONE		NONE		NONE		0	0	1904-01-01 00:04:35
8	110915		MA	0	NONE		NONE		1	0	1904-01-01 00:04:50
8	110915	2	MA	0	NONE		NONE		1	0	1904-01-01 00:07:23
8	110915		MA	6	SK	4	NONE		2	0	1904-01-01 00:09:56
8	110915	3	MA	0	SK	2	NONE		2	0	1904-01-01 00:13:46
8	110915	4	MA	0	SK	5	NONE		2	0	1904-01-01 00:20:58
8	110915		MA	0	NONE		NONE		1	0	1904-01-01 00:21:40
8	110915	5	NONE		NONE		NONE		0	0	1904-01-01 00:27:54
8	110915		MA	0	SK	11	NONE		2	0	1904-01-01 00:28:03
8	110915		MA	0	NONE		NONE		1	0	1904-01-01 00:30:10
8	110915		SK	0	NONE		NONE		1	0	1904-01-01 00:30:14
8	110915		SK	0	NONE		KT	1	2	0	1904-01-01 00:30:37
8	110915		SK	0	NONE		NONE		1	0	1904-01-01 00:31:07
8	110915		MA	0	NONE		NONE		1	0	1904-01-01 00:31:30
8	110915		NONE		MA	0	NONE		1	0	1904-01-01 00:31:48
8	110915		KT	1	MA	0	NONE		2	0	1904-01-01 00:33:08
8	110915		NONE		MA	0	NONE		1	0	1904-01-01 00:33:24
8	110915		NONE		MA	0	KT	1	2	0	1904-01-01 00:33:38
8	110915	6	KT	0	AJ	0	NONE		2	0	1904-01-01 00:35:41
8	110915		KT	0	NONE		AJ	0	2	0	1904-01-01 00:35:52
8	110915		KT	1	SK	6	AJ	X	3	0	1904-01-01 00:35:57	1904-01-01 00:36:28	0.516667
8	110915	7	NONE		SK	0	AJ	0	2	0	1904-01-01 00:37:12
8	110915		KT	x	SK	2	AJ	0	3	0	1904-01-01 00:37:16
8	110915		KT	2	SK	1	NONE		2	0	1904-01-01 00:37:33
8	110915		KT	4	SK	X	AJ	X	3	0	1904-01-01 00:38:02	1904-01-01 00:39:17	1.25
8	110915	8	KT	1	SK	6	AJ	1	3	1	1904-01-01 00:40:09	1904-01-01 00:40:34	0.416667
8	110915	9	KT	1	SK	5	AJ	3	3	0	1904-01-01 00:41:14
8	110915		KT	0	SK	0	NONE		2	0	1904-01-01 00:41:50
8	110915		KT	3	SK	5	AJ	5	3	1	1904-01-01 00:42:04	1904-01-01 00:44:04	2
8	110915	10	KT	1	SK	3	AJ	2	3	1	1904-01-01 00:45:15	1904-01-01 00:45:28	0.216667
8	110915	11	NONE		SK	3	AJ	2	2	0	1904-01-01 00:46:37
8	110915		KT		SK	3	AJ	1	3	1	1904-01-01 00:46:49	1904-01-01 00:47:02	0.216667
8	110915	12	KT		SK	1	AJ	2	3	1	1904-01-01 00:47:36	1904-01-01 00:47:52	0.266667
8	110915	13	KT		SK	0	AJ	1	3	0	1904-01-01 00:48:34
8	110915		KT		SK	3	NONE		2	0	1904-01-01 00:48:59
8	110915		KT		SK	5	AJ	2	3	1	1904-01-01 00:50:18	1904-01-01 00:50:40	0.366667
8	110915	14	MA	x	SK	12	AJ	6	3	0	1904-01-01 00:51:38
8	110915		MA	x	SK	1	NONE		2	0	1904-01-01 00:52:57
8	110915		MA	x	SK	5	AJ	X	3	0	1904-01-01 00:53:23
8	110915		KT	1	SK	2	AJ	3	3	1	1904-01-01 00:54:40	1904-01-01 00:54:53	0.216667
8	110915	15	MA	x	SK	23	AJ	12	3	0	1904-01-01 00:56:11
9	110921	1	KT	1	RI	0	NONE		2	0	1904-01-01 00:00:20
9	110921		KT	7	RI	8	TA	4	3	0	1904-01-01 00:00:40
9	110921		KT	0	RI	2	NONE		2	0	1904-01-01 00:05:06
9	110921	2	NONE		RI	0	NONE		1	0	1904-01-01 00:06:32
9	110921		KT	2	RI	2	NONE		2	0	1904-01-01 00:06:43
9	110921		KT	0	NONE		NONE		1	0	1904-01-01 00:07:29
9	110921		KT	0	NONE		RI	0	2	0	1904-01-01 00:07:32
9	110921		KT	0	NONE		NONE		1	0	1904-01-01 00:07:53
9	110921		KT	0	RI	2	NONE		2	0	1904-01-01 00:08:11
9	110921		NONE		RI	1	NONE		1	0	1904-01-01 00:08:33
9	110921		NONE		NONE		NONE		0	0	1904-01-01 00:08:35
9	110921		NONE		RI	0	NONE		1	0	1904-01-01 00:09:07
9	110921		KT	2	RI	0	NONE		2	0	1904-01-01 00:09:10
9	110921		NONE		RI	0	NONE		1	0	1904-01-01 00:09:41
9	110921		NONE		NONE		NONE		0	0	1904-01-01 00:10:27
9	110921		RI	0	NONE		NONE		1	0	1904-01-01 00:10:30
9	110921		NONE		NONE		NONE		0	0	1904-01-01 00:10:32
9	110921	3	KT	1	RI	0	NONE		2	0	1904-01-01 00:12:48
9	110921		KT	0	NONE		NONE		1	0	1904-01-01 00:12:53
9	110921		KT	1	NONE		RI	0	2	0	1904-01-01 00:12:56
9	110921		KT	1	NONE		NONE		1	0	1904-01-01 00:13:01
9	110921		KT	1	RI	4	NONE		2	0	1904-01-01 00:13:02
9	110921		NONE		RI	0	NONE		1	0	1904-01-01 00:13:54
9	110921		NONE		NONE		NONE		0	0	1904-01-01 00:14:04
9	110921		KT	x	NONE		NONE		1	0	1904-01-01 00:15:54
9	110921		KT	2	RI	2	NONE		2	0	1904-01-01 00:16:06
9	110921		NONE		RI	0	NONE		1	0	1904-01-01 00:17:10
9	110921		NONE		RI	2	KT	1	2	0	1904-01-01 00:17:14
9	110921		NONE		NONE		KT	1	1	0	1904-01-01 00:17:56
9	110921		RI	0	NONE		KT	1	2	0	1904-01-01 00:18:06
9	110921	4	NONE		RI	2	KT	3	2	0	1904-01-01 00:19:51
9	110921		NONE		NONE		KT	0	1	0	1904-01-01 00:21:25
9	110921		RI	x	NONE		KT	0	2	0	1904-01-01 00:21:28
9	110921		RI	x	GG	2	KT	1	3	0	1904-01-01 00:21:38	1904-01-01 00:21:43	1.76667
9	110921	5	NONE		NONE		NONE		0	0	1904-01-01 00:23:24
9	110921		NONE		NONE		MS	0	1	0	1904-01-01 00:24:34
9	110921		NONE		NONE		NONE		0	0	1904-01-01 00:24:37
9	110921		NONE		MS	0	NONE		1	0	1904-01-01 00:24:39
9	110921		NONE		NONE		NONE		0	0	1904-01-01 00:24:41
9	110921	6	RN	0	GG	0	NONE		2	0	1904-01-01 00:31:23
9	110921		RN	0	GG	3	BO	x	3	0	1904-01-01 00:31:28
9	110921		NONE		GG	2	BO	0	2	0	1904-01-01 00:33:31
9	110921		NONE		NONE		BO	0	1	0	1904-01-01 00:34:00
9	110921		NONE		NONE		NONE		0	0	1904-01-01 00:34:52
9	110921		NONE		BO	0	NONE		1	0	1904-01-01 00:35:00
9	110921	7	GG	0	BO	0	NONE		2	0	1904-01-01 00:37:43
9	110921		GG	0	NONE		NONE		1	0	1904-01-01 00:37:48
9	110921		GG	0	NONE		BO	0	2	0	1904-01-01 00:37:51
9	110921		GG	0	NONE		NONE		1	0	1904-01-01 00:38:11
9	110921		GG	0	BO	0	NONE		2	0	1904-01-01 00:38:13
9	110921		NONE		BO	0	NONE		1	0	1904-01-01 00:38:18
9	110921		NONE		NONE		NONE		0	0	1904-01-01 00:38:43
9	110921		RN	0	NONE		NONE		1	0	1904-01-01 00:39:34
9	110921		RN	0	BO	0	NONE		2	0	1904-01-01 00:39:40
9	110921	8	RN	0	BO	0	NONE		2	0	1904-01-01 00:44:59
9	110921		RN	0	NONE		NONE		1	0	1904-01-01 00:45:10
9	110921		RN	0	BO	0	NONE		2	0	1904-01-01 00:45:17
9	110921		RN	0	NONE		NONE		1	0	1904-01-01 00:46:39
9	110921		RN	0	NONE		BO	x	2	0	1904-01-01 00:47:30
9	110921		RN	0	NONE		NONE		1	0	1904-01-01 00:47:58
9	110921		RN	0	BO	x	NONE		2	0	1904-01-01 00:48:12
9	110921		RN	0	NONE		NONE		1	0	1904-01-01 00:48:22
9	110921		NONE		NONE		NONE		0	0	1904-01-01 00:48:45
9	110921		SK	0	NONE		NONE		1	0	1904-01-01 00:48:58
9	110921		SK	0	RN	2	NONE		2	0	1904-01-01 00:49:29
9	110921		NONE		RN	0	NONE		1	0	1904-01-01 00:50:26
9	110921	9	MA	0	RN	0	NONE		2	0	1904-01-01 00:51:59
9	110921		NONE		RN	2	NONE		1	0	1904-01-01 00:52:03
9	110921		NONE		RN	2	MA	0	2	0	1904-01-01 00:52:13
9	110921		NONE		RN	3	NONE		1	0	1904-01-01 00:53:48
9	110921		NONE		NONE		NONE		0	0	1904-01-01 00:54:44
9	110921		NONE		AJ	0	NONE		1	0	1904-01-01 00:56:07
9	110921		NONE		NONE		NONE		0	0	1904-01-01 00:56:23
9	110921		AJ	1	NONE		NONE		1	0	1904-01-01 00:56:26
9	110921		NONE		NONE		NONE		0	0	1904-01-01 00:56:46
9	110921		AJ	0	NONE		NONE		1	0	1904-01-01 00:57:57
9	110921		NONE		NONE		NONE		0	0	1904-01-01 00:58:09
9	110921	10	RN	1	AJ	0	NONE		2	0	1904-01-01 01:00:13
9	110921		RN	0	NONE		NONE		1	0	1904-01-01 01:00:18
9	110921		RN	0	NONE		AJ	1	2	0	1904-01-01 01:00:21
9	110921		NONE		NONE		AJ	0	1	0	1904-01-01 01:01:10
9	110921		NONE		RN	1	AJ	0	2	0	1904-01-01 01:01:12
9	110921		DN	x	RN	6	AJ	x	3	1	1904-01-01 01:01:16	1904-01-01 01:02:38	1.36667
9	110921	11	SK	0	DN	1	NONE		2	0	1904-01-01 01:03:51
9	110921		NONE		DN	3	NONE		1	0	1904-01-01 01:04:00
9	110921		RN	0	DN	0	NONE		2	0	1904-01-01 01:04:58
9	110921		RN	0	DN	0	AJ	0	3	0	1904-01-01 01:05:50
9	110921		RN	x	DN	0	NONE		2	0	1904-01-01 01:06:33
9	110921		RN	0	DN	0	AJ	0	3	0	1904-01-01 01:06:54
9	110921		RN	x	DN	0	NONE		2	0	1904-01-01 01:07:08
9	110921		RN	x	DN	0	AJ	x	3	0	1904-01-01 01:07:29
9	110921		RN	x	DN	0	NONE		2	0	1904-01-01 01:07:52
9	110921		RN	0	DN	4	AJ	1	3	1	1904-01-01 01:08:29	1904-01-01 01:08:53	0.4
10	110922	1	NONE		MS	3	KT	1	2	0	1904-01-01 00:00:48
10	110922		RI	X	MS	5	KT	3	3	0	1904-01-01 00:00:52
10	110922		NONE		MS	0	KT	0	2	0	1904-01-01 00:01:51
10	110922		NONE		NONE		KT	1	1	0	1904-01-01 00:01:58
10	110922		NONE		TA	1	KT	1	2	0	1904-01-01 00:02:07
10	110922		RI	X	TA	3	KT	1	3	0	1904-01-01 00:02:13	1904-01-01 00:02:26	0.216667
10	110922	2	NONE		KT	0	NONE		1	0	1904-01-01 00:04:28
10	110922		NONE		GG	2	NONE		1	0	1904-01-01 00:04:40
10	110922		KT	X	GG	2	NONE		2	0	1904-01-01 00:05:02
10	110922		KT	1	GG	0	SK	X	3	0	1904-01-01 00:05:44
10	110922		KT	0	GG	0	NONE		2	0	1904-01-01 00:05:51
10	110922		KT	1	NONE		NONE		1	0	1904-01-01 00:05:56
10	110922		NONE		NONE		NONE		0	0	1904-01-01 00:06:46
10	110922		NONE		TA	0	NONE		1	0	1904-01-01 00:07:04
10	110922		KT	X	TA	0	NONE		2	0	1904-01-01 00:07:10
10	110922		KT	X	GG	1	NONE		2	0	1904-01-01 00:07:12
10	110922		KT	X	NONE		NONE		1	0	1904-01-01 00:07:20
10	110922		KT	X	GG	1	NONE		2	0	1904-01-01 00:07:44
10	110922		KT	X	NONE		NONE		1	0	1904-01-01 00:07:51
10	110922		KT	X	GG	1	NONE		2	0	1904-01-01 00:08:09
10	110922		NONE		GG	1	NONE		1	0	1904-01-01 00:08:23
10	110922		NONE		NONE		KT	1	1	0	1904-01-01 00:08:28
10	110922		NONE		GG	0	KT	1	2	0	1904-01-01 00:08:31
10	110922		NONE		NONE		KT	1	1	0	1904-01-01 00:08:33
10	110922		NONE		TA	0	KT	1	2	0	1904-01-01 00:08:36
10	110922		GG	0	TA	2	KT	1	3	0	1904-01-01 00:08:52
10	110922		NONE		TA	3	KT	2	2	0	1904-01-01 00:08:59
10	110922		MA	X	TA	2	KT	1	3	0	1904-01-01 00:09:53
10	110922	3	NONE		TA	4	KT	1	2	0	1904-01-01 00:12:02
10	110922		NONE		NONE		KT	1	1	0	1904-01-01 00:12:23
10	110922		NONE		TA	3	KT	1	2	0	1904-01-01 00:12:43
10	110922		NONE		TA	0	NONE		1	0	1904-01-01 00:12:58
10	110922		KT	1	TA	0	NONE		2	0	1904-01-01 00:13:01
10	110922		NONE		TA	2	NONE		1	0	1904-01-01 00:13:42
10	110922		NONE		TA	0	KT	X	2	0	1904-01-01 00:15:07
10	110922		MA	1	TA	0	KT	1	3	0	1904-01-01 00:15:15
10	110922		MA	X	TA	0	NONE		2	0	1904-01-01 00:15:34
10	110922	4	MA	5	KT	0	NONE		2	0	1904-01-01 00:18:52
10	110922		MA	X	TA	10	KT	4	3	0	1904-01-01 00:19:01
10	110922		MA	0	NONE		KT	0	2	0	1904-01-01 00:22:21
10	110922		TA	X	NONE		KT	1	2	0	1904-01-01 00:22:28
10	110922		NONE		NONE		KT	0	1	0	1904-01-01 00:22:38
10	110922		NONE		NONE		NONE		0	0	1904-01-01 00:22:55
10	110922		NONE		TA	2	NONE		1	0	1904-01-01 00:23:04
10	110922		NONE		NONE		TA	3	1	0	1904-01-01 00:23:23
10	110922		NONE		NONE		NONE		0	0	1904-01-01 00:23:57
10	110922	5	NONE		MA	0	NONE		1	0	1904-01-01 00:26:06
10	110922		RI	3	MA	0	NONE		2	0	1904-01-01 00:26:49
10	110922		NONE		MA	0	NONE		1	0	1904-01-01 00:27:25
10	110922	6	KT	0	GG	0	NONE		2	0	1904-01-01 00:38:08
10	110922		KT	0	NONE		NONE		1	0	1904-01-01 00:38:11
10	110922		KT	0	GG	1	NONE		2	0	1904-01-01 00:38:44
10	110922		KT	0	NONE		NONE		1	0	1904-01-01 00:39:00
10	110922		NONE		NONE		NONE		0	0	1904-01-01 00:39:09
10	110922		NONE		TA	0	NONE		1	0	1904-01-01 00:41:05
10	110922		NONE		NONE		TA	0	1	0	1904-01-01 00:41:10
10	110922		NONE		TA	2	NONE		1	0	1904-01-01 00:41:20
10	110922		NONE		NONE		NONE		0	0	1904-01-01 00:41:41
10	110922	7	NONE		NONE		NONE		0	0	1904-01-01 00:44:52
10	110922		NONE		AJ	1	NONE		1	0	1904-01-01 00:47:03
10	110922		NONE		NONE		NONE		0	0	1904-01-01 00:47:14
10	110922	8	NONE		NONE		NONE		0	0	1904-01-01 00:52:35
10	110922		AJ	2	NONE		NONE		1	0	1904-01-01 00:53:05
10	110922		NONE		NONE		NONE		0	0	1904-01-01 00:53:13
10	110922		NONE		NONE		AJ	1	1	0	1904-01-01 00:53:28
10	110922		NONE		NONE		NONE		0	0	1904-01-01 00:53:57
10	110922		AJ	1	NONE		NONE		1	0	1904-01-01 00:55:36
10	110922		NONE		NONE		NONE		0	0	1904-01-01 00:56:11
11	110927	1	KT	2	RN	3	AJ		3	1	1904-01-01 00:00:30	1904-01-01 00:00:48	0.3
11	110927	2	NONE		GG	3	NONE		1	0	1904-01-01 00:01:26
11	110927		NONE		GG	1	AJ		2	0	1904-01-01 00:01:38
11	110927		GG	1	TA	1	AJ		3	0	1904-01-01 00:01:49
11	110927		GG	x	KT	7	AJ		3	0	1904-01-01 00:01:54
11	110927		GG	x	RN	11	AJ		3	0	1904-01-01 00:03:42
11	110927		NONE		RN	0	AJ		2	0	1904-01-01 00:06:20
11	110927	3	NONE		RN	5	AJ		2	0	1904-01-01 00:07:36
11	110927		KT	2	RN	3	AJ		3	1	1904-01-01 00:08:11	1904-01-01 00:08:35	0.4
11	110927	4	KT	1	TA	0	NONE		2	0	1904-01-01 00:11:20
11	110927		KT	1	RN	0	TA		3	0	1904-01-01 00:11:26
11	110927		SK	x	RN	2	TA		3	0	1904-01-01 00:11:35
11	110927		NONE		RN		TA		2	0	1904-01-01 00:12:22
11	110927		KT	1	RN	1	TA		3	1	1904-01-01 00:12:27	1904-01-01 00:12:30	0.05
11	110927	5	SK	2	NONE		TA		2	0	1904-01-01 00:13:19
11	110927		SK	0	KT	2	TA		3	0	1904-01-01 00:13:29
11	110927		SK	x	KT	1	AJ		3	0	1904-01-01 00:13:51
11	110927		SK	x	RN	5	AJ		3	0	1904-01-01 00:14:24
11	110927		SK	0	RN	2	NONE		2	0	1904-01-01 00:15:17
11	110927		KT	0	RN	0	NONE		2	0	1904-01-01 00:15:57
11	110927		KT	3	RN	6	AJ		3	0	1904-01-01 00:15:59
11	110927		KT	0	RN	2	NONE		2	0	1904-01-01 00:16:47
11	110927		KT	0	NONE		NONE		1	0	1904-01-01 00:17:04
11	110927		KT	1	TA	1	NONE		2	0	1904-01-01 00:17:12
11	110927		KT	0	RN	0	NONE		2	0	1904-01-01 00:17:21
11	110927		KT	2	RN	5	AJ		3	1	1904-01-01 00:17:28	1904-01-01 00:17:56	0.466667
11	110927	6	SK	x	TA	0	NONE		2	0	1904-01-01 00:19:04
11	110927		SK	x	TA	3	KT		3	0	1904-01-01 00:19:09
11	110927		SK	x	RN	1	KT		3	0	1904-01-01 00:19:18
11	110927		NONE		RN	3	KT		2	0	1904-01-01 00:19:56
11	110927		NONE		RN	0	NONE		1	0	1904-01-01 00:20:32
11	110927		KT	2	RN	3	NONE		2	0	1904-01-01 00:20:37
11	110927		NONE		NONE		NONE		0	0	1904-01-01 00:21:23
11	110927		NONE		TA	0	NONE		1	0	1904-01-01 00:21:48
11	110927		NONE		NONE		TA		1	0	1904-01-01 00:21:58
11	110927		NONE		DN	4	TA		2	0	1904-01-01 00:22:05
11	110927		MA	0	DN	0	TA		3	0	1904-01-01 00:23:21
11	110927	7	KT	1	DN	0	NONE		2	0	1904-01-01 00:25:39
11	110927		KT	1	RN	0	TA		3	0	1904-01-01 00:25:43
11	110927		KT	2	RN	6	DN		3	0	1904-01-01 00:25:56	1904-01-01 00:26:38	0.7
11	110927	8	NONE		SK	2	DN		2	0	1904-01-01 00:27:15
11	110927		KT	1	SK	4	DN		3	0	1904-01-01 00:27:27
11	110927		AJ	3	SK	4	DN		3	0	1904-01-01 00:27:52
11	110927		NONE		SK	3	DN		2	0	1904-01-01 00:28:37
11	110927		MA	0	SK	2	DN		3	0	1904-01-01 00:29:21
11	110927		NONE		NONE		NONE		0	0	1904-01-01 00:30:17
11	110927		KT	1	NONE		NONE		1	0	1904-01-01 00:30:30
11	110927		KT	1	DN	1	NONE		2	0	1904-01-01 00:30:39
11	110927		KT	x	DN	2	AJ		3	1	1904-01-01 00:31:57	1904-01-01 00:32:08	0.183333
11	110927	9	MA	0	NONE		AJ		2	0	1904-01-01 00:32:52
11	110927		MA	0	DN	10	AJ		3	0	1904-01-01 00:33:02
11	110927		NONE		DN	4	NONE		1	0	1904-01-01 00:34:14
11	110927		AJ	2	DN	3	NONE		2	0	1904-01-01 00:35:58
11	110927		NONE		DN	1	NONE		1	0	1904-01-01 00:36:38
11	110927		DN	2	NONE		NONE		1	0	1904-01-01 00:36:43
11	110927		NONE		DN	2	TA		2	0	1904-01-01 00:36:57
11	110927		NONE		DN	9	NONE		1	0	1904-01-01 00:37:01
11	110927	10	NONE		DN	2	NONE		1	0	1904-01-01 00:39:09
11	110927		NONE		DN	9	AJ		2	0	1904-01-01 00:39:15
11	110927		NONE		DN	3	NONE		1	0	1904-01-01 00:41:23
11	110927		NONE		NONE		NONE		0	0	1904-01-01 00:42:15
11	110927		NONE		SK	2	NONE		1	0	1904-01-01 00:42:45
11	110927		NONE		SK	3	AJ		2	0	1904-01-01 00:42:55
11	110927		DN	x	SK	12	AJ		3	0	1904-01-01 00:43:42	1904-01-01 00:45:00	1.3
11	110927	11	MA	1	NONE		NONE		1	0	1904-01-01 00:46:32
11	110927		NONE		NONE		NONE		0	0	1904-01-01 00:48:08
11	110927		NONE		NONE		AJ		1	0	1904-01-01 00:50:07
11	110927		NONE		AJ	0	NONE		1	0	1904-01-01 00:50:25
11	110927		NONE		NONE		NONE		0	0	1904-01-01 00:50:47
11	110927		RI	0	NONE		NONE		1	0	1904-01-01 00:51:33
11	110927	12	NONE		NONE		NONE		0	0	1904-01-01 00:52:38
11	110927		NONE		RI	1	NONE		1	0	1904-01-01 00:52:39
11	110927		NONE		RI	3	AJ		2	0	1904-01-01 00:52:50
11	110927		NONE		NONE		AJ		1	0	1904-01-01 00:53:23
11	110927		NONE		NONE		NONE		0	0	1904-01-01 00:53:31
11	110927		NONE		SK	10	NONE		1	0	1904-01-01 00:54:49
11	110927		NONE		SK	6	AJ		2	0	1904-01-01 00:55:42
11	110927		NONE		SK	1	NONE		1	0	1904-01-01 00:56:27
11	110927	13	RI	2	MS	0	NONE		2	0	1904-01-01 00:59:04
11	110927		RI	3	NONE		MS		2	0	1904-01-01 00:59:09
11	110927		RI	3	MS	0	NONE		2	0	1904-01-01 00:59:42
11	110927		NONE		MS	0	NONE		1	0	1904-01-01 00:59:57
11	110927		NONE		MS	0	RN		2	0	1904-01-01 01:00:03
11	110927		MS	0	NONE		RN		2	0	1904-01-01 01:00:24
11	110927		MS	x	RN	0	NONE		2	0	1904-01-01 01:00:29
11	110927		MS	x	RN	2	RI		3	0	1904-01-01 01:00:44
11	110927		MS	0	RN	0	NONE		2	0	1904-01-01 01:00:58
11	110927		NONE		RN	3	NONE		1	0	1904-01-01 01:01:23
11	110927		RI	5	RN	1	NONE		2	0	1904-01-01 01:02:15
11	110927		RI	x	RN	3	AJ		3	0	1904-01-01 01:03:44	1904-01-01 01:03:57	0.216667
12	110928	1	DN	0	RN	0	AJ	1	3	0	1904-01-01 00:00:35
12	110928		NONE		RN	0	AJ	0	2	0	1904-01-01 00:00:46
12	110928		KT	1	RN	1	NONE		2	0	1904-01-01 00:00:49
12	110928		KT	1	RN	2	AJ	x	3	0	1904-01-01 00:01:02
12	110928		KT	2	RN	2	NONE		2	0	1904-01-01 00:01:13
12	110928		KT	2	RN	7	AJ	x	3	1	1904-01-01 00:01:57	1904-01-01 00:02:44	0.783333
12	110928	2	NONE		DN	1	NONE		1	0	1904-01-01 00:03:21
12	110928		KT	4	DN	5	NONE		2	0	1904-01-01 00:03:29
12	110928		KT	0	NONE		NONE		1	0	1904-01-01 00:05:57
12	110928		KT	1	NONE		DN	1	2	0	1904-01-01 00:06:00
12	110928		NONE		NONE		DN	1	1	0	1904-01-01 00:06:11
12	110928		KT	1	NONE		DN	x	2	0	1904-01-01 00:06:29
12	110928		NONE		NONE		DN	2	1	0	1904-01-01 00:06:49
12	110928	3	KT	1	DN	10	NONE		2	0	1904-01-01 00:09:35
12	110928		KT	1	DN	3	AJ	3	3	1	1904-01-01 00:10:17	1904-01-01 00:10:33	0.266667
12	110928	4	NONE		RN	0	NONE		1	0	1904-01-01 00:11:28
12	110928		NONE		RN	1	AJ	1	2	0	1904-01-01 00:11:41
12	110928		KT	1	RN	1	AJ	1	3	1	1904-01-01 00:11:56	1904-01-01 00:12:00	0.0666667
12	110928	5	KT	0	RN	0	NONE		2	0	1904-01-01 00:12:42
12	110928		KT	1	RN	2	AJ	1	3	1	1904-01-01 00:12:43	1904-01-01 00:12:53	0.166667
12	110928	6	KT	1	RN	1	AJ	1	3	1	1904-01-01 00:13:43	1904-01-01 00:14:00	0.283333
12	110928	7	KT	1	RN	3	AJ	1	3	1	1904-01-01 00:14:43	1904-01-01 00:14:51	0.133333
12	110928	8	KT	1	NONE		NONE		1	0	1904-01-01 00:15:17
12	110928		KT	2	NONE		AJ	2	2	0	1904-01-01 00:15:25
12	110928		KT	0	NONE		NONE		1	0	1904-01-01 00:16:21
12	110928		NONE		NONE		NONE		0	0	1904-01-01 00:17:20
12	110928		KT	0	NONE		NONE		1	0	1904-01-01 00:17:35
12	110928		KT	1	NONE		AJ	1	2	0	1904-01-01 00:17:46
12	110928		KT	1	NONE		NONE		1	0	1904-01-01 00:18:07
12	110928		NONE		NONE		NONE		0	0	1904-01-01 00:18:34
12	110928		NONE		SK	0	NONE		1	0	1904-01-01 00:18:46
12	110928		NONE		SK	2	AJ	1	2	0	1904-01-01 00:18:50
12	110928		KT	2	SK	3	AJ	2	3	1	1904-01-01 00:18:56	1904-01-01 00:19:07	0.183333
12	110928	9	KT	3	SK	8	NONE		2	0	1904-01-01 00:19:41
12	110928		NONE		SK	2	NONE		1	0	1904-01-01 00:21:09
12	110928		KT	2	SK	3	NONE		2	0	1904-01-01 00:21:32
12	110928		KT	4	SK	7	DN	2	3	1	1904-01-01 00:21:45	1904-01-01 00:22:31	0.766667
12	110928	10	KT	2	SK	9	DN	1	3	1	1904-01-01 00:23:14	1904-01-01 00:23:55	0.683333
12	110928	11	NONE		SK	0	DN	0	2	0	1904-01-01 00:24:34
12	110928		KT	1	SK	3	DN	1	3	1	1904-01-01 00:24:38	1904-01-01 00:24:50	0.2
12	110928	12	KT	1	NONE		DN	0	2	0	1904-01-01 00:25:41
12	110928		KT	2	SK	5	DN	2	3	1	1904-01-01 00:25:45	1904-01-01 00:26:26	0.683333
12	110928	13	NONE		SK	0	DN	0	2	0	1904-01-01 00:27:04
12	110928		KT	1	SK	7	DN	2	3	1	1904-01-01 00:27:06	1904-01-01 00:27:43	0.616667
12	110928	14	KT	2	SK	5	DN	3	3	1	1904-01-01 00:28:19	1904-01-01 00:28:44	0.416667
12	110928	15	KT	1	SK	1	DN	1	3	1	1904-01-01 00:29:21	1904-01-01 00:29:35	0.233333
12	110928	16	KT	1	SK	2	DN	2	3	1	1904-01-01 00:30:07	1904-01-01 00:30:25	0.3
12	110928	17	KT	3	SK	3	DN	2	3	1	1904-01-01 00:30:55	1904-01-01 00:32:35	1.66667
12	110928	18	KT	1	NONE		DN	0	2	0	1904-01-01 00:33:33
12	110928		NONE		NONE		DN	1	1	0	1904-01-01 00:33:39
12	110928		KT	1	SK	2	DN	1	3	1	1904-01-01 00:33:42	1904-01-01 00:33:47	0.0833333
12	110928	19	KT	1	SK	7	DN	0	3	0	1904-01-01 00:34:19
12	110928		KT	2	SK	0	GG	0	3	0	1904-01-01 00:34:44
12	110928		KT	1	SK	2	DN	2	3	1	1904-01-01 00:35:00	1904-01-01 00:35:32	0.533333
12	110928	20	KT	1	SK	1	NONE		2	0	1904-01-01 00:36:41
12	110928		KT	2	SK	5	DN	2	3	1	1904-01-01 00:36:46	1904-01-01 00:36:58	0.2
12	110928	21	KT	1	SK	5	DN	1	3	1	1904-01-01 00:37:44	1904-01-01 00:37:53	0.15
12	110928	22	KT	1	SK	4	DN	2	3	1	1904-01-01 00:38:46	1904-01-01 00:39:00	0.233333
12	110928	23	KT	2	SK	1	DN	1	3	1	1904-01-01 00:39:55	1904-01-01 00:40:05	0.166667
12	110928	24	KT	2	SK	2	DN	1	3	1	1904-01-01 00:40:53	1904-01-01 00:41:08	0.25
12	110928	25	KT	x	SK	6	NONE		2	0	1904-01-01 00:41:54
12	110928		KT	0	NONE		NONE		1	0	1904-01-01 00:44:09
12	110928		NONE		NONE		NONE		0	0	1904-01-01 00:44:10
12	110928		NONE		NONE		KT	1	1	0	1904-01-01 00:44:15
12	110928		NONE		NONE		NONE		0	0	1904-01-01 00:44:20
12	110928		NONE		MS	0	BO	1	2	0	1904-01-01 00:45:19
12	110928		NONE		NONE		BO	0	1	0	1904-01-01 00:45:22
12	110928		NONE		NONE		NONE		0	0	1904-01-01 00:45:23
12	110928		MS	0	NONE		NONE		1	0	1904-01-01 00:45:25
12	110928		MS	0	BO	0	NONE		2	0	1904-01-01 00:45:28
12	110928		MS	0	NONE		NONE		1	0	1904-01-01 00:45:51
12	110928		MS	0	RI	0	NONE		2	0	1904-01-01 00:46:17
12	110928		MS	0	NONE		NONE		1	0	1904-01-01 00:46:22
12	110928		MS	0	BO	0	NONE		2	0	1904-01-01 00:46:33
12	110928		MS	0	NONE		NONE		1	0	1904-01-01 00:46:37
12	110928		MS	0	NONE		BO	0	2	0	1904-01-01 00:46:41
12	110928		MS	0	NONE		NONE		1	0	1904-01-01 00:46:52
12	110928		NONE		NONE		NONE		0	0	1904-01-01 00:47:09
12	110928		NONE		MS	1	NONE		1	0	1904-01-01 00:47:13
12	110928	26	NONE		MS	0	NONE		1	0	1904-01-01 00:48:17
12	110928		NONE		MS	0	BO	x	2	0	1904-01-01 00:48:21
12	110928		AJ	3	MS	0	BO	x	3	0	1904-01-01 00:49:04
12	110928		AJ	0	GG	0	BO	0	3	0	1904-01-01 00:49:44
12	110928		AJ	0	GG	0	NONE		2	0	1904-01-01 00:49:51
12	110928		AJ	0	GG	0	BO	0	3	0	1904-01-01 00:50:07
12	110928		AJ	0	GG	0	NONE		2	0	1904-01-01 00:50:15
12	110928		AJ	x	GG	0	BO	0	3	0	1904-01-01 00:50:24
12	110928		NONE		GG	0	BO	0	2	0	1904-01-01 00:50:33
12	110928		NONE		GG	0	NONE		1	0	1904-01-01 00:50:42
12	110928		NONE		GG	2	BO	x	2	0	1904-01-01 00:50:54
12	110928		RN	0	GG	3	BO	x	3	0	1904-01-01 00:50:59
12	110928		RN	0	GG	3	NONE		2	0	1904-01-01 00:52:18
12	110928		RN	0	NONE		NONE		1	0	1904-01-01 00:53:04
12	110928		RN	0	NONE		GG	0	2	0	1904-01-01 00:53:08
12	110928		RN	0	NONE		NONE		1	0	1904-01-01 00:53:31
12	110928	27	RN	0	NONE		GG	0	2	0	1904-01-01 00:54:34
12	110928		RN	0	NONE		NONE		1	0	1904-01-01 00:54:42
12	110928		RN	0	GG	0	NONE		2	0	1904-01-01 00:54:45
12	110928		RN	0	GG	3	AJ	1	3	0	1904-01-01 00:54:53
12	110928		RN	0	GG	3	NONE		2	0	1904-01-01 00:55:26
12	110928		RN	0	GG	0	AJ	1	3	0	1904-01-01 00:55:42
12	110928		RN	0	GG	0	NONE		2	0	1904-01-01 00:56:38
12	110928		RN	0	GG	1	AJ	2	3	0	1904-01-01 00:56:50
12	110928		RN	0	GG	0	NONE		2	0	1904-01-01 00:57:10
12	110928		RN	0	GG	0	AJ	x	3	0	1904-01-01 00:57:46
12	110928		RN	0	GG	0	NONE		2	0	1904-01-01 00:58:32
12	110928		RN	0	GG	4	AJ	x	3	0	1904-01-01 00:58:40
12	110928		RN	0	GG	1	NONE		2	0	1904-01-01 00:59:27
13	110930	1	NONE		RN	0	NONE		1	0	1904-01-01 00:00:38
13	110930		NONE		RN	1	AJ	0	2	0	1904-01-01 00:00:41
13	110930		KT	1	RN	1	AJ	1	3	1	1904-01-01 00:00:46	1904-01-01 00:00:54	0.133333
13	110930	2	GG	0	RN	1	AJ	3	3	0	1904-01-01 00:01:43
13	110930		GG	0	RN	3	NONE		2	0	1904-01-01 00:02:11
13	110930		GG	0	RN	0	DN	0	3	0	1904-01-01 00:03:32
13	110930		NONE		RN	0	DN	1	2	0	1904-01-01 00:04:01
13	110930		KT	0	RN	6	DN	2	3	0	1904-01-01 00:04:59
13	110930		KT	0	RN	5	AJ	1	3	0	1904-01-01 00:06:23
13	110930		KT	0	RN	0	DN	0	3	0	1904-01-01 00:06:43
13	110930	3	KT	1	RN	1	DN	0	3	0	1904-01-01 00:08:04
13	110930		KT	1	RN	4	AJ	3	3	1	1904-01-01 00:08:09	1904-01-01 00:08:26	0.283333
13	110930	4	KT	0	AJ	0	DN	0	3	0	1904-01-01 00:09:07
13	110930		KT	3	SK	5	AJ	3	3	1	1904-01-01 00:09:13	1904-01-01 00:10:01	0.8
13	110930	5	KT	1	SK	0	NONE		2	0	1904-01-01 00:10:36
13	110930		KT	1	SK	3	AJ	1	3	1	1904-01-01 00:10:39	1904-01-01 00:10:48	0.15
13	110930	6	KT	2	SK	7	AJ	1	3	1	1904-01-01 00:11:38	1904-01-01 00:12:32	0.9
13	110930	7	KT	1	SK	3	DN	0	3	0	1904-01-01 00:13:15
13	110930		KT	1	SK	4	AJ	1	3	1	1904-01-01 00:13:24	1904-01-01 00:13:30	0.1
13	110930	8	KT	x	SK	8	AJ	3	3	1	1904-01-01 00:14:28	1904-01-01 00:14:56	0.466667
13	110930	9	KT	0	SK	0	NONE		2	0	1904-01-01 00:15:30
13	110930		KT	1	SK	4	AJ	1	3	1	1904-01-01 00:15:33	1904-01-01 00:15:46	0.216667
13	110930	10	KT	3	SK	5	AJ	3	3	1	1904-01-01 00:16:35	1904-01-01 00:17:20	0.75
13	110930	11	KT		NONE		NONE		1	0	1904-01-01 00:18:03
13	110930		KT	1	NONE		AJ	1	2	0	1904-01-01 00:18:08
13	110930		KT	1	SK	5	AJ	1	3	0	1904-01-01 00:18:11
13	110930		KT	2	SK	1	NONE		2	0	1904-01-01 00:18:34
13	110930		KT	2	SK	8	AJ	4	3	0	1904-01-01 00:19:24
13	110930		KT	0	SK	0	NONE		2	0	1904-01-01 00:20:03
13	110930		NONE		SK	0	NONE		1	0	1904-01-01 00:20:17
13	110930		NONE		SK	0	DN	1	2	0	1904-01-01 00:20:43
13	110930		NONE		SK	8	AJ	2	2	0	1904-01-01 00:21:00
13	110930	12	KT	1	NONE		NONE		1	0	1904-01-01 00:24:18
13	110930		KT	1	SK	4	AJ	1	3	1	1904-01-01 00:24:21	1904-01-01 00:24:31	0.166667
13	110930	13	KT	2	NONE		NONE		1	0	1904-01-01 00:25:18
13	110930		KT	2	SK	2	NONE		2	0	1904-01-01 00:25:25
13	110930		KT	1	SK	4	AJ	3	3	1	1904-01-01 00:25:45	1904-01-01 00:26:03	0.3
13	110930	14	NONE		NONE		NONE		0	0	1904-01-01 00:26:45
13	110930		NONE		NONE		AJ	1	1	0	1904-01-01 00:26:48
13	110930		NONE		SK	0	AJ	1	2	0	1904-01-01 00:26:50
13	110930		KT	1	SK	6	AJ	1	3	1	1904-01-01 00:26:55	1904-01-01 00:27:07	0.2
13	110930	15	KT	1	SK	3	AJ	1	3	1	1904-01-01 00:27:40	1904-01-01 00:27:54	0.233333
13	110930	16	KT	1	SK	1	AJ	2	3	1	1904-01-01 00:28:59	1904-01-01 00:29:16	0.283333
13	110930	17	KT	1	SK	3	AJ	2	3	1	1904-01-01 00:29:52	1904-01-01 00:30:35	0.716667
13	110930	18	KT	1	SK	3	AJ	1	3	1	1904-01-01 00:31:08	1904-01-01 00:31:18	0.166667
13	110930	19	KT	1	SK	3	AJ	1	3	1	1904-01-01 00:31:59	1904-01-01 00:32:08	0.15
13	110930	20	KT	1	SK	2	AJ	1	3	1	1904-01-01 00:32:42	1904-01-01 00:32:58	0.266667
13	110930	21	KT	2	SK	6	AJ	2	3	1	1904-01-01 00:33:47	1904-01-01 00:33:59	0.2
13	110930	22	KT	0	NONE		AJ	0	2	0	1904-01-01 00:34:38
13	110930		KT	2	SK	2	AJ	1	3	1	1904-01-01 00:34:42	1904-01-01 00:34:55	0.216667
13	110930	23	KT	1	SK	2	AJ	1	3	1	1904-01-01 00:35:40	1904-01-01 00:35:53	0.216667
13	110930	24	NONE		SK	9	AJ	2	2	0	1904-01-01 00:36:19
13	110930		NONE		NONE		DN	0	1	0	1904-01-01 00:36:55
13	110930		NONE		BO	0	DN	0	2	0	1904-01-01 00:37:28
13	110930		KT	2	BO	1	DN	2	3	0	1904-01-01 00:37:36
13	110930		KT	2	TA	1	DN	x	3	0	1904-01-01 00:38:23	1904-01-01 00:39:08	0.75
13	110930	25	NONE		TA	3	DN	0	2	0	1904-01-01 00:40:03
13	110930		MS	0	TA	5	DN	1	3	0	1904-01-01 00:40:15
13	110930		MS	0	TA	0	NONE		2	0	1904-01-01 00:41:01
13	110930		MS	0	TA	1	BO	0	3	0	1904-01-01 00:41:05
13	110930		MS	0	TA	0	GG	0	3	0	1904-01-01 00:41:21
13	110930		NONE		NONE		GG	0	1	0	1904-01-01 00:41:25
13	110930		NONE		TA	2	GG	0	2	0	1904-01-01 00:41:45
13	110930		NONE		TA	4	NONE		1	0	1904-01-01 00:42:15
13	110930		NONE		TA	9	BO	x	2	0	1904-01-01 00:42:37
13	110930		NONE		NONE		BO	0	1	0	1904-01-01 00:44:21
13	110930		TA	0	NONE		BO	0	2	0	1904-01-01 00:45:08
13	110930	26	NONE		BO	0	NONE		1	0	1904-01-01 00:46:14
13	110930		GG	x	BO	0	NONE		2	0	1904-01-01 00:46:21
13	110930		GG	x	TA	9	BO	x	3	0	1904-01-01 00:46:36
13	110930		GG	x	NONE		BO	x	2	0	1904-01-01 00:47:49
13	110930		GG	x	TA	3	BO	0	3	0	1904-01-01 00:48:02
13	110930		NONE		TA	2	BO	0	2	0	1904-01-01 00:49:12
13	110930		NONE		NONE		BO	0	1	0	1904-01-01 00:49:33
13	110930		TA	1	NONE		BO	0	2	0	1904-01-01 00:50:37
13	110930		NONE		TA	2	BO	0	2	0	1904-01-01 00:50:56
13	110930	27	NONE		TA	2	BO	0	2	0	1904-01-01 00:52:46
13	110930		NONE		NONE		BO	0	1	0	1904-01-01 00:53:17
13	110930		NONE		NONE		NONE		0	0	1904-01-01 00:53:58
13	110930		NONE		BO	4	NONE		1	0	1904-01-01 00:55:56
13	110930		NONE		NONE		NONE		0	0	1904-01-01 00:57:25
14	111003	1	KT	1	RN	3	NONE		2	0	1904-01-01 00:00:56
14	111003		KT	4	RN	2	MS	1	3	0	1904-01-01 00:01:23
14	111003		KT	0	RN	0	NONE		2	0	1904-01-01 00:03:23
14	111003		KT	1	RN	0	TA	x	3	0	1904-01-01 00:03:43
14	111003		KT	1	RN	4	NONE		2	0	1904-01-01 00:04:42
14	111003		KT	0	NONE		NONE		1	0	1904-01-01 00:05:09
14	111003		KT	0	TA	14	NONE		2	0	1904-01-01 00:05:23
14	111003		KT	0	NONE		NONE		1	0	1904-01-01 00:07:01
14	111003	2	KT	1	RN	12	NONE		2	0	1904-01-01 00:08:23
14	111003		KT	2	NONE		NONE		1	0	1904-01-01 00:09:48
14	111003		KT	2	RN	11	NONE		2	0	1904-01-01 00:11:07
14	111003		KT	0	NONE		NONE		1	0	1904-01-01 00:11:56
14	111003	3	KT	0	NONE		NONE		1	0	1904-01-01 00:15:00
14	111003		KT	1	RN	1	NONE		2	0	1904-01-01 00:15:02
14	111003		KT	3	RN	6	TA	x	3	1	1904-01-01 00:15:03	1904-01-01 00:16:08	1.08333
14	111003	4	MA	0	KT	1	TA	1	3	0	1904-01-01 00:17:31
14	111003		MA	0	RN	1	TA	0	3	0	1904-01-01 00:17:39
14	111003		MA	0	RN	3	KT	1	3	0	1904-01-01 00:17:41
14	111003		MA	0	NONE		KT	1	2	0	1904-01-01 00:18:27
14	111003		MA	0	NONE		NONE		1	0	1904-01-01 00:18:30
14	111003		MA	0	KT	2	NONE		2	0	1904-01-01 00:18:34
14	111003		NONE		KT	7	NONE		1	0	1904-01-01 00:19:38
14	111003		RN	0	KT	1	NONE		2	0	1904-01-01 00:20:20
14	111003		NONE		KT	8	NONE		1	0	1904-01-01 00:20:25
14	111003		TA	0	KT	3	NONE		2	0	1904-01-01 00:21:18
14	111003		NONE		KT	0	NONE		1	0	1904-01-01 00:21:39
14	111003		NONE		KT	9	TA	1	2	0	1904-01-01 00:21:43
14	111003		NONE		NONE		TA	0	1	0	1904-01-01 00:22:46
14	111003		KT	0	NONE		TA	0	2	0	1904-01-01 00:22:50
14	111003	5	KT	0	TA	1	NONE		2	0	1904-01-01 00:24:25
14	111003		KT	0	NONE		NONE		1	0	1904-01-01 00:24:30
14	111003		KT	1	NONE		TA	x	2	0	1904-01-01 00:24:32
14	111003		KT	1	RN	4	TA	5	3	1	1904-01-01 00:24:38	1904-01-01 00:24:58	0.333333
14	111003	6	KT	2	AJ	5	TA	8	3	1	1904-01-01 00:26:01	1904-01-01 00:26:22	0.35
14	111003	7	MA	0	AJ	5	TA	3	3	0	1904-01-01 00:27:18
14	111003		MA	0	NONE		TA	1	2	0	1904-01-01 00:27:40
14	111003		MA	0	NONE		NONE		1	0	1904-01-01 00:27:54
14	111003		NONE		NONE		NONE		0	0	1904-01-01 00:28:16
14	111003		KT	1	NONE		NONE		1	0	1904-01-01 00:28:17
14	111003		KT	1	AJ	2	NONE		2	0	1904-01-01 00:28:21
14	111003		KT	2	AJ	7	TA	x	3	1	1904-01-01 00:28:24	1904-01-01 00:28:56	0.533333
14	111003	8	KT	2	AJ	6	TA	4	3	1	1904-01-01 00:29:40	1904-01-01 00:29:52	0.2
14	111003	9	KT	1	AJ	7	TA	3	3	1	1904-01-01 00:30:32	1904-01-01 00:30:46	0.233333
14	111003	10	KT	3	AJ	9	TA	3	3	1	1904-01-01 00:31:34	1904-01-01 00:31:54	0.333333
14	111003	11	KT	1	AJ	6	TA	4	3	1	1904-01-01 00:32:47	1904-01-01 00:33:02	0.25
14	111003	12	NONE		AJ	0	TA	0	2	0	1904-01-01 00:33:44
14	111003		KT	1	AJ	4	TA	1	3	0	1904-01-01 00:33:45
14	111003		KT	1	NONE		TA	2	2	0	1904-01-01 00:34:01
14	111003		KT	1	AJ	2	TA	0	3	0	1904-01-01 00:34:13
14	111003		KT	1	NONE		TA	2	2	0	1904-01-01 00:34:21
14	111003		KT	2	AJ	6	TA	2	3	0	1904-01-01 00:34:45
14	111003		KT	1	NONE		TA	1	2	0	1904-01-01 00:35:02
14	111003		KT	0	NONE		NONE		1	0	1904-01-01 00:35:14
14	111003		KT	2	TA	1	NONE		2	0	1904-01-01 00:35:18
14	111003		KT	0	NONE		NONE		1	0	1904-01-01 00:35:19
14	111003		KT	1	NONE		AJ	2	2	0	1904-01-01 00:35:28
14	111003		KT	1	NONE		NONE		1	0	1904-01-01 00:35:41
14	111003		KT	1	AJ	3	NONE		2	0	1904-01-01 00:35:44
14	111003		KT	0	NONE		TA	0	2	0	1904-01-01 00:35:53
14	111003		NONE		NONE		TA	1	1	0	1904-01-01 00:35:59
14	111003		NONE		NONE		NONE		0	0	1904-01-01 00:36:31
14	111003		NONE		TA	1	NONE		1	0	1904-01-01 00:36:32
14	111003		NONE		NONE		NONE		0	0	1904-01-01 00:36:35
14	111003		KT	1	NONE		NONE		1	0	1904-01-01 00:37:09
14	111003		NONE		NONE		NONE		0	0	1904-01-01 00:37:32
14	111003	13	KT	1	NONE		NONE		1	0	1904-01-01 00:40:05
14	111003		NONE		NONE		NONE		0	0	1904-01-01 00:40:21
14	111003		MA	0	NONE		NONE		1	0	1904-01-01 00:42:22
14	111003		MA	0	RI	4	NONE		2	0	1904-01-01 00:42:35
14	111003		MA	0	NONE		NONE		1	0	1904-01-01 00:42:52
14	111003		MA	0	SK	3	NONE		2	0	1904-01-01 00:45:21
14	111003	14	MA	0	NONE		NONE		1	0	1904-01-01 00:46:38
14	111003		MA	0	NONE		TA	0	2	0	1904-01-01 00:46:59
14	111003		MA	0	GG	1	TA	0	3	0	1904-01-01 00:48:00
14	111003		NONE		GG	0	TA	0	2	0	1904-01-01 00:48:35
14	111003		NONE		NONE		TA	0	1	0	1904-01-01 00:48:36
14	111003		GG	0	NONE		NONE		1	0	1904-01-01 00:48:38
14	111003		GG	0	TA	0	NONE		2	0	1904-01-01 00:48:41
14	111003		NONE		NONE		NONE		0	0	1904-01-01 00:48:43
14	111003		TA	0	NONE		NONE		1	0	1904-01-01 00:48:48
14	111003		GG	0	NONE		NONE		1	0	1904-01-01 00:48:53
14	111003		NONE		NONE		NONE		0	0	1904-01-01 00:49:00
14	111003		KT	1	NONE		NONE		1	0	1904-01-01 00:49:07
14	111003		KT	1	GG	2	NONE		2	0	1904-01-01 00:49:15
14	111003		KT	1	NONE		NONE		1	0	1904-01-01 00:49:26
14	111003		NONE		NONE		NONE		0	0	1904-01-01 00:49:37
14	111003		KT	3	NONE		NONE		1	0	1904-01-01 00:50:01
14	111003		KT	1	GG	1	NONE		2	0	1904-01-01 00:50:15
14	111003		KT	1	NONE		NONE		1	0	1904-01-01 00:50:24
14	111003		NONE		NONE		NONE		0	0	1904-01-01 00:50:31
14	111003	15	NONE		NONE		NONE		0	0	1904-01-01 00:54:12
15	111004	1	KT	1	NONE		NONE		1	0	1904-01-01 00:00:43
15	111004		KT	x	NONE		TA	1	2	0	1904-01-01 00:01:07
15	111004		KT	x	NONE		NONE		1	0	1904-01-01 00:01:20
15	111004		KT	x	TA	0	NONE		2	0	1904-01-01 00:01:23
15	111004		KT	x	NONE		NONE		1	0	1904-01-01 00:01:25
15	111004		TA	0	NONE		NONE		1	0	1904-01-01 00:02:13
15	111004		TA	0	NONE		BO	0	2	0	1904-01-01 00:02:15
15	111004		TA	0	NONE		NONE		1	0	1904-01-01 00:02:23
15	111004		TA	0	BO	1	AJ	0	3	0	1904-01-01 00:02:27
15	111004		TA	0	NONE		AJ	0	2	0	1904-01-01 00:02:30
15	111004		TA	0	NONE		NONE		1	0	1904-01-01 00:02:33
15	111004		NONE		NONE		NONE		0	0	1904-01-01 00:02:42
15	111004		NONE		AJ	0	NONE		1	0	1904-01-01 00:03:20
15	111004		NONE		NONE		NONE		0	0	1904-01-01 00:03:32
15	111004		KT	1	NONE		NONE		1	0	1904-01-01 00:03:52
15	111004		NONE		NONE		NONE		0	0	1904-01-01 00:04:54
15	111004		TA	0	NONE		NONE		1	0	1904-01-01 00:05:36
15	111004	2	KT	1	NONE		TA	5	2	0	1904-01-01 00:07:23
15	111004		KT	0	NONE		NONE		1	0	1904-01-01 00:08:14
15	111004		KT	0	TA	6	NONE		2	0	1904-01-01 00:08:17
15	111004		KT	2	NONE		NONE		1	0	1904-01-01 00:08:41
15	111004		NONE		NONE		NONE		0	0	1904-01-01 00:08:49
15	111004		TA	3	NONE		NONE		1	0	1904-01-01 00:09:39
15	111004		NONE		NONE		NONE		0	0	1904-01-01 00:10:49
15	111004	3	NONE		NONE		TA	1	1	0	1904-01-01 00:13:16
15	111004		NONE		NONE		NONE		0	0	1904-01-01 00:13:23
15	111004		NONE		TA	1	NONE		1	0	1904-01-01 00:13:25
15	111004		NONE		NONE		NONE		0	0	1904-01-01 00:13:26
15	111004	4	NONE		NONE		NONE		0	0	1904-01-01 00:20:12
15	111004		NONE		GG	1	NONE		1	0	1904-01-01 00:22:28
15	111004		NONE		NONE		NONE		0	0	1904-01-01 00:22:31
15	111004	5	NONE		NONE		NONE		0	0	1904-01-01 00:26:52
15	111004	6	TA	0	GG	2	BO	0	3	0	1904-01-01 00:33:39
15	111004		TA	0	NONE		NONE		1	0	1904-01-01 00:33:48
15	111004		TA	0	GG	0	NONE		2	0	1904-01-01 00:33:56
15	111004		NONE		NONE		NONE		0	0	1904-01-01 00:33:59
15	111004		GG	0	NONE		NONE		1	0	1904-01-01 00:34:01
15	111004		NONE		NONE		NONE		0	0	1904-01-01 00:34:02
15	111004		NONE		GG	2	NONE		1	0	1904-01-01 00:34:03
15	111004		KT	0	GG	0	NONE		2	0	1904-01-01 00:34:10
15	111004		NONE		GG	0	NONE		1	0	1904-01-01 00:34:13
15	111004		AJ	0	GG	0	NONE		2	0	1904-01-01 00:34:16
15	111004		AJ	0	NONE		NONE		1	0	1904-01-01 00:34:25
15	111004		NONE		NONE		NONE		0	0	1904-01-01 00:34:26
15	111004		RI	0	NONE		NONE		1	0	1904-01-01 00:34:34
15	111004		RI	1	GG	2	NONE		2	0	1904-01-01 00:34:36
15	111004		RI	5	NONE		NONE		1	0	1904-01-01 00:35:00
15	111004		AJ	0	NONE		NONE		1	0	1904-01-01 00:35:38
15	111004		AJ	0	RI	1	NONE		2	0	1904-01-01 00:35:41
15	111004		NONE		RI	1	NONE		1	0	1904-01-01 00:35:51
15	111004		NONE		NONE		NONE		0	0	1904-01-01 00:36:02
15	111004		NONE		NONE		BO	0	1	0	1904-01-01 00:37:03
15	111004		KT	1	NONE		BO	0	2	0	1904-01-01 00:37:17
15	111004		KT	1	NONE		NONE		1	0	1904-01-01 00:37:31
15	111004		KT	x	BO	0	NONE		2	0	1904-01-01 00:38:27
15	111004		NONE		NONE		NONE		0	0	1904-01-01 00:38:37
15	111004		NONE		BO	0	NONE		1	0	1904-01-01 00:38:41
15	111004		DN	0	BO	0	NONE		2	0	1904-01-01 00:38:52
15	111004	7	NONE		DN	11	NONE		1	0	1904-01-01 00:40:36
15	111004		NONE		NONE		NONE		0	0	1904-01-01 00:44:30
15	111004		NONE		NONE		DN	3	1	0	1904-01-01 00:44:33
15	111004		NONE		SK	14	DN	3	2	0	1904-01-01 00:45:01
15	111004		NONE		SK	1	NONE		1	0	1904-01-01 00:46:15
16	111006	1	SK	0	NONE		TA	0	2	0	1904-01-01 00:00:38
16	111006		SK	0	NONE		AJ	1	2	0	1904-01-01 00:00:40
16	111006		SK	0	TA	3	AJ	2	3	0	1904-01-01 00:00:42
16	111006		SK	0	TA	0	NONE		2	0	1904-01-01 00:01:06
16	111006		SK	0	NONE		NONE		1	0	1904-01-01 00:01:29
16	111006		SK	0	TA	0	AJ	0	3	0	1904-01-01 00:02:17
16	111006		SK	0	TA	2	NONE		2	0	1904-01-01 00:02:34
16	111006		SK	0	NONE		TA	2	2	0	1904-01-01 00:03:10
16	111006		NONE		SK	0	TA	0	2	0	1904-01-01 00:04:26
16	111006		NONE		SK	0	NONE		1	0	1904-01-01 00:04:35
16	111006		KT	2	SK	0	NONE		2	0	1904-01-01 00:04:44
16	111006		KT	1	NONE		NONE		1	0	1904-01-01 00:05:12
16	111006		NONE		KT	1	NONE		1	0	1904-01-01 00:05:26
16	111006		NONE		NONE		KT	1	1	0	1904-01-01 00:05:32
16	111006		NONE		SK	1	KT	1	2	0	1904-01-01 00:05:36
16	111006		MS	0	SK	0	KT	0	3	0	1904-01-01 00:05:56
16	111006		NONE		SK	0	KT	0	2	0	1904-01-01 00:05:58
16	111006	2	NONE		NONE		NONE		0	0	1904-01-01 00:07:11
16	111006		NONE		SK	0	NONE		1	0	1904-01-01 00:08:05
16	111006		NONE		NONE		NONE		0	0	1904-01-01 00:08:46
16	111006		SK	0	NONE		NONE		1	0	1904-01-01 00:11:08
16	111006		NONE		NONE		NONE		0	0	1904-01-01 00:11:37
16	111006		KT	1	NONE		NONE		1	0	1904-01-01 00:12:12
16	111006		NONE		NONE		NONE		0	0	1904-01-01 00:12:52
16	111006	3	NONE		NONE		NONE		0	0	1904-01-01 00:14:28
16	111006		NONE		TA	0	NONE		1	0	1904-01-01 00:14:39
16	111006		KT	0	TA	0	NONE		2	0	1904-01-01 00:14:49
16	111006		KT	0	NONE		NONE		1	0	1904-01-01 00:15:00
16	111006		KT	0	NONE		TA	0	2	0	1904-01-01 00:15:08
16	111006		KT	0	TA	0	NONE		2	0	1904-01-01 00:15:35
16	111006		NONE		NONE		NONE		0	0	1904-01-01 00:15:47
16	111006		MA	0	NONE		NONE		1	0	1904-01-01 00:18:10
16	111006	4	MA	0	NONE		NONE		1	0	1904-01-01 00:21:52
16	111006		MA	0	TA	1	NONE		2	0	1904-01-01 00:21:56
16	111006		MA	0	NONE		TA	0	2	0	1904-01-01 00:22:01
16	111006		MA	0	NONE		NONE		1	0	1904-01-01 00:22:06
16	111006	5	NONE		AJ	0	NONE		1	0	1904-01-01 00:30:29
16	111006		NONE		NONE		NONE		0	0	1904-01-01 00:30:31
16	111006		KT	1	NONE		NONE		1	0	1904-01-01 00:30:38
16	111006		KT	0	TA	0	NONE		2	0	1904-01-01 00:30:54
16	111006		KT	0	AJ	0	NONE		2	0	1904-01-01 00:31:02
16	111006		KT	X	AJ	0	TA	0	3	0	1904-01-01 00:31:05
16	111006		KT	X	NONE		NONE		1	0	1904-01-01 00:31:36
16	111006		NONE		NONE		NONE		0	0	1904-01-01 00:32:20
17	111011	1	MA	0	TA	0	SK	0	3	0	1904-01-01 00:00:24
17	111011		MA	0	NONE		SK	0	2	0	1904-01-01 00:00:36
17	111011		MA	0	NONE		NONE		1	0	1904-01-01 00:00:38
17	111011		MA	0	TA	0	NONE		2	0	1904-01-01 00:00:41
17	111011		NONE		NONE		NONE		0	0	1904-01-01 00:00:45
17	111011		NONE		SK	0	NONE		1	0	1904-01-01 00:00:52
17	111011		NONE		NONE		NONE		0	0	1904-01-01 00:00:55
17	111011		KT	1	NONE		NONE		1	0	1904-01-01 00:01:02
17	111011		KT	3	SK	1	NONE		2	0	1904-01-01 00:01:17
17	111011		NONE		SK	0	NONE		1	0	1904-01-01 00:01:47
17	111011		TA	0	SK	0	NONE		2	0	1904-01-01 00:01:48
17	111011		TA	0	SK	0	KT	1	3	0	1904-01-01 00:01:52
17	111011		NONE		SK	2	KT	1	2	0	1904-01-01 00:01:58
17	111011		NONE		SK	0	NONE		1	0	1904-01-01 00:02:22
17	111011		NONE		NONE		NONE		0	0	1904-01-01 00:02:26
17	111011		NONE		MA	0	NONE		1	0	1904-01-01 00:02:30
17	111011		NONE		NONE		NONE		0	0	1904-01-01 00:02:32
17	111011		NONE		TA	1	NONE		1	0	1904-01-01 00:02:34
17	111011		NONE		NONE		NONE		0	0	1904-01-01 00:02:38
17	111011		NONE		DN	0	NONE		1	0	1904-01-01 00:03:14
17	111011		NONE		NONE		NONE		0	0	1904-01-01 00:03:17
17	111011		SK	0	NONE		NONE		1	0	1904-01-01 00:03:25
17	111011		KT	1	NONE		NONE		1	0	1904-01-01 00:03:29
17	111011		KT	1	NONE		SK	1	2	0	1904-01-01 00:03:44
17	111011		KT	1	NONE		NONE		1	0	1904-01-01 00:03:54
17	111011		NONE		NONE		NONE		0	0	1904-01-01 00:03:59
17	111011		NONE		KT	1	NONE		1	0	1904-01-01 00:04:09
17	111011		NONE		NONE		NONE		0	0	1904-01-01 00:04:12
17	111011		NONE		NONE		KT	1	1	0	1904-01-01 00:04:25
17	111011		NONE		NONE		NONE		0	0	1904-01-01 00:04:32
17	111011		KT	2	NONE		DN	3	2	0	1904-01-01 00:04:41
17	111011		KT	1	NONE		NONE		1	0	1904-01-01 00:05:06
17	111011		NONE		NONE		NONE		0	0	1904-01-01 00:05:14
17	111011		NONE		TA	1	NONE		1	0	1904-01-01 00:05:18
17	111011		NONE		NONE		NONE		0	0	1904-01-01 00:05:23
17	111011		NONE		NONE		TA	0	1	0	1904-01-01 00:05:29
17	111011	2	NONE		NONE		NONE		0	0	1904-01-01 00:06:44
17	111011		KT	1	NONE		NONE		1	0	1904-01-01 00:06:47
17	111011		KT	1	NONE		MA	0	2	0	1904-01-01 00:06:49
17	111011		KT	0	NONE		NONE		1	0	1904-01-01 00:07:02
17	111011		NONE		NONE		NONE		0	0	1904-01-01 00:07:07
17	111011		NONE		NONE		SK	4	1	0	1904-01-01 00:09:19
17	111011		NONE		NONE		NONE		0	0	1904-01-01 00:09:31
17	111011		NONE		NONE		KT	1	1	0	1904-01-01 00:10:06
17	111011		NONE		NONE		NONE		0	0	1904-01-01 00:10:13
17	111011		MA	x	NONE		NONE		1	0	1904-01-01 00:10:15
17	111011		MA	x	KT	2	NONE		2	0	1904-01-01 00:10:16
17	111011		MA	0	NONE		NONE		1	0	1904-01-01 00:10:19
17	111011		MA	0	SK	0	NONE		2	0	1904-01-01 00:10:43
17	111011		MA	0	NONE		NONE		1	0	1904-01-01 00:10:49
17	111011		NONE		NONE		NONE		0	0	1904-01-01 00:11:21
17	111011		NONE		MA	0	NONE		1	0	1904-01-01 00:11:28
17	111011	3	NONE		NONE		DN	2	1	0	1904-01-01 00:12:40
17	111011		NONE		NONE		NONE		0	0	1904-01-01 00:12:50
17	111011		SK	0	NONE		NONE		1	0	1904-01-01 00:14:32
17	111011		SK	0	NONE		KT	1	2	0	1904-01-01 00:14:34
17	111011		SK	0	NONE		NONE		1	0	1904-01-01 00:14:41
17	111011		NONE		NONE		NONE		0	0	1904-01-01 00:15:05
17	111011		KT	1	NONE		NONE		1	0	1904-01-01 00:15:08
17	111011		NONE		NONE		NONE		0	0	1904-01-01 00:15:16
17	111011		NONE		TA	1	NONE		1	0	1904-01-01 00:16:30
17	111011		NONE		NONE		NONE		0	0	1904-01-01 00:16:31
17	111011		TA	1	NONE		NONE		1	0	1904-01-01 00:17:40
17	111011		NONE		NONE		NONE		0	0	1904-01-01 00:17:53
17	111011	4	KT	1	NONE		NONE		1	0	1904-01-01 00:21:19
17	111011		KT	2	NONE		DN	3	2	0	1904-01-01 00:21:24
17	111011		KT	5	MA	0	DN	3	3	0	1904-01-01 00:21:53
17	111011		KT	3	MA	0	NONE		2	0	1904-01-01 00:23:03
17	111011		NONE		MA	0	NONE		1	0	1904-01-01 00:23:40
17	111011		KT	1	MA	0	NONE		2	0	1904-01-01 00:23:46
17	111011		NONE		NONE		NONE		0	0	1904-01-01 00:24:00
17	111011		NONE		NONE		MA	x	1	0	1904-01-01 00:24:04
17	111011		NONE		NONE		NONE		0	0	1904-01-01 00:26:14
17	111011	5	NONE		NONE		NONE		0	0	1904-01-01 00:27:38
17	111011		NONE		NONE		MA	0	1	0	1904-01-01 00:30:07
17	111011		NONE		NONE		NONE		0	0	1904-01-01 00:30:13
17	111011		NONE		MA	0	NONE		1	0	1904-01-01 00:30:16
17	111011		NONE		NONE		NONE		0	0	1904-01-01 00:30:23
17	111011		NONE		NONE		DN	0	1	0	1904-01-01 00:31:46
18	111018	1	SK	1	RN	3	NONE		2	0	1904-01-01 00:00:28
18	111018		NONE		RN	0	NONE		1	0	1904-01-01 00:01:13
18	111018		KT	1	RN	3	NONE		2	0	1904-01-01 00:01:19
18	111018		KT	1	RN	11	TA	8	3	0	1904-01-01 00:01:43
18	111018		KT	1	RN	2	NONE		2	0	1904-01-01 00:02:45
18	111018		KT	1	RN	1	TA	1	3	1	1904-01-01 00:03:12	1904-01-01 00:03:21	0.15
18	111018	2	NONE		RN	0	NONE		1	0	1904-01-01 00:03:49
18	111018		GG	0	RN	0	NONE		2	0	1904-01-01 00:04:03
18	111018		NONE		RN	0	NONE		1	0	1904-01-01 00:04:09
18	111018		TA	1	RN	0	NONE		2	0	1904-01-01 00:04:46
18	111018		NONE		RN	0	TA	2	2	0	1904-01-01 00:04:55
18	111018		NONE		RN	0	NONE		1	0	1904-01-01 00:05:35
18	111018		NONE		RN	1	TA	3	2	0	1904-01-01 00:06:17
18	111018		NONE		RN	0	NONE		1	0	1904-01-01 00:07:06
18	111018		KT	2	RN	5	NONE		2	0	1904-01-01 00:07:18
18	111018		KT	1	RN	3	TA	1	3	1	1904-01-01 00:07:51	1904-01-01 00:07:59	0.133333
18	111018	3	KT	1	RN	0	TA	1	3	0	1904-01-01 00:08:33
18	111018		KT	1	RN	4	AJ	1	3	1	1904-01-01 00:08:56	1904-01-01 00:09:12	0.266667
18	111018	4	KT	1	RN	1	NONE		2	0	1904-01-01 00:09:56
18	111018		KT	1	RN	2	AJ	1	3	1	1904-01-01 00:10:02	1904-01-01 00:10:07	0.0833333
18	111018	5	NONE		RN	1	AJ	1	2	0	1904-01-01 00:10:36
18	111018		KT	1	RN	2	AJ	1	3	1	1904-01-01 00:10:46	1904-01-01 00:10:49	0.05
18	111018	6	NONE		RN	0	AJ	1	2	0	1904-01-01 00:11:28
18	111018		KT	1	RN	2	AJ	1	3	1	1904-01-01 00:11:36	1904-01-01 00:11:40	0.0666667
18	111018	7	KT	1	RN	3	AJ	1	3	1	1904-01-01 00:12:12	1904-01-01 00:12:43	0.516667
18	111018	8	TA	0	RN	0	AJ	0	3	0	1904-01-01 00:13:21
18	111018		GG	0	RN	7	AJ	2	3	0	1904-01-01 00:13:24
18	111018		NONE		RN	0	AJ	0	2	0	1904-01-01 00:13:59
18	111018		KT	1	RN	2	AJ	1	3	1	1904-01-01 00:14:07	1904-01-01 00:14:22	0.25
18	111018	9	GG	0	RN	0	AJ	x	3	0	1904-01-01 00:15:01
18	111018		KT	1	RN	13	AJ	6	3	0	1904-01-01 00:15:04
18	111018		GG	1	RN	1	AJ	0	3	0	1904-01-01 00:17:23
18	111018		KT	1	RN	0	AJ	1	3	0	1904-01-01 00:17:32
18	111018	10	KT	0	RN	1	AJ	1	3	0	1904-01-01 00:21:21
18	111018		GG	0	RN	0	AJ	3	3	0	1904-01-01 00:21:36
18	111018		GG	0	RN	0	NONE		2	0	1904-01-01 00:23:12
18	111018		NONE		RN	0	NONE		1	0	1904-01-01 00:23:44
18	111018		NONE		RN	3	AJ	3	2	0	1904-01-01 00:24:23
18	111018		KT	0	RN	2	AJ	1	3	0	1904-01-01 00:25:32
18	111018		GG	0	RN	1	AJ	0	3	0	1904-01-01 00:25:51
18	111018	11	KT	0	RN	1	NONE		2	0	1904-01-01 00:27:22
18	111018		KT	1	RN	1	TA	1	3	0	1904-01-01 00:27:28
18	111018		KT	0	RN	1	AJ	2	3	0	1904-01-01 00:27:37
18	111018		GG	0	RN	0	AJ	1	3	0	1904-01-01 00:27:40
18	111018		NONE		RN	0	NONE		1	0	1904-01-01 00:27:43
18	111018		GG	1	RN	4	AJ	3	3	0	1904-01-01 00:27:59
18	111018		NONE		RN	0	AJ	1	2	0	1904-01-01 00:28:20
18	111018		KT	0	RN	4	AJ	3	3	0	1904-01-01 00:28:33
18	111018		KT	0	RN	0	NONE		2	0	1904-01-01 00:29:44
18	111018		GG	1	RN	0	AJ	0	3	0	1904-01-01 00:30:23
18	111018		KT	0	RN	0	AJ	2	3	0	1904-01-01 00:30:30
18	111018	12	NONE		RN	0	AJ	0	2	0	1904-01-01 00:33:40
18	111018		GG	1	RN	0	AJ	0	3	0	1904-01-01 00:34:00
18	111018		NONE		RN	0	NONE		1	0	1904-01-01 00:34:07
18	111018		NONE		RN	0	TA	4	2	0	1904-01-01 00:34:40
18	111018		NONE		RN	0	NONE		1	0	1904-01-01 00:38:35
18	111018	13	NONE		RN	1	NONE		1	0	1904-01-01 00:39:57
18	111018		NONE		RN	1	TA	0	2	0	1904-01-01 00:40:07
18	111018		KT	3	RN	5	TA	2	3	1	1904-01-01 00:40:11	1904-01-01 00:41:03	0.866667
18	111018	14	NONE		SK	0	NONE		1	0	1904-01-01 00:41:51
18	111018		KT	1	SK	2	TA	1	3	1	1904-01-01 00:42:36	1904-01-01 00:42:39	0.05
18	111018	15	KT	2	SK	1	TA	2	3	1	1904-01-01 00:43:22	1904-01-01 00:43:35	0.216667
18	111018	16	MA	0	SK	11	TA	5	3	0	1904-01-01 00:44:15
18	111018		MA	0	SK	0	NONE		2	0	1904-01-01 00:46:38
18	111018		MA	0	SK	0	TA	1	3	0	1904-01-01 00:46:43
18	111018		MA	1	SK	0	NONE		2	0	1904-01-01 00:46:52
18	111018	17	KT	4	SK	7	NONE		2	0	1904-01-01 00:50:32
18	111018		KT	1	SK	2	TA	2	3	1	1904-01-01 00:52:55	1904-01-01 00:53:15	0.333333
18	111018	18	MS	0	SK	1	TA	0	3	0	1904-01-01 00:53:45
18	111018		KT	3	SK	8	TA	2	3	1	1904-01-01 00:53:54	1904-01-01 00:54:21	0.45
18	111018	19	DN	0	SK	0	TA	0	3	0	1904-01-01 00:54:46
18	111018		KT	1	SK	1	TA	4	3	1	1904-01-01 00:54:54	1904-01-01 00:55:21	0.45
18	111018	20	RN	0	SK	0	TA	2	3	0	1904-01-01 00:55:47
18	111018		RN	0	SK	2	NONE		2	0	1904-01-01 00:56:15
18	111018		RN	0	SK	13	TA	8	3	0	1904-01-01 00:57:05
18	111018		RN	0	NONE		NONE		1	0	1904-01-01 00:58:53
18	111018		NONE		RN	0	NONE		1	0	1904-01-01 00:59:50
19	111020	1	TA	0	SK	0	NONE		2	0	1904-01-01 00:00:30
19	111020		NONE		SK	2	NONE		1	0	1904-01-01 00:00:33
19	111020		NONE		SK	2	TA	4	2	0	1904-01-01 00:00:37
19	111020		NONE		NONE		TA	3	1	0	1904-01-01 00:01:32
19	111020		NONE		NONE		NONE		0	0	1904-01-01 00:02:04
19	111020		NONE		TA	1	NONE		1	0	1904-01-01 00:02:07
19	111020		NONE		NONE		NONE		0	0	1904-01-01 00:02:08
19	111020		TA	1	NONE		NONE		1	0	1904-01-01 00:02:10
19	111020		NONE		NONE		NONE		0	0	1904-01-01 00:02:17
19	111020		NONE		NONE		TA	1	1	0	1904-01-01 00:03:49
19	111020		NONE		NONE		NONE		0	0	1904-01-01 00:03:52
19	111020		NONE		NONE		TA	1	1	0	1904-01-01 00:05:43
19	111020	2	NONE		NONE		NONE		0	0	1904-01-01 00:07:44
19	111020	3	NONE		NONE		NONE		0	0	1904-01-01 00:14:09
19	111020	4	NONE		NONE		SK	0	1	0	1904-01-01 00:19:33
19	111020		NONE		NONE		NONE		0	0	1904-01-01 00:19:51
19	111020		NONE		NONE		MS	1	1	0	1904-01-01 00:24:43
19	111020		NONE		RN	1	NONE		1	0	1904-01-01 00:24:48
19	111020		NONE		NONE		NONE		0	0	1904-01-01 00:24:57
19	111020	5	NONE		MA	0	NONE		1	0	1904-01-01 00:26:02
19	111020		NONE		NONE		NONE		0	0	1904-01-01 00:26:04
19	111020		NONE		RN	0	NONE		1	0	1904-01-01 00:26:34
19	111020		NONE		NONE		NONE		0	0	1904-01-01 00:26:43
19	111020		NONE		NONE		TA	4	1	0	1904-01-01 00:27:01
19	111020		NONE		NONE		NONE		0	0	1904-01-01 00:28:13
19	111020		NONE		TA	0	NONE		1	0	1904-01-01 00:28:53
19	111020		NONE		NONE		TA	0	1	0	1904-01-01 00:29:00
19	111020		TA	0	NONE		NONE		1	0	1904-01-01 00:29:08
19	111020		NONE		NONE		NONE		0	0	1904-01-01 00:29:58
19	111020		NONE		TA	0	NONE		1	0	1904-01-01 00:30:18
20	111021	1	NONE		NONE		TA	0	1	0	1904-01-01 00:00:36
20	111021		NONE		GG	2	TA	0	2	0	1904-01-01 00:00:38
20	111021		NONE		NONE		TA	1	1	0	1904-01-01 00:00:50
20	111021		NONE		NONE		NONE		0	0	1904-01-01 00:01:23
20	111021		NONE		NONE		GG	1	1	0	1904-01-01 00:02:07
20	111021		NONE		NONE		NONE		0	0	1904-01-01 00:02:09
20	111021		NONE		GG	0	NONE		1	0	1904-01-01 00:02:11
20	111021		NONE		NONE		NONE		0	0	1904-01-01 00:02:13
20	111021		NONE		RI	2	NONE		1	0	1904-01-01 00:03:52
20	111021		NONE		NONE		NONE		0	0	1904-01-01 00:04:09
20	111021		NONE		NONE		RI	0	1	0	1904-01-01 00:04:11
20	111021		NONE		NONE		NONE		0	0	1904-01-01 00:04:15
20	111021		RI	1	NONE		NONE		1	0	1904-01-01 00:04:36
20	111021		NONE		NONE		NONE		0	0	1904-01-01 00:04:41
20	111021	2	KT	1	NONE		NONE		1	0	1904-01-01 00:06:50
20	111021		KT	1	RI	2	NONE		2	0	1904-01-01 00:07:14
20	111021		KT	0	NONE		NONE		1	0	1904-01-01 00:07:28
20	111021		NONE		NONE		NONE		0	0	1904-01-01 00:07:30
20	111021		NONE		RN	2	NONE		1	0	1904-01-01 00:09:11
20	111021		NONE		NONE		NONE		0	0	1904-01-01 00:09:58
20	111021	3	NONE		NONE		NONE		0	0	1904-01-01 00:13:24
20	111021		NONE		RN	1	NONE		1	0	1904-01-01 00:13:48
20	111021		NONE		NONE		NONE		0	0	1904-01-01 00:14:38
20	111021		NONE		NONE		RN	0	1	0	1904-01-01 00:14:41
20	111021		NONE		RI	1	RN	0	2	0	1904-01-01 00:14:53
20	111021		NONE		NONE		RN	0	1	0	1904-01-01 00:15:13
20	111021		NONE		NONE		NONE		0	0	1904-01-01 00:15:19
20	111021		RI	1	NONE		NONE		1	0	1904-01-01 00:15:21
20	111021		RI	0	NONE		BO	0	2	0	1904-01-01 00:15:32
20	111021		RI	0	NONE		NONE		1	0	1904-01-01 00:15:36
20	111021		RI	0	BO	0	NONE		2	0	1904-01-01 00:15:39
20	111021		RI	0	NONE		NONE		1	0	1904-01-01 00:15:43
20	111021		BO	0	NONE		NONE		1	0	1904-01-01 00:15:44
20	111021		NONE		NONE		NONE		0	0	1904-01-01 00:15:57
20	111021		RI	1	NONE		NONE		1	0	1904-01-01 00:16:00
20	111021		RI	2	NONE		BO	0	2	0	1904-01-01 00:16:22
20	111021		RI	2	RN	1	BO	0	3	0	1904-01-01 00:17:03
20	111021		RI	5	RN	4	TA	4	3	0	1904-01-01 00:17:07
20	111021		NONE		RN	1	TA	1	2	0	1904-01-01 00:17:33
20	111021		RI	5	RN	4	TA	6	3	0	1904-01-01 00:17:43	1904-01-01 00:18:12	0.483333
20	111021	4	NONE		TA	0	NONE		1	0	1904-01-01 00:19:17
20	111021		NONE		NONE		NONE		0	0	1904-01-01 00:19:21
20	111021		NONE		NONE		TA	1	1	0	1904-01-01 00:19:22
20	111021		BO	0	NONE		TA	2	2	0	1904-01-01 00:19:53
20	111021		NONE		NONE		TA	1	1	0	1904-01-01 00:19:59
20	111021		NONE		BO	0	TA	0	2	0	1904-01-01 00:20:02
20	111021		NONE		NONE		TA	0	1	0	1904-01-01 00:20:06
20	111021		NONE		NONE		BO	0	1	0	1904-01-01 00:20:11
20	111021		NONE		NONE		NONE		0	0	1904-01-01 00:20:12
20	111021		NONE		NONE		BO	0	1	0	1904-01-01 00:20:32
20	111021		NONE		SK	0	BO	0	2	0	1904-01-01 00:21:41
20	111021		NONE		SK	1	NONE		1	0	1904-01-01 00:21:42
20	111021		NONE		NONE		NONE		0	0	1904-01-01 00:22:02
20	111021		NONE		NONE		TA	1	1	0	1904-01-01 00:22:07
20	111021		NONE		NONE		NONE		0	0	1904-01-01 00:22:28
20	111021		TA	0	NONE		NONE		1	0	1904-01-01 00:22:37
20	111021		NONE		NONE		NONE		0	0	1904-01-01 00:22:52
20	111021	5	NONE		NONE		NONE		0	0	1904-01-01 00:26:04
20	111021		NONE		NONE		AJ	1	1	0	1904-01-01 00:26:28
20	111021		NONE		NONE		NONE		0	0	1904-01-01 00:26:59
20	111021		NONE		NONE		AJ	1	1	0	1904-01-01 00:27:39
20	111021		NONE		NONE		NONE		0	0	1904-01-01 00:27:57
20	111021		NONE		AJ	2	NONE		1	0	1904-01-01 00:28:00
20	111021		NONE		NONE		NONE		0	0	1904-01-01 00:28:12
20	111021	6	NONE		NONE		TA	0	1	0	1904-01-01 00:33:03
20	111021		NONE		NONE		NONE		0	0	1904-01-01 00:33:08
20	111021		TA	0	NONE		NONE		1	0	1904-01-01 00:33:14
20	111021		NONE		NONE		NONE		0	0	1904-01-01 00:33:21
20	111021		NONE		NONE		DN	1	1	0	1904-01-01 00:34:09
20	111021		NONE		SK	5	DN	2	2	0	1904-01-01 00:35:23
20	111021		NONE		SK	1	AJ	1	2	0	1904-01-01 00:36:20
20	111021		NONE		SK	0	NONE		1	0	1904-01-01 00:36:47
20	111021		AJ	0	SK	0	NONE		2	0	1904-01-01 00:37:00
20	111021		AJ	1	SK	4	DN	1	3	1	1904-01-01 00:37:01	1904-01-01 00:37:24	0.383333
20	111021	7	NONE		NONE		NONE		0	0	1904-01-01 00:38:11
20	111021		NONE		NONE		DN	0	1	0	1904-01-01 00:38:16
20	111021		NONE		SK	1	DN	1	2	0	1904-01-01 00:38:19
20	111021		AJ	2	SK	6	DN	3	3	0	1904-01-01 00:38:24
20	111021		AJ	2	SK	0	NONE		2	0	1904-01-01 00:38:58
20	111021		NONE		SK	0	NONE		1	0	1904-01-01 00:39:17
20	111021		NONE		SK	3	AJ	1	2	0	1904-01-01 00:39:23
20	111021		KT	1	SK	1	AJ	1	3	1	1904-01-01 00:39:30	1904-01-01 00:39:34	0.0666667
20	111021	8	NONE		SK	0	NONE		1	0	1904-01-01 00:40:06
20	111021		NONE		SK	0	AJ	1	2	0	1904-01-01 00:40:15
20	111021		DN	2	SK	5	AJ	1	3	0	1904-01-01 00:40:24
20	111021		DN	2	SK	0	NONE		2	0	1904-01-01 00:40:45
20	111021		DN	1	SK	4	AJ	1	3	1	1904-01-01 00:41:12	1904-01-01 00:41:22	0.166667
20	111021	9	DN	0	SK	0	NONE		2	0	1904-01-01 00:42:03
20	111021		DN	2	SK	3	AJ	2	3	1	1904-01-01 00:42:04	1904-01-01 00:42:25	0.35
20	111021	10	DN	7	SK	4	AJ	1	3	0	1904-01-01 00:43:04
20	111021		NONE		SK	0	AJ	0	2	0	1904-01-01 00:43:29
20	111021		KT	1	SK	2	AJ	1	3	1	1904-01-01 00:43:35	1904-01-01 00:43:43	0.133333
20	111021	11	DN	5	SK	2	AJ	2	3	1	1904-01-01 00:44:13	1904-01-01 00:44:22	0.15
20	111021	12	DN	6	SK	2	AJ	1	3	1	1904-01-01 00:44:59	1904-01-01 00:45:13	0.233333
20	111021	13	KT	1	SK	4	AJ	2	3	1	1904-01-01 00:45:57	1904-01-01 00:46:15	0.3
20	111021	14	NONE		NONE		NONE		0	0	1904-01-01 00:46:48
20	111021		DN	0	NONE		NONE		1	0	1904-01-01 00:46:50
20	111021		DN	6	SK	0	NONE		2	0	1904-01-01 00:46:54
20	111021		DN	2	SK	5	AJ	1	3	1	1904-01-01 00:47:28	1904-01-01 00:47:44	0.266667
20	111021	15	DN	0	SK	1	AJ	0	3	0	1904-01-01 00:48:22
20	111021		NONE		SK	4	AJ	1	2	0	1904-01-01 00:48:26
20	111021		KT	1	SK	1	AJ	1	3	1	1904-01-01 00:48:31	1904-01-01 00:48:36	0.0833333
20	111021	16	DN	4	SK	7	AJ	1	3	0	1904-01-01 00:49:46
20	111021		NONE		SK	0	AJ	1	2	0	1904-01-01 00:50:04
20	111021		KT	1	SK	2	AJ	1	3	1	1904-01-01 00:50:08	1904-01-01 00:50:12	0.0666667
20	111021	17	DN	0	SK	0	AJ	0	3	0	1904-01-01 00:50:58
20	111021		KT	2	SK	6	AJ	1	3	1	1904-01-01 00:51:00	1904-01-01 00:51:15	0.25
20	111021	18	DN	1	SK	0	NONE		2	0	1904-01-01 00:52:02
20	111021		DN	2	SK	5	AJ	1	3	0	1904-01-01 00:52:12
20	111021		NONE		SK	0	AJ	1	2	0	1904-01-01 00:52:24
20	111021		KT	1	SK	1	AJ	1	3	1	1904-01-01 00:52:27	1904-01-01 00:52:36	0.15
20	111021	19	DN	3	SK	2	AJ	1	3	0	1904-01-01 00:53:11
20	111021		NONE		SK	0	AJ	1	2	0	1904-01-01 00:53:26
20	111021		KT	1	SK	2	AJ	1	3	1	1904-01-01 00:53:29	1904-01-01 00:53:38	0.15
20	111021	20	DN	6	SK	6	AJ	1	3	0	1904-01-01 00:54:26
20	111021		DN	3	SK	1	NONE		2	0	1904-01-01 00:54:47
20	111021		DN	2	SK	4	AJ	2	3	1	1904-01-01 00:54:54	1904-01-01 00:55:04	0.166667
20	111021	21	NONE		SK	0	AJ	0	2	0	1904-01-01 00:55:50
20	111021		DN	3	SK	5	AJ	2	3	1	1904-01-01 00:55:58	1904-01-01 00:56:15	0.283333
20	111021	22	DN	3	NONE		NONE		1	0	1904-01-01 00:56:51
20	111021		DN	4	NONE		AJ	3	2	0	1904-01-01 00:57:02
20	111021		DN	12	NONE		NONE		1	0	1904-01-01 00:57:59
20	111021		DN	5	NONE		AJ	x	2	0	1904-01-01 00:59:32
20	111021		DN	1	NONE		NONE		1	0	1904-01-01 00:59:59
20	111021		DN	2	AJ	0	NONE		2	0	1904-01-01 01:00:27
20	111021		DN	3	NONE		NONE		1	0	1904-01-01 01:00:36
20	111021		NONE		NONE		NONE		0	0	1904-01-01 01:01:59
21	111025	1	KT	1	NONE		NONE		1	0	1904-01-01 00:00:28
21	111025		KT	1	GG	1	NONE		2	0	1904-01-01 00:00:35
21	111025		KT	0	NONE		NONE		1	0	1904-01-01 00:00:41
21	111025		NONE		NONE		NONE		0	0	1904-01-01 00:01:36
21	111025		NONE		SK	0	NONE		1	0	1904-01-01 00:01:43
21	111025		NONE		NONE		NONE		0	0	1904-01-01 00:01:52
21	111025		KT	0	NONE		MA	0	2	0	1904-01-01 00:02:58
21	111025		KT	1	NONE		TA	0	2	0	1904-01-01 00:03:48
21	111025		KT	0	NONE		MA	0	2	0	1904-01-01 00:03:49
21	111025		NONE		NONE		MA	0	1	0	1904-01-01 00:03:58
21	111025		NONE		TA	1	MA	0	2	0	1904-01-01 00:04:59
21	111025		NONE		NONE		MA	0	1	0	1904-01-01 00:05:01
21	111025		NONE		NONE		TA	0	1	0	1904-01-01 00:05:03
21	111025		NONE		NONE		MA	0	1	0	1904-01-01 00:05:14
21	111025		NONE		TA	0	MA	0	2	0	1904-01-01 00:05:16
21	111025	2	KT	1	NONE		MA	0	2	0	1904-01-01 00:06:46
21	111025		KT	2	TA	2	MA	0	3	0	1904-01-01 00:06:53
21	111025		KT	1	NONE		MA	0	2	0	1904-01-01 00:07:11
21	111025		KT	1	NONE		TA	3	2	0	1904-01-01 00:07:13
21	111025		KT	0	NONE		MA	0	2	0	1904-01-01 00:07:52
21	111025		KT	2	TA	3	MA	0	3	0	1904-01-01 00:07:53
21	111025		KT	0	NONE		NONE		1	0	1904-01-01 00:08:51
21	111025		KT	0	NONE		TA	5	2	0	1904-01-01 00:08:55
21	111025		KT	0	NONE		NONE		1	0	1904-01-01 00:09:33
21	111025		KT	0	TA	2	NONE		2	0	1904-01-01 00:09:34
21	111025		KT	1	NONE		NONE		1	0	1904-01-01 00:09:39
21	111025		KT	1	NONE		TA	10	2	0	1904-01-01 00:09:50
21	111025		KT	0	NONE		NONE		1	0	1904-01-01 00:10:16
21	111025		NONE		NONE		NONE		0	0	1904-01-01 00:10:19
21	111025		KT	1	NONE		NONE		1	0	1904-01-01 00:11:30
21	111025	3	NONE		NONE		TA	x	1	0	1904-01-01 00:13:10
21	111025		NONE		NONE		NONE		0	0	1904-01-01 00:13:34
21	111025		TA	0	NONE		NONE		1	0	1904-01-01 00:13:55
21	111025		TA	0	NONE		DN	0	2	0	1904-01-01 00:14:03
21	111025		NONE		NONE		DN	0	1	0	1904-01-01 00:14:05
21	111025		KT	1	NONE		DN	1	2	0	1904-01-01 00:16:01
21	111025		NONE		NONE		DN	0	2	0	1904-01-01 00:16:41
21	111025	4	NONE		NONE		DN	0	1	0	1904-01-01 00:19:30
21	111025		KT	2	NONE		DN	x	2	0	1904-01-01 00:19:46
21	111025		NONE		NONE		DN	2	1	0	1904-01-01 00:20:35
21	111025		KT	1	NONE		DN	1	2	0	1904-01-01 00:20:54
21	111025		KT	3	RN	8	DN	5	3	1	1904-01-01 00:21:02	1904-01-01 00:23:22	2.33333
21	111025	5	NONE		RN	0	DN	0	2	0	1904-01-01 00:24:03
21	111025		KT	1	RN	0	DN	x	3	0	1904-01-01 00:24:08
21	111025		KT	1	RN	0	NONE		2	0	1904-01-01 00:24:58
21	111025		KT	1	RN	0	TA	1	3	0	1904-01-01 00:25:08
21	111025		KT	1	RN	0	NONE		2	0	1904-01-01 00:25:17
21	111025		KT	1	RN	1	MA	0	3	0	1904-01-01 00:25:25
21	111025		KT	1	RN	0	BO	0	3	0	1904-01-01 00:26:20
21	111025		KT	x	RN	0	NONE		2	0	1904-01-01 00:26:27
21	111025		KT	1	RN	3	TA	4	3	1	1904-01-01 00:27:35	1904-01-01 00:27:56	0.35
21	111025	6	KT	x	RN	12	MA	1	3	0	1904-01-01 00:29:51
21	111025	7	KT	2	RN	4	NONE		2	0	1904-01-01 00:36:14
21	111025		NONE		RN	2	NONE		1	0	1904-01-01 00:37:29
21	111025		NONE		NONE		NONE		0	0	1904-01-01 00:38:12
21	111025		KT	0	NONE		NONE		1	0	1904-01-01 00:38:34
21	111025		KT	2	RN	3	NONE		2	0	1904-01-01 00:38:35
21	111025		NONE		RN	1	NONE		1	0	1904-01-01 00:39:24
21	111025		BO	0	RN	0	NONE		2	0	1904-01-01 00:40:22
21	111025		BO	0	RN	4	TA	x	3	0	1904-01-01 00:40:24
21	111025		NONE		RN	0	TA	x	2	0	1904-01-01 00:41:27
21	111025		NONE		NONE		TA	x	1	0	1904-01-01 00:42:10
21	111025		NONE		NONE		NONE		0	0	1904-01-01 00:42:33
21	111025		TA	0	NONE		NONE		1	0	1904-01-01 00:42:40
21	111025		NONE		NONE		NONE		0	0	1904-01-01 00:42:48
21	111025		NONE		BO	0	NONE		1	0	1904-01-01 00:43:00
21	111025		NONE		NONE		NONE		0	0	1904-01-01 00:43:20
21	111025		NONE		NONE		BO	1	1	0	1904-01-01 00:43:24
21	111025		TA	2	NONE		BO	0	2	0	1904-01-01 00:43:26
21	111025		TA	0	NONE		NONE		1	0	1904-01-01 00:43:35
21	111025		NONE		NONE		NONE		0	0	1904-01-01 00:43:37
21	111025		NONE		TA	0	NONE		1	0	1904-01-01 00:43:39
21	111025	8	BO	x	TA	0	NONE		2	0	1904-01-01 00:44:56
21	111025		BO	x	TA	2	AJ	1	3	0	1904-01-01 00:44:58
21	111025		NONE		TA	0	AJ	0	2	0	1904-01-01 00:45:03
21	111025		NONE		TA	0	BO	0	2	0	1904-01-01 00:45:10
21	111025		NONE		TA	0	NONE		1	0	1904-01-01 00:45:18
21	111025		AJ	1	TA	0	NONE		2	0	1904-01-01 00:46:19
21	111025		AJ	0	NONE		NONE		1	0	1904-01-01 00:46:59
21	111025		AJ	1	NONE		TA	4	2	0	1904-01-01 00:47:25
21	111025		NONE		NONE		TA	0	1	0	1904-01-01 00:48:03
21	111025		NONE		AJ	2	TA	4	2	0	1904-01-01 00:49:16
21	111025		NONE		NONE		NONE		0	0	1904-01-01 00:49:36
21	111025	9	NONE		NONE		NONE		0	0	1904-01-01 00:50:53
21	111025		AJ	2	NONE		TA	1	2	0	1904-01-01 00:50:56
21	111025		AJ	2	BO	8	TA	10	3	1	1904-01-01 00:51:12	1904-01-01 00:51:56	0.733333
21	111025	10	AJ	x	KT	0	NONE		2	0	1904-01-01 00:52:42
21	111025		AJ	x	NONE		NONE		1	0	1904-01-01 00:52:45
21	111025		AJ	x	NONE		KT	1	2	0	1904-01-01 00:52:46
21	111025		NONE		NONE		KT	1	1	0	1904-01-01 00:53:00
21	111025		NONE		AJ	1	KT	1	2	0	1904-01-01 00:53:03
21	111025		NONE		NONE		KT	1	1	0	1904-01-01 00:53:10
21	111025		AJ	x	NONE		KT	2	2	0	1904-01-01 00:53:13
21	111025		AJ	1	BO	2	KT	1	3	0	1904-01-01 00:54:22
21	111025		AJ	1	NONE		KT	1	2	0	1904-01-01 00:54:33
21	111025		AJ	2	BO	5	KT	1	3	1	1904-01-01 00:54:55	1904-01-01 00:55:19	0.4
21	111025	11	AJ	1	NONE		TA	5	2	0	1904-01-01 00:56:09
21	111025		AJ	2	BO	6	TA	5	3	1	1904-01-01 00:56:31	1904-01-01 00:57:08	0.616667
21	111025	12	AJ	2	NONE		TA	10	2	0	1904-01-01 00:57:43
21	111025		AJ	x	BO	2	TA	2	3	1	1904-01-01 00:58:38	1904-01-01 00:59:06	0.466667
21	111025	13	AJ	2	NONE		TA	4	2	0	1904-01-01 00:59:52
21	111025		AJ	2	BO	2	TA	2	3	0	1904-01-01 01:00:05
21	111025		AJ	2	BO	4	KT	1	3	1	1904-01-01 01:00:21	1904-01-01 01:01:02	0.683333
21	111025	14	NONE		NONE		TA	0	1	0	1904-01-01 01:01:47
21	111025		AJ	0	NONE		TA	0	2	0	1904-01-01 01:01:59
21	111025		AJ	x	BO	1	TA	0	3	0	1904-01-01 01:02:04
21	111025		AJ	x	BO	4	KT	1	3	1	1904-01-01 01:02:08	1904-01-01 01:02:32	0.4
21	111025	15	AJ	1	NONE		NONE		1	0	1904-01-01 01:03:12
21	111025		AJ	4	NONE		KT	1	2	0	1904-01-01 01:03:20
21	111025		AJ	2	GG	2	KT	1	3	1	1904-01-01 01:03:39	1904-01-01 01:03:52	0.216667
21	111025	16	NONE		NONE		NONE		0	0	1904-01-01 01:04:30
21	111025		NONE		NONE		KT	1	1	0	1904-01-01 01:04:54
21	111025		NONE		NONE		NONE		0	0	1904-01-01 01:05:21
21	111025		NONE		KT	1	NONE		1	0	1904-01-01 01:05:23
21	111025		NONE		NONE		NONE		0	0	1904-01-01 01:05:24
21	111025		KT	1	NONE		NONE		1	0	1904-01-01 01:05:26
21	111025		NONE		NONE		NONE		0	0	1904-01-01 01:05:41
22	111026	1	GG	0	RN	1	DN	0	3	0	1904-01-01 00:00:20
22	111026		KT	0	RN	2	AJ	1	3	0	1904-01-01 00:00:29
22	111026		NONE		RN	2	AJ	1	2	0	1904-01-01 00:01:00
22	111026		NONE		RN	0	NONE		1	0	1904-01-01 00:01:38
22	111026		KT	1	RN	0	NONE		2	0	1904-01-01 00:01:48
22	111026		KT	1	RN	1	AJ	1	3	0	1904-01-01 00:02:02	1904-01-01 00:02:10	0.133333
22	111026	2	SK	0	RN	0	AJ	1	3	0	1904-01-01 00:03:04
22	111026		KT	3	RN	2	AJ	5	3	0	1904-01-01 00:03:18	1904-01-01 00:04:51	1.55
22	111026	3	SK	0	RN	2	AJ	1	3	0	1904-01-01 00:05:41
22	111026		GG	1	RN	1	AJ	1	3	0	1904-01-01 00:05:55
22	111026		NONE		RN	1	AJ	4	2	0	1904-01-01 00:06:17
22	111026		GG	2	RN	0	AJ	3	3	0	1904-01-01 00:09:24
22	111026		NONE		RN	0	AJ	1	2	0	1904-01-01 00:10:19
22	111026		NONE		RN	0	NONE		1	0	1904-01-01 00:10:22
22	111026		KT	0	RN	1	NONE		2	0	1904-01-01 00:10:43
22	111026	4	GG	0	RN	2	KT	1	3	0	1904-01-01 00:11:50
22	111026		NONE		RN	1	KT	1	2	0	1904-01-01 00:12:03
22	111026		GG	0	RN	2	KT	1	3	0	1904-01-01 00:12:34
22	111026		NONE		RN	0	KT	1	2	0	1904-01-01 00:13:02
22	111026		NONE		RN	0	NONE		1	0	1904-01-01 00:13:39
22	111026		NONE		RN	0	KT	1	2	0	1904-01-01 00:13:44
22	111026		MA	1	RN	0	KT	1	3	0	1904-01-01 00:14:05
22	111026		MA	0	RN	0	NONE		2	0	1904-01-01 00:14:11
22	111026		MA	x	RN	1	KT	3	3	0	1904-01-01 00:14:39
22	111026	5	NONE		RN	0	NONE		1	0	1904-01-01 00:18:01
22	111026		GG	2	RN	2	NONE		2	0	1904-01-01 00:18:12
22	111026		GG	2	RN	4	AJ	3	3	0	1904-01-01 00:18:54
22	111026		SK	1	RN	1	AJ	1	3	0	1904-01-01 00:20:19
22	111026		GG	x	RN	3	AJ	2	3	0	1904-01-01 00:21:11
22	111026		SK	x	RN	2	AJ	2	3	0	1904-01-01 00:22:47
22	111026		NONE		RN	0	AJ	1	2	0	1904-01-01 00:23:20
22	111026	6	NONE		RN	0	NONE		1	0	1904-01-01 00:24:35
22	111026		NONE		RN	0	AJ	3	2	0	1904-01-01 00:24:40
22	111026		NONE		RN	1	NONE		1	0	1904-01-01 00:25:01
22	111026		NONE		RN	1	KT	1	2	0	1904-01-01 00:27:13
22	111026		NONE		NONE		KT	1	1	0	1904-01-01 00:27:29
22	111026		RN	0	NONE		KT	1	2	0	1904-01-01 00:27:32
22	111026		RN	0	GG	2	KT	1	3	0	1904-01-01 00:27:35
22	111026		SK	x	GG	5	KT	2	3	1	1904-01-01 00:27:47	1904-01-01 00:28:44	0.95
22	111026	7	SK	0	NONE		KT	1	2	0	1904-01-01 00:29:14
22	111026		NONE		SK	2	KT	1	2	0	1904-01-01 00:29:20
22	111026		KT	x	SK	2	NONE		2	0	1904-01-01 00:29:38
22	111026		SK	0	NONE		NONE		1	0	1904-01-01 00:30:01
22	111026		SK	0	NONE		KT	1	2	0	1904-01-01 00:30:06
22	111026		SK	1	GG	3	KT	2	3	0	1904-01-01 00:30:25
22	111026		SK	0	NONE		KT	1	2	0	1904-01-01 00:31:13
22	111026		SK	0	GG	1	KT	1	3	0	1904-01-01 00:31:38
22	111026		SK	4	NONE		KT	3	2	0	1904-01-01 00:31:50
22	111026		SK	x	GG	5	KT	1	3	1	1904-01-01 00:33:09	1904-01-01 00:33:50	0.683333
22	111026	8	SK	0	NONE		NONE		1	0	1904-01-01 00:34:35
22	111026		SK	2	NONE		KT	1	2	0	1904-01-01 00:34:38
22	111026		NONE		SK	x	KT	1	2	0	1904-01-01 00:35:04
22	111026		KT	1	SK	x	NONE		2	0	1904-01-01 00:35:26
22	111026		NONE		SK	x	NONE		1	0	1904-01-01 00:36:38
22	111026		NONE		SK	3	KT	1	2	0	1904-01-01 00:37:42
22	111026		KT	1	SK	5	NONE		2	0	1904-01-01 00:38:20
22	111026		NONE		SK	3	NONE		1	0	1904-01-01 00:38:43
22	111026	9	NONE		NONE		NONE		0	0	1904-01-01 00:41:19
22	111026		SK	3	NONE		NONE		1	0	1904-01-01 00:41:33
22	111026		SK	3	NONE		KT	1	2	0	1904-01-01 00:41:52
22	111026		SK	2	DN	1	KT	1	3	1	1904-01-01 00:42:34	1904-01-01 00:42:47	0.216667
22	111026	10	SK	2	DN	6	NONE		2	0	1904-01-01 00:43:28
22	111026		SK	x	DN	3	AJ	2	3	1	1904-01-01 00:43:53	1904-01-01 00:44:15	0.366667
22	111026	11	SK	2	DN	2	NONE		2	0	1904-01-01 00:45:05
22	111026		SK	4	DN	6	AJ	3	3	1	1904-01-01 00:45:35	1904-01-01 00:46:17	0.7
22	111026	12	MA	0	DN	3	AJ	2	3	0	1904-01-01 00:46:47
22	111026		SK	0	DN	7	AJ	1	3	0	1904-01-01 00:47:14
22	111026		NONE		DN	2	AJ	0	2	0	1904-01-01 00:48:06
22	111026		SK	x	DN	7	AJ	3	3	0	1904-01-01 00:48:20
22	111026		MA	0	DN	3	AJ	2	3	0	1904-01-01 00:49:25
22	111026		MA	0	DN	0	NONE		2	0	1904-01-01 00:49:45
22	111026		MA	0	AJ	0	NONE		2	0	1904-01-01 00:49:52
22	111026		MA	0	DN	2	AJ	2	3	0	1904-01-01 00:50:38
22	111026	13	SK	1	DN	0	NONE		2	0	1904-01-01 00:52:48
22	111026		SK	1	AJ	1	KT	1	3	1	1904-01-01 00:52:52	1904-01-01 00:52:56	0.0666667
22	111026	14	SK	1	DN	0	TA	1	3	0	1904-01-01 00:53:47
22	111026		SK	1	AJ	1	KT	1	3	1	1904-01-01 00:53:50	1904-01-01 00:53:57	0.116667
22	111026	15	SK	x	AJ	4	KT	1	3	1	1904-01-01 00:54:38	1904-01-01 00:54:51	0.216667
22	111026	16	SK	3	AJ	3	KT	1	3	1	1904-01-01 00:55:30	1904-01-01 00:55:47	0.283333
22	111026	17	SK	1	AJ	3	KT	1	3	1	1904-01-01 00:56:18	1904-01-01 00:56:34	0.266667
22	111026	18	SK	0	AJ	0	NONE		2	0	1904-01-01 00:57:17
22	111026		SK	2	AJ	1	KT	1	3	1	1904-01-01 00:57:20	1904-01-01 00:57:29	0.15
22	111026	19	SK	2	AJ	0	KT	1	3	0	1904-01-01 00:58:10
22	111026		NONE		AJ	0	KT	1	2	0	1904-01-01 00:58:33
22	111026		NONE		NONE		KT	1	1	0	1904-01-01 00:58:37
22	111026		NONE		AJ	1	KT	1	2	0	1904-01-01 00:58:45
22	111026		AJ	1	NONE		KT	1	2	0	1904-01-01 00:58:53
22	111026		DN	2	AJ	2	KT	1	3	1	1904-01-01 00:59:01	1904-01-01 00:59:08	0.116667
22	111026	20	DN	4	TA	2	KT	1	3	1	1904-01-01 00:59:46	1904-01-01 00:59:59	0.216667
22	111026	21	DN	6	TA	3	KT	1	3	1	1904-01-01 01:00:41	1904-01-01 01:00:58	0.283333
22	111026	22	DN	2	BO	1	TA	0	3	0	1904-01-01 01:01:36
22	111026		DN	3	BO	1	KT	1	3	0	1904-01-01 01:01:41
22	111026		DN	5	TA	1	KT	1	3	1	1904-01-01 01:01:46	1904-01-01 01:01:53	0.116667
22	111026	23	DN	4	BO	3	KT	1	3	1	1904-01-01 01:02:45	1904-01-01 01:02:53	0.133333
22	111026	24	DN	6	BO	2	KT	2	3	1	1904-01-01 01:04:04	1904-01-01 01:04:15	0.183333
22	111026	25	DN	8	BO	3	KT	2	3	1	1904-01-01 01:04:55	1904-01-01 01:05:11	0.266667
22	111026	26	DN	7	TA	3	NONE		2	0	1904-01-01 01:05:39
22	111026		DN	4	TA	3	KT	1	3	1	1904-01-01 01:05:48	1904-01-01 01:05:54	0.1
23	111027	1	NONE		TA	10	DN	4	2	0	1904-01-01 00:00:32
23	111027		NONE		GG	0	DN	0	2	0	1904-01-01 00:01:33
23	111027		NONE		GG	0	NONE		1	0	1904-01-01 00:01:37
23	111027		NONE		NONE		NONE		0	0	1904-01-01 00:01:42
23	111027		NONE		NONE		TA	4	1	0	1904-01-01 00:02:03
23	111027		NONE		GG	1	TA	1	2	0	1904-01-01 00:02:20
23	111027		NONE		NONE		NONE		0	0	1904-01-01 00:02:29
23	111027		NONE		TA	0	NONE		1	0	1904-01-01 00:02:46
23	111027		NONE		GG	1	NONE		1	0	1904-01-01 00:03:20
23	111027		NONE		GG	4	KT	1	2	0	1904-01-01 00:03:24
23	111027		TA	0	GG	1	KT	1	3	0	1904-01-01 00:03:35
23	111027		TA	0	NONE		KT	1	2	0	1904-01-01 00:03:41
23	111027		NONE		NONE		KT	3	1	0	1904-01-01 00:03:42
23	111027		NONE		NONE		NONE		0	0	1904-01-01 00:05:13
23	111027	2	NONE		NONE		NONE		0	0	1904-01-01 00:06:49
23	111027		NONE		TA	1	NONE		1	0	1904-01-01 00:06:56
23	111027		NONE		NONE		NONE		0	0	1904-01-01 00:07:02
23	111027		NONE		GG	4	NONE		1	0	1904-01-01 00:07:09
23	111027		NONE		NONE		NONE		0	0	1904-01-01 00:07:26
23	111027		NONE		NONE		TA	3	1	0	1904-01-01 00:08:04
23	111027		NONE		TA	3	NONE		1	0	1904-01-01 00:08:12
23	111027		TA	0	GG	1	NONE		2	0	1904-01-01 00:08:52
23	111027		SK	2	GG	2	KT	1	3	1	1904-01-01 00:08:55	1904-01-01 00:09:06	0.183333
23	111027	3	SK	4	NONE		KT	1	2	0	1904-01-01 00:09:56
23	111027		SK	1	AJ	2	KT	1	3	1	1904-01-01 00:10:17	1904-01-01 00:10:25	0.133333
23	111027	4	SK	2	AJ	1	KT	1	3	1	1904-01-01 00:11:08	1904-01-01 00:11:17	0.15
23	111027	5	SK	3	AJ	4	KT	1	3	1	1904-01-01 00:11:48	1904-01-01 00:12:00	0.2
23	111027	6	SK	2	AJ	4	KT	1	3	1	1904-01-01 00:12:34	1904-01-01 00:12:42	0.133333
23	111027	7	SK	1	AJ	3	KT	1	3	1	1904-01-01 00:13:16	1904-01-01 00:13:27	0.183333
23	111027	8	SK	2	AJ	4	KT	1	3	1	1904-01-01 00:13:59	1904-01-01 00:14:11	0.2
23	111027	9	SK	1	AJ	3	KT	1	3	1	1904-01-01 00:14:33	1904-01-01 00:14:44	0.183333
23	111027	10	SK	1	AJ	3	KT	1	3	1	1904-01-01 00:15:14	1904-01-01 00:15:28	0.233333
23	111027	11	SK	2	AJ	6	KT	2	3	1	1904-01-01 00:16:07	1904-01-01 00:16:24	0.283333
23	111027	12	SK	1	AJ	5	KT	1	3	1	1904-01-01 00:16:52	1904-01-01 00:17:06	0.233333
23	111027	13	SK	1	AJ	2	KT	1	3	1	1904-01-01 00:17:40	1904-01-01 00:17:52	0.2
23	111027	14	SK	2	AJ	3	KT	1	3	1	1904-01-01 00:18:25	1904-01-01 00:18:37	0.2
23	111027	15	SK	1	AJ	3	KT	1	3	1	1904-01-01 00:19:20	1904-01-01 00:19:30	0.166667
23	111027	16	SK	3	AJ	3	KT	1	3	1	1904-01-01 00:20:13	1904-01-01 00:20:24	0.183333
23	111027	17	SK	1	NONE		KT	1	2	0	1904-01-01 00:20:58
23	111027		SK	1	AJ	2	KT	1	3	1	1904-01-01 00:21:08	1904-01-01 00:21:13	0.0833333
23	111027	18	SK	1	AJ	3	KT	1	3	1	1904-01-01 00:21:43	1904-01-01 00:21:52	0.15
23	111027	19	SK	1	AJ	2	KT	1	3	1	1904-01-01 00:22:16	1904-01-01 00:22:27	0.183333
23	111027	20	SK	4	AJ	4	KT	1	3	1	1904-01-01 00:22:52	1904-01-01 00:23:04	0.2
23	111027	21	SK	1	AJ	0	KT	1	3	0	1904-01-01 00:23:24
23	111027		SK	1	NONE		KT	1	2	0	1904-01-01 00:23:38
23	111027		SK	1	AJ	1	KT	1	3	1	1904-01-01 00:23:48	1904-01-01 00:23:51	0.05
23	111027	22	SK	0	AJ	0	KT	1	3	0	1904-01-01 00:24:25
23	111027		SK	1	NONE		KT	1	2	0	1904-01-01 00:24:33
23	111027		SK	1	AJ	1	KT	1	3	1	1904-01-01 00:24:42	1904-01-01 00:24:44	0.0333333
23	111027	23	SK	3	AJ	6	KT	1	3	1	1904-01-01 00:25:21	1904-01-01 00:25:35	0.233333
23	111027	24	SK	4	AJ	5	KT	1	3	1	1904-01-01 00:26:05	1904-01-01 00:26:20	0.25
23	111027	25	SK	2	AJ	8	KT	1	3	1	1904-01-01 00:27:07	1904-01-01 00:27:25	0.3
23	111027	26	SK	1	AJ	4	KT	1	3	1	1904-01-01 00:27:44	1904-01-01 00:28:05	0.35
23	111027	27	SK	1	AJ	5	KT	1	3	1	1904-01-01 00:28:34	1904-01-01 00:28:52	0.3
23	111027	28	SK	1	AJ	2	KT	1	3	1	1904-01-01 00:29:25	1904-01-01 00:29:40	0.25
23	111027	29	SK	1	AJ	4	KT	1	3	1	1904-01-01 00:30:09	1904-01-01 00:30:19	0.166667
23	111027	30	SK	3	AJ	9	KT	1	3	1	1904-01-01 00:30:50	1904-01-01 00:31:12	0.366667
23	111027	31	SK	0	AJ	12	KT	1	3	0	1904-01-01 00:31:50
23	111027		SK	0	NONE		KT	1	2	0	1904-01-01 00:32:46
23	111027		SK	1	AJ	4	KT	1	3	1	1904-01-01 00:32:57	1904-01-01 00:33:02	0.0833333
23	111027	32	NONE		AJ	3	KT	1	2	0	1904-01-01 00:33:38
23	111027		NONE		NONE		KT	1	1	0	1904-01-01 00:34:02
23	111027		NONE		AJ	3	KT	1	2	0	1904-01-01 00:34:24
23	111027		GG	0	AJ	1	KT	1	3	0	1904-01-01 00:34:33
23	111027		NONE		AJ	2	KT	1	2	0	1904-01-01 00:34:35
23	111027		NONE		AJ	0	NONE		1	0	1904-01-01 00:34:46
23	111027		NONE		NONE		NONE		0	0	1904-01-01 00:35:01
23	111027		NONE		GG	2	NONE		1	0	1904-01-01 00:35:15
23	111027		NONE		NONE		NONE		0	0	1904-01-01 00:35:45
23	111027		MA	0	NONE		NONE		1	0	1904-01-01 00:36:31
23	111027		MA	0	GG	2	NONE		2	0	1904-01-01 00:37:10
23	111027		MA	0	NONE		NONE		1	0	1904-01-01 00:37:17
23	111027		MA	0	NONE		GG	0	2	0	1904-01-01 00:37:20
23	111027		MA	0	NONE		NONE		1	0	1904-01-01 00:37:55
23	111027	33	RN	0	TA	0	NONE		2	0	1904-01-01 00:40:44
23	111027		RN	0	GG	0	NONE		2	0	1904-01-01 00:41:04
23	111027		RN	0	GG	3	TA	4	3	0	1904-01-01 00:41:06
23	111027		RN	0	NONE		TA	3	2	0	1904-01-01 00:41:24
23	111027		RN	0	GG	2	TA	1	3	0	1904-01-01 00:41:32
23	111027		RN	0	NONE		TA	1	2	0	1904-01-01 00:41:54
23	111027		NONE		GG	3	TA	3	2	0	1904-01-01 00:42:21
23	111027		NONE		NONE		TA	1	1	0	1904-01-01 00:42:39
23	111027		SK	1	NONE		TA	0	2	0	1904-01-01 00:43:00
23	111027		SK	2	GG	5	TA	3	3	1	1904-01-01 00:43:05	1904-01-01 00:43:16	0.183333
23	111027	34	SK	2	GG	2	TA	3	3	1	1904-01-01 00:43:50	1904-01-01 00:44:03	0.216667
23	111027	35	SK	0	GG	2	NONE		2	0	1904-01-01 00:45:12
23	111027		SK	0	NONE		NONE		1	0	1904-01-01 00:45:23
23	111027		GG	0	NONE		NONE		1	0	1904-01-01 00:45:30
23	111027		SK	x	NONE		NONE		1	0	1904-01-01 00:45:32
23	111027		GG	x	NONE		NONE		1	0	1904-01-01 00:45:47
23	111027		NONE		NONE		NONE		0	0	1904-01-01 00:45:58
23	111027		NONE		GG	1	NONE		1	0	1904-01-01 00:48:01
23	111027		NONE		NONE		NONE		0	0	1904-01-01 00:48:05
23	111027	36	NONE		NONE		NONE		0	0	1904-01-01 00:51:27
23	111027		NONE		GG	5	NONE		1	0	1904-01-01 00:51:37
23	111027		NONE		NONE		NONE		0	0	1904-01-01 00:52:09
23	111027		NONE		NONE		TA	1	1	0	1904-01-01 00:54:19
23	111027		NONE		TA	0	NONE		1	0	1904-01-01 00:54:41
23	111027		NONE		GG	1	NONE		1	0	1904-01-01 00:54:55
23	111027		NONE		GG	1	TA	2	2	0	1904-01-01 00:55:00
23	111027		NONE		NONE		TA	1	1	0	1904-01-01 00:55:14
23	111027		NONE		NONE		NONE		0	0	1904-01-01 00:55:47
23	111027		NONE		TA	1	NONE		1	0	1904-01-01 00:56:05
23	111027		NONE		NONE		NONE		0	0	1904-01-01 00:56:08
23	111027		TA	2	NONE		NONE		1	0	1904-01-01 00:56:18
23	111027	37	NONE		NONE		NONE		0	0	1904-01-01 00:58:03
23	111027		NONE		NONE		TA	4	1	0	1904-01-01 00:58:09
23	111027		NONE		NONE		KT	0	1	0	1904-01-01 00:58:47
23	111027		NONE		NONE		NONE		0	0	1904-01-01 00:58:58
23	111027		NONE		BO	1	NONE		1	0	1904-01-01 00:59:24
23	111027		NONE		BO	1	TA	0	2	0	1904-01-01 00:59:35
23	111027		KT	x	BO	1	TA	2	3	1	1904-01-01 00:59:38	1904-01-01 00:59:44	0.1
23	111027	38	KT	1	NONE		TA	1	2	0	1904-01-01 01:00:13
23	111027		KT	1	BO	1	TA	1	3	1	1904-01-01 01:00:27	1904-01-01 01:00:30	0.05
23	111027	39	NONE		BO	1	TA	0	2	0	1904-01-01 01:00:59
23	111027		KT	1	BO	5	TA	2	3	1	1904-01-01 01:01:01	1904-01-01 01:01:08	0.116667
23	111027	40	KT	3	BO	9	TA	10	3	1	1904-01-01 01:01:35	1904-01-01 01:03:30	1.91667
23	111027	41	NONE		BO	3	TA	3	2	0	1904-01-01 01:04:14
23	111027		DN	5	BO	7	TA	3	3	0	1904-01-01 01:04:27
23	111027		KT	1	BO	1	TA	1	3	1	1904-01-01 01:05:00	1904-01-01 01:05:03	0.05
23	111027	42	KT	1	BO	5	TA	3	3	1	1904-01-01 01:05:30	1904-01-01 01:05:45	0.25
23	111027	43	KT	1	BO	3	TA	1	3	1	1904-01-01 01:06:17	1904-01-01 01:06:26	0.15
23	111027	44	KT	1	BO	2	TA	3	3	1	1904-01-01 01:07:06	1904-01-01 01:07:14	0.133333
23	111027	45	NONE		BO	1	TA	1	2	0	1904-01-01 01:07:41
23	111027		DN	3	BO	9	TA	3	3	1	1904-01-01 01:07:43	1904-01-01 01:07:59	0.266667
23	111027	46	DN	10	BO	5	TA	3	3	1	1904-01-01 01:08:19	1904-01-01 01:08:54	0.583333
23	111027	47	DN	9	BO	9	TA	1	3	1	1904-01-01 01:09:29	1904-01-01 01:09:47	0.3
23	111027	48	DN	8	BO	3	TA	1	3	1	1904-01-01 01:10:23	1904-01-01 01:10:38	0.25
23	111027	49	DN	12	BO	2	TA	1	3	1	1904-01-01 01:11:12	1904-01-01 01:11:51	0.65
23	111027	50	DN	0	BO	0	NONE		2	0	1904-01-01 01:12:20
23	111027		DN	7	BO	7	TA	1	3	1	1904-01-01 01:12:23	1904-01-01 01:12:38	0.25
23	111027	51	DN	15	BO	7	TA	3	3	1	1904-01-01 01:13:04	1904-01-01 01:13:39	0.583333
23	111027	52	DN	9	BO	4	TA	2	3	1	1904-01-01 01:14:04	1904-01-01 01:14:29	0.416667
23	111027	53	DN	3	BO	5	TA	2	3	1	1904-01-01 01:14:48	1904-01-01 01:14:59	0.183333
23	111027	54	DN	5	BO	3	TA	1	3	1	1904-01-01 01:15:22	1904-01-01 01:15:37	0.25
23	111027	55	DN	8	BO	4	TA	2	3	1	1904-01-01 01:16:12	1904-01-01 01:16:32	0.333333
23	111027	56	DN	19	BO	6	TA	4	3	1	1904-01-01 01:16:58	1904-01-01 01:18:35	1.61667
23	111027	57	NONE		NONE		NONE		0	0	1904-01-01 01:19:11
23	111027		DN	1	AJ	4	NONE		2	0	1904-01-01 01:19:35
23	111027		DN	0	NONE		NONE		1	0	1904-01-01 01:20:13
23	111027		DN	5	AJ	3	NONE		2	0	1904-01-01 01:20:40
23	111027		DN	2	NONE		NONE		1	0	1904-01-01 01:21:35
23	111027		NONe		NONE		NONE		0	0	1904-01-01 01:22:03
23	111027		NONe		NONE		DN	2	1	0	1904-01-01 01:22:08
23	111027		NONe		NONE		NONE		0	0	1904-01-01 01:22:52
23	111027		AJ	1	NONE		NONE		1	0	1904-01-01 01:23:55
24	111028	1	NONE		BO	3	NONE		1	0	1904-01-01 00:00:18
24	111028		NONE		BO	2	KT	1	2	0	1904-01-01 00:00:24
24	111028		NONE		NONE		KT	0	1	0	1904-01-01 00:00:52
24	111028		NONE		NONE		NONE		0	0	1904-01-01 00:01:05
24	111028		NONE		NONE		GG	0	1	0	1904-01-01 00:01:26
24	111028		NONE		NONE		NONE		0	0	1904-01-01 00:01:28
24	111028		NONE		BO	2	NONE		1	0	1904-01-01 00:01:32
24	111028		MS	0	BO	3	NONE		2	0	1904-01-01 00:02:38
24	111028		MS	0	BO	1	KT	1	3	0	1904-01-01 00:02:46
24	111028		MS	0	BO	8	NONE		2	0	1904-01-01 00:03:00
24	111028		MS	0	NONE		NONE		1	0	1904-01-01 00:03:43
24	111028		NONE		NONE		NONE		0	0	1904-01-01 00:03:48
24	111028		NONE		NONE		MS	1	1	0	1904-01-01 00:03:52
24	111028		NONE		MS	8	NONE		1	0	1904-01-01 00:03:57
24	111028		NONE		NONE		KT	0	1	0	1904-01-01 00:04:59
24	111028		MS	1	NONE		KT	1	2	0	1904-01-01 00:05:04
24	111028		MS	0	NONE		NONE		1	0	1904-01-01 00:05:37
24	111028	2	MS	1	NONE		KT	1	2	0	1904-01-01 00:07:32
24	111028		NONE		NONE		KT	2	1	0	1904-01-01 00:07:44
24	111028		NONE		BO	5	KT	1	2	0	1904-01-01 00:07:51
24	111028		NONE		BO	1	TA	0	2	0	1904-01-01 00:08:37
24	111028		KT	1	BO	2	TA	1	3	1	1904-01-01 00:08:45	1904-01-01 00:08:49	0.0666667
24	111028	3	KT	x	GG	4	TA	6	3	1	1904-01-01 00:09:20	1904-01-01 00:09:41	0.35
24	111028	4	KT	1	NONE		NONE		1	0	1904-01-01 00:10:17
24	111028		KT	1	NONE		TA	1	2	0	1904-01-01 00:10:26
24	111028		SK	2	NONE		TA	4	2	0	1904-01-01 00:10:34
24	111028		NONE		NONE		TA	0	1	0	1904-01-01 00:11:13
24	111028		KT	1	NONE		TA	2	2	0	1904-01-01 00:11:15
24	111028		KT	1	GG	1	TA	1	3	1	1904-01-01 00:11:18	1904-01-01 00:11:21	0.05
24	111028	5	KT	1	NONE		TA	4	2	0	1904-01-01 00:11:47
24	111028		KT	1	NONE		SK	1	2	0	1904-01-01 00:12:23
24	111028		KT	1	GG	2	SK	1	3	1	1904-01-01 00:12:40	1904-01-01 00:12:46	0.1
24	111028	6	KT	1	TA	0	NONE		2	0	1904-01-01 00:13:45
24	111028		KT	1	TA	7	SK	3	3	1	1904-01-01 00:13:56	1904-01-01 00:14:21	0.416667
24	111028	7	KT	1	TA	11	SK	1	3	1	1904-01-01 00:14:46	1904-01-01 00:15:06	0.333333
24	111028	8	KT	1	TA	13	SK	1	3	1	1904-01-01 00:15:40	1904-01-01 00:16:00	0.333333
24	111028	9	SK	x	NONE		TA	0	2	0	1904-01-01 00:16:49
24	111028		SK	x	NONE		KT	1	2	0	1904-01-01 00:16:54
24	111028		SK	x	TA	4	KT	1	3	1	1904-01-01 00:17:00	1904-01-01 00:17:22	0.366667
24	111028	10	SK	1	TA	1	KT	1	3	1	1904-01-01 00:17:55	1904-01-01 00:18:10	0.25
24	111028	11	SK	1	TA	4	KT	1	3	1	1904-01-01 00:18:39	1904-01-01 00:18:48	0.15
24	111028	12	SK	1	TA	6	KT	1	3	1	1904-01-01 00:19:21	1904-01-01 00:19:33	0.2
24	111028	13	SK	1	TA	9	KT	1	3	1	1904-01-01 00:19:55	1904-01-01 00:20:05	0.166667
24	111028	14	SK	1	TA	10	KT	1	3	1	1904-01-01 00:20:32	1904-01-01 00:20:57	0.416667
24	111028	15	SK	1	TA	6	KT	1	3	1	1904-01-01 00:21:31	1904-01-01 00:21:38	0.116667
24	111028	16	SK	2	TA	23	KT	1	3	1	1904-01-01 00:22:26	1904-01-01 00:22:50	0.4
24	111028	17	SK	1	TA	6	KT	1	3	1	1904-01-01 00:23:17	1904-01-01 00:23:25	0.133333
24	111028	18	SK	1	TA	5	KT	1	3	1	1904-01-01 00:23:44	1904-01-01 00:23:56	0.2
24	111028	19	SK	2	TA	7	KT	1	3	1	1904-01-01 00:24:31	1904-01-01 00:24:38	0.116667
24	111028	20	SK	1	TA	5	KT	1	3	1	1904-01-01 00:25:10	1904-01-01 00:25:16	0.1
24	111028	21	SK	2	TA	6	KT	1	3	1	1904-01-01 00:25:43	1904-01-01 00:25:50	0.116667
24	111028	22	SK	1	TA	7	KT	1	3	1	1904-01-01 00:26:26	1904-01-01 00:26:36	0.166667
24	111028	23	SK	2	TA	5	KT	1	3	1	1904-01-01 00:27:07	1904-01-01 00:27:13	0.1
24	111028	24	SK	1	TA	3	KT	1	3	1	1904-01-01 00:27:32	1904-01-01 00:27:37	0.0833333
24	111028	25	SK	2	TA	6	KT	1	3	1	1904-01-01 00:28:05	1904-01-01 00:28:12	0.116667
24	111028	26	SK	1	TA	2	KT	1	3	1	1904-01-01 00:28:33	1904-01-01 00:28:44	0.183333
24	111028	27	SK	1	TA	3	KT	1	3	1	1904-01-01 00:29:27	1904-01-01 00:29:33	0.1
24	111028	28	SK	0	TA	0	KT	0	3	0	1904-01-01 00:29:51
24	111028		SK	0	NONE		KT	0	2	0	1904-01-01 00:29:52
24	111028		SK	x	MA	0	KT	4	3	0	1904-01-01 00:30:02
24	111028		SK	x	MA	0	NONE		2	0	1904-01-01 00:33:19
24	111028		SK	1	MA	0	TA	3	3	0	1904-01-01 00:33:29
24	111028		NONE		MA	0	TA	0	2	0	1904-01-01 00:34:00
24	111028		NONE		MA	0	SK	1	2	0	1904-01-01 00:34:08
24	111028		NONE		MA	0	NONE		1	0	1904-01-01 00:34:22
24	111028		NONE		NONE		TA	1	1	0	1904-01-01 00:34:35
24	111028		NONE		TA	1	NONE		1	0	1904-01-01 00:34:47
24	111028	29	MA	0	TA	1	NONE		2	0	1904-01-01 00:36:16
24	111028		KT	x	TA	4	NONE		2	0	1904-01-01 00:36:56
24	111028		KT	2	NONE		TA	3	2	0	1904-01-01 00:37:27
24	111028		NONE		NONE		TA	1	1	0	1904-01-01 00:37:50
24	111028		KT	1	NONE		TA	1	2	0	1904-01-01 00:38:06
24	111028		KT	1	BO	2	TA	1	3	1	1904-01-01 00:38:20	1904-01-01 00:38:23	0.05
24	111028	30	NONE		TA	4	NONE		1	0	1904-01-01 00:38:58
24	111028		KT	1	TA	2	NONE		2	0	1904-01-01 00:39:11
24	111028		KT	2	NONE		TA	2	2	0	1904-01-01 00:39:22
24	111028		KT	1	BO	2	TA	1	3	1	1904-01-01 00:39:53	1904-01-01 00:39:59	0.1
24	111028	31	NONE		NONE		TA	0	1	0	1904-01-01 00:40:29
24	111028		NONE		BO	1	TA	1	2	0	1904-01-01 00:40:32
24	111028		KT	1	BO	1	TA	2	3	1	1904-01-01 00:40:35	1904-01-01 00:40:39	0.0666667
24	111028	32	KT	1	NONE		TA	2	2	0	1904-01-01 00:41:08
24	111028		KT	1	BO	1	TA	1	3	1	1904-01-01 00:41:37	1904-01-01 00:41:41	0.0666667
24	111028	33	KT	1	BO	1	NONE		2	0	1904-01-01 00:42:28
24	111028		KT	1	BO	2	TA	1	3	1	1904-01-01 00:42:46	1904-01-01 00:43:04	0.3
24	111028	34	KT	1	NONE		TA	1	2	0	1904-01-01 00:43:36
24	111028		KT	1	BO	1	TA	1	3	1	1904-01-01 00:43:50	1904-01-01 00:43:53	0.05
24	111028	35	KT	1	NONE		TA	1	2	0	1904-01-01 00:44:20
24	111028		KT	1	BO	2	TA	1	3	1	1904-01-01 00:44:35	1904-01-01 00:44:38	0.05
24	111028	36	KT	1	NONE		TA	1	2	0	1904-01-01 00:44:57
24	111028		KT	1	BO	3	TA	3	3	1	1904-01-01 00:45:06	1904-01-01 00:45:31	0.416667
24	111028	37	KT	1	BO	2	TA	2	3	1	1904-01-01 00:46:12	1904-01-01 00:46:21	0.15
24	111028	38	KT	1	NONE		TA	1	2	0	1904-01-01 00:46:50
24	111028		KT	1	BO	1	TA	2	3	1	1904-01-01 00:47:00	1904-01-01 00:47:02	0.0333333
24	111028	39	KT	1	NONE		TA	0	2	0	1904-01-01 00:47:32
24	111028		KT	1	BO	2	TA	2	3	1	1904-01-01 00:47:45	1904-01-01 00:47:55	0.166667
24	111028	40	KT	1	NONE		TA	0	2	0	1904-01-01 00:48:27
24	111028		KT	1	BO	2	TA	1	3	1	1904-01-01 00:48:33	1904-01-01 00:48:38	0.0833333
24	111028	41	KT	1	NONE		NONE		1	0	1904-01-01 00:49:11
24	111028		KT	1	BO	1	NONE		2	0	1904-01-01 00:49:18
24	111028		KT	1	BO	1	TA	1	3	1	1904-01-01 00:49:21	1904-01-01 00:49:25	0.0666667
24	111028	42	KT	1	NONE		TA	0	2	0	1904-01-01 00:49:46
24	111028		KT	1	NONE		NONE		1	0	1904-01-01 00:50:01
24	111028		NONE		NONE		NONE		0	0	1904-01-01 00:50:40
24	111028	43	NONE		NONE		NONE		0	0	1904-01-01 00:56:13
24	111028		KT	2	AJ	4	NONE		2	0	1904-01-01 00:59:01
24	111028		KT	0	NONE		NONE		1	0	1904-01-01 00:59:36
24	111028		NONE		NONE		NONE		0	0	1904-01-01 01:00:01
25	111031	1	NONE		AJ	2	DN	x	2	0	1904-01-01 00:00:19
25	111031		NONE		NONE		NONE		0	0	1904-01-01 00:00:35
25	111031		NONE		NONE		KT	1	1	0	1904-01-01 00:00:36
25	111031		DN	0	NONE		KT	0	2	0	1904-01-01 00:01:01
25	111031		DN	2	AJ	4	KT	1	3	1	1904-01-01 00:01:05	1904-01-01 00:01:15	0.166667
25	111031	2	NONE		AJ	0	NONE		1	0	1904-01-01 00:01:44
[truncated: 449 more rows]

## Sheet: phase 3 dyad
Session	Date	NUMCHIMP	Trial	Barrier 1	bpull	Tray	tpull	Success	Time of Trial/Approach	Time of Success	latency
1	111108	2	1	SK	1	RN	1	1	1904-01-01 00:00:23	1904-01-01 00:00:43	0.333333
1	111108	2	2	SK	2	RN	1	1	1904-01-01 00:01:06	1904-01-01 00:01:15	0.15
1	111108	2	3	SK	1	RN	3	1	1904-01-01 00:01:52	1904-01-01 00:02:00	0.133333
1	111108	2	4	SK	2	RN	4	1	1904-01-01 00:02:11	1904-01-01 00:02:27	0.266667
1	111108	2	5	SK	1	RN	3	1	1904-01-01 00:02:39	1904-01-01 00:03:09	0.5
1	111108	2	6	SK	3	RN	5	1	1904-01-01 00:03:24	1904-01-01 00:03:41	0.283333
1	111108	2	7	SK	2	RN	2	1	1904-01-01 00:04:02	1904-01-01 00:04:27	0.416667
1	111108	2	8	SK	3	RN	3	1	1904-01-01 00:04:48	1904-01-01 00:05:16	0.466667
1	111108	2	9	SK	1	RN	2	1	1904-01-01 00:05:29	1904-01-01 00:05:42	0.216667
1	111108	2	10	SK	1	RN	2	1	1904-01-01 00:05:58	1904-01-01 00:06:16	0.3
1	111108	2	11	SK	2	RN	4	1	1904-01-01 00:06:30	1904-01-01 00:06:53	0.383333
1	111108	2	12	SK	1	RN	2	1	1904-01-01 00:07:16	1904-01-01 00:07:25	0.15
1	111108	2	13	SK	1	RN	2	1	1904-01-01 00:07:41	1904-01-01 00:08:04	0.383333
1	111108	2	14	SK	2	RN	2	1	1904-01-01 00:08:20	1904-01-01 00:08:46	0.433333
1	111108	2	15	SK	2	RN	1	1	1904-01-01 00:09:03	1904-01-01 00:09:35	0.533333
1	111108	2	16	SK	1	RN	4	1	1904-01-01 00:09:43	1904-01-01 00:10:24	0.683333
1	111108	2	17	SK	1	RN	6	1	1904-01-01 00:10:41	1904-01-01 00:12:13	1.53333
1	111108	2	18	SK	1	RN	1	1	1904-01-01 00:12:27	1904-01-01 00:12:39	0.2
1	111108	2	19	SK	1	RN	1	1	1904-01-01 00:12:55	1904-01-01 00:13:02	0.116667
1	111108	2	20	SK	1	RN	1	1	1904-01-01 00:13:19	1904-01-01 00:13:29	0.166667
1	111108	2	21	SK	2	RN	1	1	1904-01-01 00:13:53	1904-01-01 00:14:29	0.6
1	111108	2	22	SK	2	RN	2	1	1904-01-01 00:14:42	1904-01-01 00:15:17	0.583333
1	111108	2	23	SK	1	RN	2	1	1904-01-01 00:15:30	1904-01-01 00:16:01	0.516667
1	111108	2	24	SK	3	RN	1	1	1904-01-01 00:16:14	1904-01-01 00:16:34	0.333333
1	111108	2	25	SK	2	RN	1	1	1904-01-01 00:16:49	1904-01-01 00:17:20	0.516667
1	111108	2	26	SK	4	RN	7	1	1904-01-01 00:17:33	1904-01-01 00:18:32	0.983333
1	111108	2	27	SK	2	RN	2	1	1904-01-01 00:18:50	1904-01-01 00:19:34	0.733333
1	111108	2	28	SK	2	RN	4	1	1904-01-01 00:19:46	1904-01-01 00:20:06	0.333333
1	111108	2	29	SK	1	RN	2	1	1904-01-01 00:20:26	1904-01-01 00:20:37	0.183333
1	111108	2	30	SK	2	RN	2	1	1904-01-01 00:20:57	1904-01-01 00:21:14	0.283333
1	111108	2	31	SK	3	RN	2	1	1904-01-01 00:21:21	1904-01-01 00:21:42	0.35
1	111108	2	32	SK	1	RN	1	1	1904-01-01 00:21:59	1904-01-01 00:22:23	0.4
1	111108	2	33	SK	1	RN	3	1	1904-01-01 00:22:38	1904-01-01 00:22:54	0.266667
1	111108	2	34	SK	3	RN	3	1	1904-01-01 00:23:03	1904-01-01 00:23:53	0.833333
1	111108	2	35	SK	1	RN	4	1	1904-01-01 00:24:12	1904-01-01 00:24:40	0.466667
1	111108	2	36	SK	5	RN	3	1	1904-01-01 00:24:55	1904-01-01 00:25:52	0.95
1	111108	2	37	MA	0	RN	1	0	1904-01-01 00:26:20
1	111108	1		MA	0	NONE		0	1904-01-01 00:26:53
1	111108	2		MA	0	GG	2	0	1904-01-01 00:27:07
1	111108	1		MA	0	NONE		0	1904-01-01 00:27:22
1	111108	2		MA	0	GG	2	0	1904-01-01 00:28:24
1	111108	1		MA	0	NONE		0	1904-01-01 00:28:44
1	111108	2		MA	0	GG	1	0	1904-01-01 00:29:47
1	111108	1		MA	0	NONE		0	1904-01-01 00:29:49
1	111108	0	38	NONE		NONE		0	1904-01-01 00:32:07
1	111108	1		KT	0	NONE		0	1904-01-01 00:32:20
1	111108	2		KT	1	GG	1	1	1904-01-01 00:32:35	1904-01-01 00:32:39	0.0666667
1	111108	2	39	KT	1	AJ	0	0	1904-01-01 00:33:03
1	111108	1		KT	0	NONE		0	1904-01-01 00:33:07
1	111108	2		KT	1	GG	1	1	1904-01-01 00:33:09	1904-01-01 00:33:15	0.1
1	111108	2	40	KT	1	GG	1	1	1904-01-01 00:33:53	1904-01-01 00:33:54	0.0166667
1	111108	2	41	KT	1	GG	1	1	1904-01-01 00:34:10	1904-01-01 00:34:14	0.0666667
1	111108	1	42	KT	2	NONE		0	1904-01-01 00:34:31
1	111108	2		KT	1	GG	1	1	1904-01-01 00:34:36	1904-01-01 00:34:39	0.05
1	111108	2	43	KT	1	GG	1	1	1904-01-01 00:34:53	1904-01-01 00:34:59	0.1
1	111108	1	44	KT	0	NONE		0	1904-01-01 00:35:16
1	111108	2		KT	2	GG	2	1	1904-01-01 00:35:23	1904-01-01 00:35:32	0.15
1	111108	2	45	KT	4	GG	1	1	1904-01-01 00:35:43	1904-01-01 00:35:50	0.116667
1	111108	1	46	KT	3	NONE		0	1904-01-01 00:36:12
1	111108	2		KT	1	GG	3	1	1904-01-01 00:36:24	1904-01-01 00:36:30	0.1
1	111108	2	47	KT	1	GG	2	1	1904-01-01 00:36:51	1904-01-01 00:36:58	0.116667
1	111108	2	48	KT	1	GG	1	1	1904-01-01 00:37:06	1904-01-01 00:37:13	0.116667
1	111108	2	49	KT	0	GG	1	0	1904-01-01 00:37:30
1	111108	2		AJ	1	GG	4	0	1904-01-01 00:37:32
1	111108	1		AJ	0	NONE		0	1904-01-01 00:37:55
1	111108	0		NONE		NONE		0	1904-01-01 00:38:07
1	111108	1		KT	1	NONE		0	1904-01-01 00:38:08
1	111108	2		KT	1	GG	1	1	1904-01-01 00:38:13	1904-01-01 00:38:15	0.0333333
1	111108	2	50	KT	1	GG	1	1	1904-01-01 00:38:33	1904-01-01 00:38:37	0.0666667
1	111108	2	51	KT	1	GG	2	0	1904-01-01 00:38:50
1	111108	1		KT	0	NONE	2	0	1904-01-01 00:38:51
1	111108	2		KT	1	GG	1	1	1904-01-01 00:38:54	1904-01-01 00:38:58	0.0666667
1	111108	2	52	KT	1	GG	1	1	1904-01-01 00:39:10	1904-01-01 00:39:16	0.1
1	111108	2	53	KT	2	GG	3	1	1904-01-01 00:39:33	1904-01-01 00:39:40	0.116667
1	111108	2	54	KT	1	GG	2	1	1904-01-01 00:39:57	1904-01-01 00:40:22	0.416667
1	111108	1	55	KT	1	NONE		0	1904-01-01 00:40:37
1	111108	2		KT	1	GG	2	1	1904-01-01 00:40:56	1904-01-01 00:40:59	0.05
1	111108	2	56	KT	x	AJ	1	1	1904-01-01 00:41:22	1904-01-01 00:41:29	0.116667
1	111108	2	57	KT	1	AJ	0	0	1904-01-01 00:41:52
1	111108	2		GG	1	AJ	0	0	1904-01-01 00:41:55
1	111108	1		NONE		AJ	2	0	1904-01-01 00:42:06
1	111108	2		KT	0	AJ	0	0	1904-01-01 00:42:47
1	111108	2		KT	1	GG	2	1	1904-01-01 00:42:48	1904-01-01 00:42:57	0.15
1	111108	2	58	KT	1	GG	1	1	1904-01-01 00:43:16	1904-01-01 00:43:23	0.116667
1	111108	2	59	KT	1	GG	1	1	1904-01-01 00:43:46	1904-01-01 00:43:49	0.05
1	111108	1	60	KT	1	NONE		0	1904-01-01 00:44:10
1	111108	2		KT	1	GG	1	1	1904-01-01 00:44:23	1904-01-01 00:44:24	0.0166667
1	111108	2	61	KT	1	GG	1	1	1904-01-01 00:44:31	1904-01-01 00:44:40	0.15
1	111108	1	62	KT	1	NONE		0	1904-01-01 00:44:54
1	111108	2		KT	1	GG	1	1	1904-01-01 00:44:58	1904-01-01 00:44:59	0.0166667
1	111108	2	63	KT	2	GG	1	1	1904-01-01 00:45:15	1904-01-01 00:45:20	0.0833333
1	111108	2	64	KT	2	GG	1	1	1904-01-01 00:45:33	1904-01-01 00:45:37	0.0666667
1	111108	1	65	KT	0	NONE		0	1904-01-01 00:45:55
1	111108	2		KT	2	GG	4	1	1904-01-01 00:45:58	1904-01-01 00:46:26	0.466667
1	111108	1	66	KT	2	NONE		0	1904-01-01 00:46:40
1	111108	2		KT	1	GG	2	1	1904-01-01 00:47:14	1904-01-01 00:47:18	0.0666667
1	111108	1	67	KT	1	NONE		0	1904-01-01 00:47:37
1	111108	2		KT	1	GG	1	1	1904-01-01 00:47:44	1904-01-01 00:47:45	0.0166667
1	111108	1	68	KT	1	NONE		0	1904-01-01 00:48:16
1	111108	2		KT	1	GG	2	1	1904-01-01 00:48:25	1904-01-01 00:48:28	0.05
1	111108	1	69	KT	0	NONE		0	1904-01-01 00:48:39
1	111108	2		KT	1	GG	3	0	1904-01-01 00:49:05
1	111108	1		KT	0	NONE		0	1904-01-01 00:49:14
1	111108	2		KT	1	GG	1	1	1904-01-01 00:49:17	1904-01-01 00:49:23	0.1
1	111108	1	70	KT	x	NONE		0	1904-01-01 00:49:40
1	111108	2		KT	x	AJ	2	1	1904-01-01 00:49:42	1904-01-01 00:49:47	0.0833333
1	111108	2	71	KT	2	AJ	2	1	1904-01-01 00:50:05	1904-01-01 00:50:14	0.15
1	111108	2	72	KT	1	AJ	2	1	1904-01-01 00:50:23	1904-01-01 00:50:31	0.133333
1	111108	2	73	KT	1	AJ	1	1	1904-01-01 00:50:45	1904-01-01 00:50:51	0.1
1	111108	2	74	KT	2	AJ	3	1	1904-01-01 00:51:08	1904-01-01 00:51:22	0.233333
1	111108	1	75	KT	1	NONE		0	1904-01-01 00:51:39
1	111108	2		KT	1	AJ	2	1	1904-01-01 00:51:54	1904-01-01 00:52:01	0.116667
1	111108	2	76	KT	1	AJ	0	0	1904-01-01 00:52:20
1	111108	1		KT	1	NONE		0	1904-01-01 00:52:53
1	111108	2		KT	1	AJ	3	1	1904-01-01 00:53:41	1904-01-01 00:53:47	0.1
1	111108	2	77	KT	1	AJ	2	1	1904-01-01 00:54:06	1904-01-01 00:54:16	0.166667
1	111108	2	78	KT	1	AJ	2	1	1904-01-01 00:54:33	1904-01-01 00:54:40	0.116667
1	111108	1	79	KT	0	NONE		0	1904-01-01 00:54:53
1	111108	2		KT	2	AJ	2	1	1904-01-01 00:54:55	1904-01-01 00:55:02	0.116667
1	111108	1	80	KT	1	NONE		0	1904-01-01 00:55:16
1	111108	2		KT	1	AJ	1	1	1904-01-01 00:55:19	1904-01-01 00:55:24	0.0833333
1	111108	1	81	KT	2	NONE		0	1904-01-01 00:55:40
1	111108	2		KT	1	AJ	1	1	1904-01-01 00:55:56	1904-01-01 00:56:01	0.0833333
1	111108	2	82	KT	1	AJ	4	1	1904-01-01 00:56:21	1904-01-01 00:56:29	0.133333
1	111108	1	83	KT	0	NONE		0	1904-01-01 00:56:38
1	111108	2		KT	2	AJ	2	1	1904-01-01 00:56:46	1904-01-01 00:56:53	0.116667
1	111108	2	84	KT	1	AJ	3	1	1904-01-01 00:57:21	1904-01-01 00:57:29	0.133333
1	111108	1	85	KT	0	NONE		0	1904-01-01 00:57:44
1	111108	2		KT	1	AJ	2	1	1904-01-01 00:57:48	1904-01-01 00:57:54	0.1
1	111108	2	86	KT	1	AJ	4	1	1904-01-01 00:58:11	1904-01-01 00:58:22	0.183333
1	111108	1	87	KT	1	NONE		0	1904-01-01 00:58:35
1	111108	2		KT	1	AJ	2	1	1904-01-01 00:58:37	1904-01-01 00:58:44	0.116667
1	111108	2	88	KT	1	AJ	1	1	1904-01-01 00:58:59	1904-01-01 00:59:05	0.1
1	111108	2	89	KT	1	AJ	3	0	1904-01-01 00:59:18
1	111108	1		KT	0	NONE		0	1904-01-01 00:59:29
1	111108	2		KT	1	AJ	1	1	1904-01-01 00:59:39	1904-01-01 00:59:41	0.0333333
1	111108	2	90	KT	1	AJ	5	1	1904-01-01 00:59:59	1904-01-01 01:00:12	0.216667
1	111108	1	91	KT	0	NONE		0	1904-01-01 01:00:29
1	111108	2		KT	1	AJ	1	1	1904-01-01 01:00:44	1904-01-01 01:00:50	0.1
1	111108	1	92	KT	0	NONE		0	1904-01-01 01:01:05
1	111108	2		KT	1	BO	2	1	1904-01-01 01:01:13	1904-01-01 01:01:22	0.15
1	111108	2	93	KT	1	BO	1	1	1904-01-01 01:01:37	1904-01-01 01:01:40	0.05
1	111108	2	94	KT	1	BO	3	1	1904-01-01 01:01:52	1904-01-01 01:01:56	0.0666667
1	111108	2	95	KT	1	BO	2	1	1904-01-01 01:02:11	1904-01-01 01:02:18	0.116667
1	111108	2	96	KT	2	BO	1	1	1904-01-01 01:02:30	1904-01-01 01:02:39	0.15
1	111108	2	97	KT	1	BO	1	1	1904-01-01 01:02:46	1904-01-01 01:02:51	0.0833333
1	111108	2	98	KT	1	BO	2	1	1904-01-01 01:03:04	1904-01-01 01:03:08	0.0666667
1	111108	2	99	KT	X	BO	3	1	1904-01-01 01:03:29	1904-01-01 01:03:52	0.383333
1	111108	2	100	KT	1	BO	3	1	1904-01-01 01:04:12	1904-01-01 01:04:18	0.1
1	111108	2	101	KT	1	BO	2	1	1904-01-01 01:04:31	1904-01-01 01:04:40	0.15
1	111108	2	102	KT	1	BO	2	1	1904-01-01 01:04:52	1904-01-01 01:05:04	0.2
1	111108	2	103	KT	1	BO	2	1	1904-01-01 01:05:17	1904-01-01 01:05:23	0.1
1	111108	2	104	KT	2	BO	5	1	1904-01-01 01:05:42	1904-01-01 01:05:48	0.1
1	111108	2	105	KT	1	BO	2	1	1904-01-01 01:05:55	1904-01-01 01:05:59	0.0666667
1	111108	2	106	KT	1	BO	1	1	1904-01-01 01:06:14	1904-01-01 01:06:34	0.333333
1	111108	2	107	KT	1	BO	3	1	1904-01-01 01:06:56	1904-01-01 01:07:10	0.233333
1	111108	2	108	KT	1	BO	5	1	1904-01-01 01:07:24	1904-01-01 01:07:35	0.183333
1	111108	2	109	KT	1	BO	1	1	1904-01-01 01:07:47	1904-01-01 01:07:50	0.05
1	111108	2	110	KT	1	BO	1	1	1904-01-01 01:08:06	1904-01-01 01:08:09	0.05
1	111108	2	111	KT	2	BO	1	1	1904-01-01 01:08:24	1904-01-01 01:08:27	0.05
2	111110	1	1	NONE	x	GG	X	0	1904-01-01 00:00:34
2	111110	2		MA	x	GG	X	0	1904-01-01 00:00:37
2	111110	1		NONE	x	GG	X	0	1904-01-01 00:00:55
2	111110	0		NONE	x	NONE	X	0	1904-01-01 00:01:15
2	111110	1		NONE	x	GG	X	0	1904-01-01 00:01:25
2	111110	0		NONE	x	NONE	X	0	1904-01-01 00:01:28
2	111110	1		AJ	x	NONE	X	0	1904-01-01 00:02:01
2	111110	1		AJ	x	NONE	X	0	1904-01-01 00:02:03
2	111110	1		NONE	x	GG	X	0	1904-01-01 00:02:07
2	111110	2		AJ	x	GG	X	1	1904-01-01 00:02:09	1904-01-01 00:02:23	0.233333
2	111110	1	2	AJ	0	NONE		0	1904-01-01 00:02:34
2	111110	2		AJ	3	GG	3	1	1904-01-01 00:02:42	1904-01-01 00:02:48	0.1
2	111110	1	3	AJ	2	NONE		0	1904-01-01 00:03:04
2	111110	2		AJ	1	GG	1	1	1904-01-01 00:03:15	1904-01-01 00:03:18	0.05
2	111110	2	4	AJ	1	GG	2	1	1904-01-01 00:03:36	1904-01-01 00:03:38	0.0333333
2	111110	2	5	AJ	1	GG	1	1	1904-01-01 00:03:54	1904-01-01 00:03:56	0.0333333
2	111110	2	6	AJ	2	GG	2	1	1904-01-01 00:04:09	1904-01-01 00:04:18	0.15
2	111110	2	7	AJ	1	GG	1	1	1904-01-01 00:04:38	1904-01-01 00:04:41	0.05
2	111110	1	8	AJ	1	NONE		0	1904-01-01 00:04:55
2	111110	0		NONE		NONE		0	1904-01-01 00:05:01
2	111110	1		NONE		GG	1	0	1904-01-01 00:05:17
2	111110	2		AJ	2	GG	4	1	1904-01-01 00:05:25	1904-01-01 00:05:39	0.233333
2	111110	1	9	AJ	0	NONE		0	1904-01-01 00:05:56
2	111110	2		AJ	1	GG	2	1	1904-01-01 00:06:00	1904-01-01 00:06:04	0.0666667
2	111110	1	10	AJ	0	NONE		0	1904-01-01 00:06:28
2	111110	2		AJ	0	GG	1	0	1904-01-01 00:06:30
2	111110	1		NONE		GG	0	0	1904-01-01 00:06:34
2	111110	0		NONE		NONE		0	1904-01-01 00:06:42
2	111110	1		NONE		GG	1	0	1904-01-01 00:06:49
2	111110	0		NONE		NONE		0	1904-01-01 00:06:51
2	111110	1		NONE		GG	3	0	1904-01-01 00:07:46
2	111110	0		NONE		NONE		0	1904-01-01 00:07:52
2	111110	1		NONE		GG	0	0	1904-01-01 00:08:42
2	111110	2		SK	1	GG	2	0	1904-01-01 00:08:52
2	111110	1		NONE		GG	1	0	1904-01-01 00:09:23
2	111110	0		NONE		NONE		0	1904-01-01 00:09:32
2	111110	1	11	NONE		MS	1	0	1904-01-01 00:13:42
2	111110	0		NONE		NONE		0	1904-01-01 00:13:46
2	111110	1		NONE		MS	0	0	1904-01-01 00:14:21
2	111110	0		NONE		NONE		0	1904-01-01 00:15:05
2	111110	1		NONE		TA	1	0	1904-01-01 00:15:10
2	111110	0		NONE		NONE		0	1904-01-01 00:15:15
2	111110	1		TA	5	NONE		0	1904-01-01 00:15:18
2	111110	0		NONE		NONE		0	1904-01-01 00:16:02
2	111110	1		NONE		TA	2	0	1904-01-01 00:16:06
2	111110	0		NONE		NONE		0	1904-01-01 00:16:32
2	111110	1		TA	7	NONE		0	1904-01-01 00:16:36
2	111110	0		NONE		NONE		0	1904-01-01 00:18:07
2	111110	0	12	NONE		NONE		0	1904-01-01 00:20:00
2	111110	1		TA	0	NONE		0	1904-01-01 00:22:17
2	111110	2		TA	2	GG	4	1	1904-01-01 00:22:18	1904-01-01 00:22:24	0.1
2	111110	2	13	SK	2	GG	3	1	1904-01-01 00:22:42	1904-01-01 00:22:52	0.166667
2	111110	1	14	SK	0	NONE		0	1904-01-01 00:23:13
2	111110	2		SK	1	TA	1	1	1904-01-01 00:23:14	1904-01-01 00:23:18	0.0666667
2	111110	2	15	SK	1	TA	3	1	1904-01-01 00:23:34	1904-01-01 00:23:46	0.2
2	111110	2	16	SK	1	TA	2	1	1904-01-01 00:24:04	1904-01-01 00:24:10	0.1
2	111110	2	17	SK	1	TA	2	1	1904-01-01 00:24:31	1904-01-01 00:24:41	0.166667
2	111110	2	18	SK	1	TA	1	0	1904-01-01 00:24:53
2	111110	2		SK	1	GG	2	1	1904-01-01 00:24:59	1904-01-01 00:25:06	0.116667
2	111110	2	19	SK	1	GG	3	1	1904-01-01 00:25:24	1904-01-01 00:25:31	0.116667
2	111110	1	20	SK	1	NONE		0	1904-01-01 00:25:44
2	111110	2		SK	2	GG	2	1	1904-01-01 00:26:02	1904-01-01 00:26:07	0.0833333
2	111110	1	21	SK	4	NONE		0	1904-01-01 00:26:23
2	111110	2		SK	1	GG	1	1	1904-01-01 00:27:02	1904-01-01 00:27:04	0.0333333
2	111110	2	22	SK	1	GG	1	0	1904-01-01 00:27:17
2	111110	1		SK	0	NONE		0	1904-01-01 00:27:26
2	111110	2		SK	1	GG	2	1	1904-01-01 00:27:43	1904-01-01 00:27:46	0.05
2	111110	1	23	SK	1	NONE		0	1904-01-01 00:28:05
2	111110	2		SK	1	GG	1	1	1904-01-01 00:28:33	1904-01-01 00:28:36	0.05
2	111110	1	24	SK	1	NONE		0	1904-01-01 00:28:54
2	111110	2		SK	1	GG	1	1	1904-01-01 00:28:57	1904-01-01 00:29:01	0.0666667
2	111110	1	25	SK	1	NONE		0	1904-01-01 00:29:25
2	111110	0		NONE		NONE		0	1904-01-01 00:29:46
2	111110	1		NONE		GG	1	0	1904-01-01 00:30:45
2	111110	0		NONE		NONE		0	1904-01-01 00:30:50
2	111110	0	26	NONE		NONE		0	1904-01-01 00:35:49
2	111110	1		TA	1	NONE		0	1904-01-01 00:36:27
2	111110	0		NONE		NONE		0	1904-01-01 00:36:37
2	111110	1		NONE		TA	2	0	1904-01-01 00:36:41
2	111110	0		NONE		NONE		0	1904-01-01 00:36:50
2	111110	0	27	NONE		NONE		0	1904-01-01 00:42:05
2	111110	0	28	NONE		NONE		0	1904-01-01 00:48:50
2	111110	0	29	NONE		NONE		0	1904-01-01 00:55:38
2	111110	1		TA	2	NONE		0	1904-01-01 00:57:26
2	111110	2		TA	1	BO	1	1	1904-01-01 00:57:31	1904-01-01 00:57:34	0.05
2	111110	2	30	TA	4	BO	3	1	1904-01-01 00:57:52	1904-01-01 00:58:18	0.433333
2	111110	2	31	TA	2	BO	1	1	1904-01-01 00:58:31	1904-01-01 00:58:36	0.0833333
2	111110	2	32	TA	3	BO	2	1	1904-01-01 00:58:51	1904-01-01 00:59:02	0.183333
2	111110	2	33	TA	3	BO	3	1	1904-01-01 00:59:13	1904-01-01 00:59:27	0.233333
2	111110	2	34	TA	2	BO	2	1	1904-01-01 00:59:55	1904-01-01 00:59:58	0.05
2	111110	2	35	TA	2	BO	6	1	1904-01-01 01:00:22	1904-01-01 01:00:37	0.25
2	111110	2	36	TA	1	BO	2	1	1904-01-01 01:00:55	1904-01-01 01:01:01	0.1
2	111110	2	37	TA	2	BO	3	1	1904-01-01 01:01:12	1904-01-01 01:01:18	0.1
2	111110	2	38	TA	3	BO	4	1	1904-01-01 01:01:40	1904-01-01 01:02:05	0.416667
2	111110	2	39	TA	2	BO	5	1	1904-01-01 01:02:27	1904-01-01 01:02:32	0.0833333
2	111110	2	40	TA	2	BO	2	1	1904-01-01 01:02:48	1904-01-01 01:03:02	0.233333
2	111110	2	41	TA	1	BO	3	1	1904-01-01 01:03:11	1904-01-01 01:03:18	0.116667
2	111110	1	42	NONE		BO	3	0	1904-01-01 01:03:30
2	111110	2		TA	6	BO	2	1	1904-01-01 01:03:52	1904-01-01 01:04:50	0.966667
2	111110	2	43	TA	1	BO	1	1	1904-01-01 01:05:05	1904-01-01 01:05:12	0.116667
2	111110	2	44	TA	5	BO	11	1	1904-01-01 01:05:25	1904-01-01 01:05:51	0.433333
2	111110	2	45	TA	2	BO	2	1	1904-01-01 01:06:05	1904-01-01 01:06:16	0.183333
2	111110	2	46	TA	3	BO	11	1	1904-01-01 01:06:29	1904-01-01 01:06:43	0.233333
2	111110	2	47	KT	1	BO	1	1	1904-01-01 01:06:58	1904-01-01 01:07:10	0.2
2	111110	2	48	KT	1	BO	2	1	1904-01-01 01:07:20	1904-01-01 01:07:27	0.116667
2	111110	2	49	SK	2	BO	2	1	1904-01-01 01:07:37	1904-01-01 01:07:52	0.25
2	111110	2	50	SK	1	BO	4	1	1904-01-01 01:08:05	1904-01-01 01:08:21	0.266667
2	111110	2	51	SK	1	BO	3	1	1904-01-01 01:08:33	1904-01-01 01:08:39	0.1
2	111110	2	52	SK	1	BO	6	1	1904-01-01 01:08:48	1904-01-01 01:08:57	0.15
2	111110	2	53	SK	1	BO	1	1	1904-01-01 01:09:07	1904-01-01 01:09:12	0.0833333
2	111110	2	54	SK	1	BO	1	1	1904-01-01 01:09:28	1904-01-01 01:09:33	0.0833333
2	111110	2	55	SK	1	BO	2	1	1904-01-01 01:09:59	1904-01-01 01:10:03	0.0666667
2	111110	2	56	SK	2	BO	2	1	1904-01-01 01:10:14	1904-01-01 01:10:28	0.233333
2	111110	2	57	SK	1	BO	1	1	1904-01-01 01:10:37	1904-01-01 01:10:42	0.0833333
2	111110	2	58	SK	1	BO	2	1	1904-01-01 01:10:51	1904-01-01 01:10:56	0.0833333
2	111110	2	59	SK	1	BO	1	1	1904-01-01 01:11:10	1904-01-01 01:11:25	0.25
2	111110	2	60	SK	1	BO	1	1	1904-01-01 01:11:43	1904-01-01 01:11:47	0.0666667
2	111110	2	61	SK	1	BO	2	1	1904-01-01 01:12:04	1904-01-01 01:12:17	0.216667
2	111110	2	62	SK	1	BO	3	1	1904-01-01 01:12:27	1904-01-01 01:12:35	0.133333
2	111110	2	63	SK	2	BO	1	1	1904-01-01 01:12:53	1904-01-01 01:13:00	0.116667
2	111110	2	64	SK	1	BO	1	1	1904-01-01 01:13:12	1904-01-01 01:13:17	0.0833333
2	111110	2	65	SK	1	BO	3	1	1904-01-01 01:13:34	1904-01-01 01:13:40	0.1
2	111110	2	66	SK	1	BO	3	1	1904-01-01 01:13:54	1904-01-01 01:14:02	0.133333
2	111110	2	67	SK	1	BO	2	1	1904-01-01 01:14:20	1904-01-01 01:14:26	0.1
3	111117	2	1	TA	0	GG	0	0	1904-01-01 00:00:25
3	111117	2		SK	1	GG	2	1	1904-01-01 00:00:27	1904-01-01 00:00:30	0.05
3	111117	2	2	SK	1	GG	2	1	1904-01-01 00:00:47	1904-01-01 00:00:53	0.1
3	111117	2	3	SK	2	GG	1	1	1904-01-01 00:01:08	1904-01-01 00:01:14	0.1
3	111117	1	4	SK	1	NONE		0	1904-01-01 00:01:27
3	111117	2		SK	2	GG	2	1	1904-01-01 00:01:29	1904-01-01 00:01:33	0.0666667
3	111117	2	5	SK	4	GG	4	1	1904-01-01 00:01:52	1904-01-01 00:02:01	0.15
3	111117	1	6	SK	0	NONE		0	1904-01-01 00:02:17
3	111117	2		SK	11	GG	8	1	1904-01-01 00:02:18	1904-01-01 00:02:41	0.383333
3	111117	1	7	TA	2	NONE		0	1904-01-01 00:02:53
3	111117	2		TA	0	GG	2	0	1904-01-01 00:03:02
3	111117	2		SK	2	GG	2	1	1904-01-01 00:03:06	1904-01-01 00:03:13	0.116667
3	111117	1	8	SK	3	NONE		0	1904-01-01 00:03:26
3	111117	2		SK	1	GG	2	1	1904-01-01 00:03:39	1904-01-01 00:03:43	0.0666667
3	111117	1	9	SK	2	NONE		0	1904-01-01 00:04:01
3	111117	2		SK	1	GG	1	1	1904-01-01 00:04:06	1904-01-01 00:04:08	0.0333333
3	111117	1	10	SK	1	NONE		0	1904-01-01 00:04:22
3	111117	2		SK	1	GG	2	1	1904-01-01 00:04:26	1904-01-01 00:04:28	0.0333333
3	111117	1	11	SK	0	NONE		0	1904-01-01 00:04:48
3	111117	0		NONE		NONE		0	1904-01-01 00:04:50
3	111117	1		NONE		GG	3	0	1904-01-01 00:05:31
3	111117	2		TA	1	GG	2	1	1904-01-01 00:05:36	1904-01-01 00:05:39	0.05
3	111117	1	12	TA	2	NONE		0	1904-01-01 00:06:05
3	111117	2		TA	3	GG	4	1	1904-01-01 00:06:12	1904-01-01 00:06:18	0.1
3	111117	2	13	TA	2	GG	3	1	1904-01-01 00:06:32	1904-01-01 00:06:38	0.1
3	111117	1	14	TA	0	NONE		0	1904-01-01 00:07:00
3	111117	2		TA	2	GG	2	1	1904-01-01 00:07:02	1904-01-01 00:07:05	0.05
3	111117	1	15	TA	1	NONE		0	1904-01-01 00:07:21
3	111117	2		TA	1	GG	1	1	1904-01-01 00:07:24	1904-01-01 00:07:25	0.0166667
3	111117	1	16	TA	2	NONE		0	1904-01-01 00:07:46
3	111117	2		TA	1	GG	1	1	1904-01-01 00:07:51	1904-01-01 00:07:54	0.05
3	111117	2	17	TA	3	MA	0	0	1904-01-01 00:08:08
3	111117	2		TA	1	GG	2	1	1904-01-01 00:08:14	1904-01-01 00:08:17	0.05
3	111117	2	18	TA	0	MA	0	0	1904-01-01 00:08:35
3	111117	2		TA	1	GG	2	1	1904-01-01 00:08:38	1904-01-01 00:08:42	0.0666667
3	111117	2	19	TA	1	MA	0	0	1904-01-01 00:08:58
3	111117	2		TA	1	GG	1	1	1904-01-01 00:09:04	1904-01-01 00:09:06	0.0333333
3	111117	2	20	TA	1	MA	0	0	1904-01-01 00:09:28
3	111117	2		TA	3	GG	3	1	1904-01-01 00:09:29	1904-01-01 00:09:34	0.0833333
3	111117	2	21	TA	0	MA	0	0	1904-01-01 00:09:49
3	111117	2		TA	8	GG	7	1	1904-01-01 00:09:51	1904-01-01 00:10:09	0.3
3	111117	2	22	TA	0	MA	0	0	1904-01-01 00:10:32
3	111117	2		TA	2	GG	1	1	1904-01-01 00:10:41	1904-01-01 00:10:43	0.0333333
3	111117	2	23	TA	1	MA	0	0	1904-01-01 00:10:59
3	111117	2		TA	1	GG	2	1	1904-01-01 00:11:00	1904-01-01 00:11:03	0.05
3	111117	2	24	TA	0	MA	0	0	1904-01-01 00:11:15
3	111117	2		TA	4	GG	4	1	1904-01-01 00:11:18	1904-01-01 00:11:23	0.0833333
3	111117	2	25	TA	0	MA	0	0	1904-01-01 00:11:37
3	111117	2		TA	2	GG	3	1	1904-01-01 00:11:40	1904-01-01 00:11:45	0.0833333
3	111117	2	26	TA	0	MA	0	0	1904-01-01 00:12:02
3	111117	2		TA	2	GG	1	1	1904-01-01 00:12:05	1904-01-01 00:12:08	0.05
3	111117	2	27	TA	1	MA	0	0	1904-01-01 00:12:22
3	111117	2		TA	1	GG	2	1	1904-01-01 00:12:25	1904-01-01 00:12:29	0.0666667
3	111117	2	28	TA	1	MA	0	0	1904-01-01 00:12:45
3	111117	2		TA	1	GG	1	1	1904-01-01 00:12:53	1904-01-01 00:12:55	0.0333333
3	111117	2	29	TA	1	MA	0	0	1904-01-01 00:13:22
3	111117	2		TA	1	GG	2	1	1904-01-01 00:13:24	1904-01-01 00:13:28	0.0666667
3	111117	2	30	TA	1	MA	0	0	1904-01-01 00:13:48
3	111117	2		TA	1	GG	5	1	1904-01-01 00:13:50	1904-01-01 00:14:00	0.166667
3	111117	2	31	TA	1	MA	0	0	1904-01-01 00:14:15
3	111117	2		TA	1	GG	1	1	1904-01-01 00:14:23	1904-01-01 00:14:26	0.05
3	111117	2	32	TA	1	MA	0	0	1904-01-01 00:14:41
3	111117	2		TA	1	GG	1	1	1904-01-01 00:14:48	1904-01-01 00:14:52	0.0666667
3	111117	2	33	TA	0	MA	0	0	1904-01-01 00:15:08
3	111117	2		TA	1	GG	1	1	1904-01-01 00:15:14	1904-01-01 00:15:17	0.05
3	111117	2	34	TA	0	MA	0	0	1904-01-01 00:15:37
3	111117	2		TA	2	GG	1	1	1904-01-01 00:15:39	1904-01-01 00:15:43	0.0666667
3	111117	2	35	TA	0	MA	0	0	1904-01-01 00:16:01
3	111117	2		TA	2	GG	5	1	1904-01-01 00:16:03	1904-01-01 00:16:13	0.166667
3	111117	2	36	TA	5	GG	4	1	1904-01-01 00:16:33	1904-01-01 00:16:46	0.216667
3	111117	1	37	NONE		MA	0	0	1904-01-01 00:17:05
3	111117	1		NONE		GG	4	0	1904-01-01 00:17:20
3	111117	1		NONE		MA	0	0	1904-01-01 00:17:29
3	111117	1		NONE		GG	0	0	1904-01-01 00:17:54
3	111117	2		TA	4	GG	4	1	1904-01-01 00:17:56	1904-01-01 00:18:07	0.183333
3	111117	2	38	TA	0	MA	0	0	1904-01-01 00:18:23
3	111117	2		TA	2	GG	4	1	1904-01-01 00:18:26	1904-01-01 00:18:33	0.116667
3	111117	1	39	NONE		MA	0	0	1904-01-01 00:18:51
3	111117	2		TA	1	MA	0	0	1904-01-01 00:18:53
3	111117	2		TA	2	GG	4	1	1904-01-01 00:19:07	1904-01-01 00:19:18	0.183333
3	111117	2	40	TA	0	MA	0	0	1904-01-01 00:19:39
3	111117	2		TA	1	GG	1	1	1904-01-01 00:19:41	1904-01-01 00:19:44	0.05
3	111117	1	41	NONE		MA	0	0	1904-01-01 00:20:01
3	111117	1		NONE		GG	2	0	1904-01-01 00:20:03
3	111117	2		DN	1	GG	2	0	1904-01-01 00:20:10
3	111117	2		DN	0	MA	0	0	1904-01-01 00:20:23
3	111117	2		DN	2	GG	1	1	1904-01-01 00:20:35	1904-01-01 00:20:37	0.0333333
3	111117	2	42	DN	0	MA	0	0	1904-01-01 00:20:50
3	111117	2		DN	3	GG	5	1	1904-01-01 00:20:55	1904-01-01 00:21:06	0.183333
3	111117	2	43	DN	3	MA	0	0	1904-01-01 00:21:23
3	111117	2		DN	1	GG	1	1	1904-01-01 00:21:36	1904-01-01 00:21:38	0.0333333
3	111117	2	44	DN	2	GG	5	0	1904-01-01 00:21:53
3	111117	2		DN	3	MA	0	0	1904-01-01 00:22:19
3	111117	2		DN	1	GG	2	1	1904-01-01 00:23:04	1904-01-01 00:23:11	0.116667
3	111117	2	45	DN	3	GG	6	1	1904-01-01 00:23:24	1904-01-01 00:23:39	0.25
3	111117	2	46	DN	1	MA	0	0	1904-01-01 00:23:58
3	111117	2		DN	1	GG	3	1	1904-01-01 00:24:00	1904-01-01 00:24:05	0.0833333
3	111117	2	47	DN	1	MA	0	0	1904-01-01 00:24:19
3	111117	2		DN	1	GG	1	1	1904-01-01 00:24:29	1904-01-01 00:24:31	0.0333333
3	111117	2	48	DN	1	MA	0	0	1904-01-01 00:24:49
3	111117	2		DN	1	GG	3	1	1904-01-01 00:24:51	1904-01-01 00:24:55	0.0666667
3	111117	2	49	DN	3	GG	5	1	1904-01-01 00:25:11	1904-01-01 00:25:24	0.216667
3	111117	2	50	DN	2	GG	3	1	1904-01-01 00:25:39	1904-01-01 00:25:45	0.1
3	111117	2	51	DN	2	MA	0	0	1904-01-01 00:26:00
3	111117	2		DN	1	GG	2	1	1904-01-01 00:26:02	1904-01-01 00:26:07	0.0833333
3	111117	2	52	DN	2	GG	2	1	1904-01-01 00:26:24	1904-01-01 00:26:30	0.1
3	111117	2	53	DN	2	GG	3	1	1904-01-01 00:26:53	1904-01-01 00:27:01	0.133333
3	111117	0	54	NONE		NONE		0	1904-01-01 00:27:37
3	111117	1		NONE		GG	4	0	1904-01-01 00:27:53
3	111117	0		NONE		NONE		0	1904-01-01 00:28:35
3	111117	1		KT	1	NONE		0	1904-01-01 00:30:42
3	111117	2		KT	1	GG	2	1	1904-01-01 00:30:51	1904-01-01 00:30:56	0.0833333
3	111117	2	55	KT	2	GG	3	1	1904-01-01 00:31:21	1904-01-01 00:31:34	0.216667
3	111117	1	56	KT	0	NONE		0	1904-01-01 00:32:03
3	111117	2		KT	1	GG	2	1	1904-01-01 00:32:04	1904-01-01 00:32:10	0.1
3	111117	2	57	KT	1	GG	3	1	1904-01-01 00:32:24	1904-01-01 00:32:31	0.116667
3	111117	1	58	KT	0	NONE		0	1904-01-01 00:32:47
3	111117	2		KT	1	GG	3	1	1904-01-01 00:32:51	1904-01-01 00:33:03	0.2
3	111117	1	59	KT	1	NONE		0	1904-01-01 00:33:25
3	111117	2		KT	1	GG	2	1	1904-01-01 00:33:29	1904-01-01 00:33:34	0.0833333
3	111117	2	60	KT	1	GG	2	1	1904-01-01 00:33:49	1904-01-01 00:33:54	0.0833333
3	111117	2	61	KT	1	GG	1	1	1904-01-01 00:34:12	1904-01-01 00:34:15	0.05
3	111117	1	62	KT	1	NONE		0	1904-01-01 00:34:31
3	111117	2		KT	2	GG	4	1	1904-01-01 00:34:34	1904-01-01 00:34:48	0.233333
3	111117	1	63	KT	1	NONE		0	1904-01-01 00:35:10
3	111117	2		KT	1	GG	4	1	1904-01-01 00:35:12	1904-01-01 00:35:20	0.133333
3	111117	2	64	KT	1	GG	5	1	1904-01-01 00:35:32	1904-01-01 00:35:48	0.266667
3	111117	1	65	KT	1	NONE		0	1904-01-01 00:36:03
3	111117	2		KT	1	GG	1	1	1904-01-01 00:36:08	1904-01-01 00:36:09	0.0166667
3	111117	2	66	KT	1	GG	6	1	1904-01-01 00:36:26	1904-01-01 00:36:39	0.216667
3	111117	2	67	KT	1	GG	2	1	1904-01-01 00:37:02	1904-01-01 00:37:09	0.116667
3	111117	2	68	KT	1	GG	1	1	1904-01-01 00:37:33	1904-01-01 00:37:38	0.0833333
3	111117	2	69	KT	1	GG	3	1	1904-01-01 00:37:56	1904-01-01 00:38:03	0.116667
3	111117	1	70	KT	1	NONE		0	1904-01-01 00:38:19
3	111117	2		KT	1	GG	3	1	1904-01-01 00:38:20	1904-01-01 00:38:28	0.133333
3	111117	2	71	KT	1	GG	2	1	1904-01-01 00:38:41	1904-01-01 00:38:45	0.0666667
3	111117	2	72	KT	1	GG	1	1	1904-01-01 00:38:58	1904-01-01 00:39:02	0.0666667
3	111117	2	73	KT	1	GG	1	1	1904-01-01 00:39:18	1904-01-01 00:39:22	0.0666667
3	111117	2	74	KT	1	GG	2	1	1904-01-01 00:39:38	1904-01-01 00:39:43	0.0833333
3	111117	2	75	KT	1	GG	2	1	1904-01-01 00:39:55	1904-01-01 00:40:02	0.116667
3	111117	2	76	KT	2	GG	5	1	1904-01-01 00:40:19	1904-01-01 00:40:28	0.15
3	111117	2	77	KT	2	GG	4	1	1904-01-01 00:40:45	1904-01-01 00:40:52	0.116667
3	111117	2	78	KT	1	GG	3	1	1904-01-01 00:41:07	1904-01-01 00:41:14	0.116667
3	111117	2	79	KT	1	GG	3	1	1904-01-01 00:41:27	1904-01-01 00:41:33	0.1
3	111117	2	80	KT	1	GG	2	1	1904-01-01 00:41:48	1904-01-01 00:41:52	0.0666667
3	111117	1	81	KT	1	NONE		0	1904-01-01 00:42:06
3	111117	2		KT	1	DN	1	1	1904-01-01 00:42:16	1904-01-01 00:42:20	0.0666667
3	111117	2	82	KT	1	DN	1	1	1904-01-01 00:42:34	1904-01-01 00:42:40	0.1
3	111117	2	83	KT	1	DN	1	1	1904-01-01 00:42:57	1904-01-01 00:43:08	0.183333
3	111117	2	84	KT	1	DN	1	1	1904-01-01 00:43:23	1904-01-01 00:43:27	0.0666667
3	111117	2	85	KT	2	DN	2	1	1904-01-01 00:43:41	1904-01-01 00:43:45	0.0666667
3	111117	2	86	KT	1	DN	1	1	1904-01-01 00:43:58	1904-01-01 00:44:06	0.133333
3	111117	2	87	KT	1	DN	2	1	1904-01-01 00:44:20	1904-01-01 00:44:26	0.1
3	111117	2	88	KT	1	DN	1	1	1904-01-01 00:44:40	1904-01-01 00:44:44	0.0666667
3	111117	2	89	KT	1	DN	1	1	1904-01-01 00:44:59	1904-01-01 00:45:02	0.05
3	111117	2	90	KT	1	DN	1	1	1904-01-01 00:45:19	1904-01-01 00:45:30	0.183333
3	111117	2	91	KT	1	DN	1	1	1904-01-01 00:45:44	1904-01-01 00:45:51	0.116667
3	111117	2	92	KT	1	DN	4	1	1904-01-01 00:46:05	1904-01-01 00:46:14	0.15
3	111117	2	93	KT	1	DN	1	1	1904-01-01 00:46:28	1904-01-01 00:46:30	0.0333333
3	111117	0	94	NONE		NONE		0	1904-01-01 00:46:53
3	111117	1		NONE		DN	1	0	1904-01-01 00:47:07
3	111117	2		MA	0	DN	10	0	1904-01-01 00:47:11
3	111117	1		MA	0	NONE		0	1904-01-01 00:49:24
3	111117	2		MA	0	TA	1	0	1904-01-01 00:52:39
3	111117	2	95	AJ	1	BO	1	1	1904-01-01 00:53:42	1904-01-01 00:53:44	0.0333333
3	111117	2	96	AJ	3	BO	0	0	1904-01-01 00:54:14
3	111117	1		AJ	0	NONE		0	1904-01-01 00:54:23
3	111117	2		AJ	1	BO	2	1	1904-01-01 00:54:24	1904-01-01 00:54:27	0.05
3	111117	2	97	AJ	1	BO	1	1	1904-01-01 00:54:49	1904-01-01 00:54:53	0.0666667
3	111117	2	98	AJ	1	BO	1	1	1904-01-01 00:55:05	1904-01-01 00:55:08	0.05
3	111117	2	99	AJ	2	BO	2	1	1904-01-01 00:55:21	1904-01-01 00:55:23	0.0333333
3	111117	2	100	AJ	1	BO	2	1	1904-01-01 00:55:48	1904-01-01 00:55:52	0.0666667
3	111117	2	101	AJ	1	BO	1	1	1904-01-01 00:56:03	1904-01-01 00:56:06	0.05
3	111117	2	102	AJ	1	BO	3	1	1904-01-01 00:56:19	1904-01-01 00:56:29	0.166667
3	111117	2	103	AJ	1	BO	1	1	1904-01-01 00:56:41	1904-01-01 00:56:44	0.05
3	111117	2	104	AJ	1	BO	2	1	1904-01-01 00:57:01	1904-01-01 00:57:06	0.0833333
3	111117	2	105	AJ	1	BO	3	1	1904-01-01 00:57:20	1904-01-01 00:57:27	0.116667
3	111117	2	106	AJ	1	BO	3	1	1904-01-01 00:57:41	1904-01-01 00:57:45	0.0666667
3	111117	2	107	AJ	1	BO	5	1	1904-01-01 00:58:08	1904-01-01 00:58:16	0.133333
3	111117	1	108	NONE		BO	0	0	1904-01-01 00:58:30
3	111117	2		TA	1	BO	1	1	1904-01-01 00:58:32	1904-01-01 00:58:36	0.0666667
3	111117	2	109	TA	2	BO	1	1	1904-01-01 00:58:51	1904-01-01 00:58:52	0.0166667
3	111117	2	110	TA	1	BO	2	1	1904-01-01 00:59:16	1904-01-01 00:59:21	0.0833333
3	111117	2	111	TA	1	BO	8	1	1904-01-01 00:59:36	1904-01-01 01:00:06	0.5
3	111117	2	112	TA	1	BO	1	1	1904-01-01 01:00:21	1904-01-01 01:00:25	0.0666667
3	111117	2	113	TA	1	BO	1	1	1904-01-01 01:00:41	1904-01-01 01:00:42	0.0166667
3	111117	2	114	TA	0	RN	0	0	1904-01-01 01:01:02
3	111117	2		TA	1	BO	1	1	1904-01-01 01:01:05	1904-01-01 01:01:08	0.05
3	111117	2	115	TA	2	RN	3	1	1904-01-01 01:01:24	1904-01-01 01:01:36	0.2
3	111117	2	116	TA	0	RN	0	0	1904-01-01 01:02:07
3	111117	1		NONE		RN	3	0	1904-01-01 01:02:11
3	111117	0		NONE		NONE		0	1904-01-01 01:03:25
3	111117	1		NONE		RN	2	0	1904-01-01 01:04:22
3	111117	0		NONE		NONE		0	1904-01-01 01:04:41
4	111121	2	1	KT	1	BO	2	0	1904-01-01 00:00:41
4	111121	2		SK	1	BO	2	1	1904-01-01 00:00:45	1904-01-01 00:00:51	0.1
4	111121	2	2	SK	1	BO	1	1	1904-01-01 00:01:04	1904-01-01 00:01:08	0.0666667
4	111121	2	3	SK	2	BO	4	1	1904-01-01 00:01:26	1904-01-01 00:01:30	0.0666667
4	111121	2	4	SK	1	BO	4	1	1904-01-01 00:01:50	1904-01-01 00:01:57	0.116667
4	111121	2	5	SK	1	BO	2	1	1904-01-01 00:02:10	1904-01-01 00:02:15	0.0833333
4	111121	2	6	SK	1	BO	2	1	1904-01-01 00:02:30	1904-01-01 00:02:36	0.1
4	111121	2	7	SK	2	BO	4	1	1904-01-01 00:02:53	1904-01-01 00:02:56	0.05
4	111121	2	8	SK	1	BO	3	1	1904-01-01 00:03:12	1904-01-01 00:03:16	0.0666667
4	111121	2	9	SK	1	BO	x	1	1904-01-01 00:03:31	1904-01-01 00:05:13	1.7
4	111121	2	10	SK	5	BO	10	0	1904-01-01 00:05:28
4	111121	2		GG	0	BO	0	0	1904-01-01 00:07:15
4	111121	1		NONE		BO	0	0	1904-01-01 00:07:30
4	111121	2		KT	1	BO	1	1	1904-01-01 00:07:34	1904-01-01 00:07:37	0.05
4	111121	2	11	KT	1	BO	3	1	1904-01-01 00:07:56	1904-01-01 00:08:24	0.466667
4	111121	2	12	KT	0	BO	12	0	1904-01-01 00:08:45
4	111121	2	13	KT	0	BO	5	0	1904-01-01 00:14:24
4	111121	2		GG	0	BO	4	0	1904-01-01 00:15:09
4	111121	2		KT	1	BO	3	1	1904-01-01 00:15:38	1904-01-01 00:16:36	0.966667
4	111121	2	14	KT	1	BO	2	1	1904-01-01 00:16:48	1904-01-01 00:16:52	0.0666667
4	111121	2	15	KT	1	BO	1	1	1904-01-01 00:17:03	1904-01-01 00:17:11	0.133333
4	111121	2	16	KT	1	BO	2	1	1904-01-01 00:17:23	1904-01-01 00:17:25	0.0333333
4	111121	2	17	KT	1	BO	1	1	1904-01-01 00:17:36	1904-01-01 00:17:39	0.05
4	111121	2	18	KT	1	BO	1	1	1904-01-01 00:18:10	1904-01-01 00:18:12	0.0333333
4	111121	2	19	KT	2	BO	1	1	1904-01-01 00:18:24	1904-01-01 00:18:27	0.05
4	111121	2	20	KT	1	BO	1	1	1904-01-01 00:18:42	1904-01-01 00:18:43	0.0166667
4	111121	2	21	KT	1	BO	3	1	1904-01-01 00:18:58	1904-01-01 00:19:21	0.383333
4	111121	2	22	KT	1	BO	2	1	1904-01-01 00:19:42	1904-01-01 00:19:49	0.116667
4	111121	2	23	KT	1	BO	1	1	1904-01-01 00:20:11	1904-01-01 00:20:13	0.0333333
4	111121	2	24	KT	0	BO	3	0	1904-01-01 00:20:32
4	111121	2	25	KT	1	BO	1	1	1904-01-01 00:26:35	1904-01-01 00:26:49	0.233333
4	111121	2	26	KT	1	BO	x	1	1904-01-01 00:27:27	1904-01-01 00:27:31	0.0666667
4	111121	2	27	KT	1	BO	1	1	1904-01-01 00:27:46	1904-01-01 00:27:49	0.05
4	111121	2	28	KT	1	GG	2	1	1904-01-01 00:28:17	1904-01-01 00:28:57	0.666667
4	111121	2	29	KT	1	GG	1	1	1904-01-01 00:29:10	1904-01-01 00:29:13	0.05
4	111121	2	30	KT	3	GG	4	1	1904-01-01 00:29:25	1904-01-01 00:29:31	0.1
4	111121	2	31	KT	1	GG	1	1	1904-01-01 00:29:49	1904-01-01 00:29:51	0.0333333
4	111121	1	32	KT	1	NONE		0	1904-01-01 00:30:05
4	111121	2		KT	1	GG	1	1	1904-01-01 00:30:07	1904-01-01 00:30:07	0
4	111121	2	33	KT	2	GG	1	1	1904-01-01 00:30:24	1904-01-01 00:30:29	0.0833333
4	111121	2	34	KT	1	GG	1	1	1904-01-01 00:30:50	1904-01-01 00:30:53	0.05
4	111121	1	35	KT	1	NONE		0	1904-01-01 00:31:14
4	111121	2		KT	1	GG	1	1	1904-01-01 00:31:18	1904-01-01 00:31:20	0.0333333
4	111121	2	36	KT	1	GG	0	0	1904-01-01 00:31:41		0.05
4	111121	1		KT	1	NONE		0	1904-01-01 00:31:44
4	111121	2		KT	2	GG	3	1	1904-01-01 00:31:54	1904-01-01 00:31:59	0.0833333
4	111121	2	37	KT	1	GG	1	1	1904-01-01 00:32:20	1904-01-01 00:32:23	0.05
4	111121	2	38	KT	1	GG	2	1	1904-01-01 00:32:39	1904-01-01 00:32:43	0.0666667
4	111121	2	39	KT	1	GG	1	1	1904-01-01 00:32:58	1904-01-01 00:33:00	0.0333333
4	111121	2	40	KT	2	GG	2	1	1904-01-01 00:33:16	1904-01-01 00:33:25	0.15
4	111121	2	41	KT	1	GG	1	1	1904-01-01 00:33:41	1904-01-01 00:33:44	0.05
4	111121	1	42	KT	1	NONE		0	1904-01-01 00:34:00
4	111121	2		KT	1	GG	5	1	1904-01-01 00:34:06	1904-01-01 00:34:14	0.133333
4	111121	2	43	KT	1	GG	1	1	1904-01-01 00:34:33	1904-01-01 00:34:37	0.0666667
4	111121	2	44	KT	3	GG	3	1	1904-01-01 00:34:56	1904-01-01 00:35:00	0.0666667
4	111121	1	45	KT	1	NONE		0	1904-01-01 00:35:16
4	111121	2		KT	1	GG	1	1	1904-01-01 00:35:18	1904-01-01 00:35:25	0.116667
4	111121	2	46	KT	1	GG	1	1	1904-01-01 00:35:38	1904-01-01 00:35:40	0.0333333
4	111121	1	47	KT	1	NONE		0	1904-01-01 00:35:56
4	111121	2		KT	2	GG	2	1	1904-01-01 00:36:04	1904-01-01 00:36:09	0.0833333
4	111121	1	48	KT	2	NONE		0	1904-01-01 00:36:27
4	111121	2		KT	1	GG	1	1	1904-01-01 00:36:41	1904-01-01 00:36:43	0.0333333
4	111121	2	49	KT	1	GG	1	1	1904-01-01 00:37:02	1904-01-01 00:37:03	0.0166667
4	111121	1	50	KT	1	NONE		0	1904-01-01 00:37:24
4	111121	2		KT	1	GG	1	1	1904-01-01 00:37:35	1904-01-01 00:37:36	0.0166667
4	111121	2	51	KT	1	GG	1	1	1904-01-01 00:37:50	1904-01-01 00:37:54	0.0666667
4	111121	2	52	KT	2	GG	5	1	1904-01-01 00:38:08	1904-01-01 00:38:16	0.133333
4	111121	2	53	KT	1	GG	1	1	1904-01-01 00:38:29	1904-01-01 00:38:33	0.0666667
4	111121	2	54	KT	1	GG	1	1	1904-01-01 00:38:46	1904-01-01 00:38:48	0.0333333
4	111121	1	55	KT	1	NONE		0	1904-01-01 00:39:02
4	111121	2		KT	2	GG	1	1	1904-01-01 00:39:03	1904-01-01 00:39:05	0.0333333
4	111121	2	56	KT	2	GG	3	1	1904-01-01 00:39:21	1904-01-01 00:39:25	0.0666667
4	111121	2	57	KT	1	GG	4	1	1904-01-01 00:39:43	1904-01-01 00:39:50	0.116667
4	111121	2	58	KT	1	GG	5	1	1904-01-01 00:40:07	1904-01-01 00:40:28	0.35
4	111121	2	59	KT	1	GG	1	1	1904-01-01 00:40:46	1904-01-01 00:40:48	0.0333333
4	111121	2	60	KT	2	GG	4	1	1904-01-01 00:41:06	1904-01-01 00:41:13	0.116667
4	111121	1	61	KT	1	NONE		0	1904-01-01 00:41:32
4	111121	2		KT	1	GG	1	1	1904-01-01 00:41:34	1904-01-01 00:41:35	0.0166667
4	111121	2	62	KT	2	GG	4	1	1904-01-01 00:41:50	1904-01-01 00:41:57	0.116667
4	111121	2	63	KT	1	GG	2	1	1904-01-01 00:42:11	1904-01-01 00:42:14	0.05
4	111121	2	64	KT	1	GG	1	1	1904-01-01 00:42:29	1904-01-01 00:42:32	0.05
4	111121	2	65	KT	3	GG	4	1	1904-01-01 00:42:50	1904-01-01 00:42:56	0.1
4	111121	2	66	KT	1	GG	1	1	1904-01-01 00:43:09	1904-01-01 00:43:13	0.0666667
4	111121	2	67	KT	1	GG	3	1	1904-01-01 00:43:28	1904-01-01 00:43:35	0.116667
4	111121	2	68	KT	1	GG	3	1	1904-01-01 00:43:48	1904-01-01 00:44:02	0.233333
4	111121	2	69	KT	2	GG	3	1	1904-01-01 00:44:17	1904-01-01 00:44:25	0.133333
4	111121	1	70	KT	1	NONE		0	1904-01-01 00:44:42
4	111121	2		KT	1	GG	1	1	1904-01-01 00:44:59	1904-01-01 00:45:03	0.0666667
4	111121	1	71	KT	1	NONE		0	1904-01-01 00:45:19
4	111121	2		KT	1	GG	1	1	1904-01-01 00:45:25	1904-01-01 00:45:26	0.0166667
4	111121	2	72	KT	1	GG	1	1	1904-01-01 00:45:43	1904-01-01 00:45:44	0.0166667
4	111121	1	73	KT	0	NONE		0	1904-01-01 00:46:06
4	111121	2		KT	2	GG	2	1	1904-01-01 00:46:17	1904-01-01 00:46:21	0.0666667
4	111121	2	74	KT	3	GG	4	1	1904-01-01 00:46:38	1904-01-01 00:46:46	0.133333
4	111121	2	75	KT	1	GG	1	1	1904-01-01 00:47:01	1904-01-01 00:47:04	0.05
4	111121	2	76	KT	1	GG	2	1	1904-01-01 00:47:19	1904-01-01 00:47:22	0.05
4	111121	2	77	KT	1	GG	1	1	1904-01-01 00:47:33	1904-01-01 00:47:36	0.05
4	111121	2	78	KT	1	GG	3	1	1904-01-01 00:47:47	1904-01-01 00:47:51	0.0666667
4	111121	2	79	KT	1	GG	1	1	1904-01-01 00:48:03	1904-01-01 00:48:04	0.0166667
4	111121	2	80	KT	3	GG	4	1	1904-01-01 00:48:16	1904-01-01 00:48:22	0.1
4	111121	2	81	KT	2	GG	1	1	1904-01-01 00:48:35	1904-01-01 00:48:38	0.05
4	111121	2	82	KT	1	GG	1	1	1904-01-01 00:48:51	1904-01-01 00:48:53	0.0333333
4	111121	2	83	KT	1	GG	1	1	1904-01-01 00:49:09	1904-01-01 00:49:13	0.0666667
4	111121	2	84	KT	2	GG	1	1	1904-01-01 00:49:34	1904-01-01 00:49:35	0.0166667
4	111121	2	85	KT	1	GG	2	1	1904-01-01 00:49:53	1904-01-01 00:49:55	0.0333333
4	111121	2	86	KT	2	GG	2	1	1904-01-01 00:50:11	1904-01-01 00:50:16	0.0833333
4	111121	2	87	KT	1	GG	2	1	1904-01-01 00:50:28	1904-01-01 00:50:32	0.0666667
4	111121	2	88	KT	1	GG	1	1	1904-01-01 00:50:44	1904-01-01 00:50:45	0.0166667
4	111121	2	89	KT	1	GG	1	1	1904-01-01 00:50:58	1904-01-01 00:51:06	0.133333
4	111121	1	90	KT	1	NONE		0	1904-01-01 00:51:20
4	111121	2		KT	1	GG	1	1	1904-01-01 00:51:27	1904-01-01 00:51:28	0.0166667
4	111121	1	91	KT	1	NONE		0	1904-01-01 00:51:45
4	111121	2		KT	1	GG	1	1	1904-01-01 00:51:59	1904-01-01 00:52:00	0.0166667
4	111121	0	92	NONE		NONE		0	1904-01-01 00:52:26
4	111121	1		NONE		GG	3	0	1904-01-01 00:52:28
4	111121	2		KT	1	GG	2	1	1904-01-01 00:52:55	1904-01-01 00:53:01	0.1
4	111121	2	93	KT	1	GG	2	1	1904-01-01 00:53:16	1904-01-01 00:53:22	0.1
4	111121	1	94	NONE		GG	1	0	1904-01-01 00:53:42
4	111121	2		SK	1	GG	1	1	1904-01-01 00:53:46	1904-01-01 00:53:50	0.0666667
4	111121	2	95	SK	4	GG	4	1	1904-01-01 00:54:03	1904-01-01 00:54:11	0.133333
4	111121	2	96	SK	2	GG	2	1	1904-01-01 00:54:36	1904-01-01 00:54:52	0.266667
4	111121	2	97	SK	1	GG	2	1	1904-01-01 00:55:16	1904-01-01 00:55:20	0.0666667
4	111121	2	98	SK	1	GG	2	1	1904-01-01 00:55:37	1904-01-01 00:55:41	0.0666667
4	111121	2	99	SK	1	GG	2	1	1904-01-01 00:55:54	1904-01-01 00:55:59	0.0833333
4	111121	2	100	SK	1	GG	3	1	1904-01-01 00:56:18	1904-01-01 00:56:26	0.133333
4	111121	2	101	SK	1	GG	1	1	1904-01-01 00:56:41	1904-01-01 00:56:43	0.0333333
4	111121	2	102	SK	1	GG	1	1	1904-01-01 00:56:58	1904-01-01 00:57:07	0.15
4	111121	2	103	SK	1	GG	6	1	1904-01-01 00:57:17	1904-01-01 00:57:30	0.216667
4	111121	2	104	SK	3	GG	1	1	1904-01-01 00:57:50	1904-01-01 00:57:57	0.116667
4	111121	2	105	SK	2	GG	1	1	1904-01-01 00:58:17	1904-01-01 00:58:21	0.0666667
4	111121	2	106	SK	1	GG	1	1	1904-01-01 00:58:34	1904-01-01 00:58:38	0.0666667
4	111121	1	107	SK	1	NONE		0	1904-01-01 00:58:46
4	111121	2		SK	2	GG	3	1	1904-01-01 00:58:49	1904-01-01 00:58:57	0.133333
4	111121	2	108	SK	1	GG	1	1	1904-01-01 00:59:13	1904-01-01 00:59:16	0.05
4	111121	2	109	SK	2	GG	1	1	1904-01-01 00:59:35	1904-01-01 00:59:38	0.05
4	111121	2	110	SK	2	GG	1	1	1904-01-01 00:59:49	1904-01-01 00:59:52	0.05
4	111121	2	111	SK	1	GG	1	1	1904-01-01 01:00:00	1904-01-01 01:00:07	0.116667
4	111121	2	112	SK	1	GG	1	1	1904-01-01 01:00:22	1904-01-01 01:00:24	0.0333333
4	111121	2	113	SK	2	GG	2	1	1904-01-01 01:00:40	1904-01-01 01:00:43	0.05
4	111121	2	114	SK	1	GG	1	1	1904-01-01 01:00:55	1904-01-01 01:00:56	0.0166667
4	111121	2	115	SK	X	GG	1	1	1904-01-01 01:01:17	1904-01-01 01:01:24	0.116667
4	111121	2	116	SK	2	GG	2	1	1904-01-01 01:01:43	1904-01-01 01:01:47	0.0666667
4	111121	2	117	SK	1	GG	1	1	1904-01-01 01:02:05	1904-01-01 01:02:07	0.0333333
4	111121	2	118	SK	3	GG	4	1	1904-01-01 01:02:22	1904-01-01 01:02:30	0.133333
4	111121	2	119	SK	1	GG	1	1	1904-01-01 01:02:45	1904-01-01 01:02:46	0.0166667
4	111121	2	120	SK	2	GG	1	1	1904-01-01 01:03:04	1904-01-01 01:03:09	0.0833333
4	111121	1	121	SK	1	NONE		0	1904-01-01 01:03:31
4	111121	2		SK	1	GG	1	1	1904-01-01 01:03:35	1904-01-01 01:03:36	0.0166667
4	111121	1	122	SK	1	NONE		0	1904-01-01 01:03:53
4	111121	0		NONE		NONE		0	1904-01-01 01:03:58
4	111121	1		DN	5	NONE		0	1904-01-01 01:04:14
4	111121	2		DN	1	AJ	1	1	1904-01-01 01:05:17	1904-01-01 01:05:25	0.133333
4	111121	2	123	AJ	1	BO	11	1	1904-01-01 01:05:39	1904-01-01 01:05:58	0.316667
4	111121	2	124	AJ	1	BO	2	1	1904-01-01 01:06:19	1904-01-01 01:06:22	0.05
4	111121	2	125	AJ	1	BO	2	1	1904-01-01 01:06:29	1904-01-01 01:06:39	0.166667
4	111121	2	126	AJ	2	BO	3	1	1904-01-01 01:06:51	1904-01-01 01:06:54	0.05
4	111121	2	127	AJ	2	BO	5	1	1904-01-01 01:07:11	1904-01-01 01:07:23	0.2
4	111121	2	128	AJ	3	BO	5	1	1904-01-01 01:07:35	1904-01-01 01:08:04	0.483333
4	111121	2	129	AJ	1	BO	1	1	1904-01-01 01:08:24	1904-01-01 01:08:27	0.05
4	111121	2	130	AJ	1	BO	1	1	1904-01-01 01:08:40	1904-01-01 01:08:44	0.0666667
4	111121	2	131	AJ	1	BO	1	1	1904-01-01 01:08:58	1904-01-01 01:09:08	0.166667
4	111121	2	132	AJ	1	BO	2	1	1904-01-01 01:09:17	1904-01-01 01:09:43	0.433333
4	111121	2	133	AJ	0	BO	0	0	1904-01-01 01:09:56
4	111121	1		NONE		BO	1	0	1904-01-01 01:09:57
4	111121	0		NONE		NONE		0	1904-01-01 01:09:59
4	111121	1		NONE		RN	8	0	1904-01-01 01:10:20
4	111121	0		NONE		NONE		0	1904-01-01 01:11:51
4	111121	1		NONE		AJ	3	0	1904-01-01 01:13:30
4	111121	0		NONE		NONE		0	1904-01-01 01:13:49
4	111121	1		NONE		AJ	2	0	1904-01-01 01:14:19
4	111121	0		NONE		NONE		0	1904-01-01 01:14:37
4	111121	1		AJ	1	NONE		0	1904-01-01 01:14:39
4	111121	0		NONE		NONE		0	1904-01-01 01:14:57
5	111202	0	1	NONE		NONE		0	1904-01-01 00:00:36
5	111202	1		NONE		GG	2	0	1904-01-01 00:00:39
5	111202	2		TA	1	GG	2	1	1904-01-01 00:00:42	1904-01-01 00:00:46	0.0666667
5	111202	2	2	TA	3	GG	2	1	1904-01-01 00:01:02	1904-01-01 00:01:19	0.283333
5	111202	1	3	TA	0	NONE		0	1904-01-01 00:01:30
5	111202	2		TA	1	GG	1	1	1904-01-01 00:01:32	1904-01-01 00:01:34	0.0333333
5	111202	1	4	TA	1	NONE		0	1904-01-01 00:01:50
5	111202	2		TA	0	GG	0	0	1904-01-01 00:01:54
5	111202	1		NONE		GG	0	0	1904-01-01 00:01:55
5	111202	2		KT	1	GG	3	1	1904-01-01 00:02:00	1904-01-01 00:02:04	0.0666667
5	111202	1	5	KT	1	NONE		0	1904-01-01 00:02:20
5	111202	2		KT	1	GG	1	1	1904-01-01 00:02:41	1904-01-01 00:02:43	0.0333333
5	111202	1	6	KT	1	NONE		0	1904-01-01 00:02:56
5	111202	2		KT	1	GG	1	1	1904-01-01 00:03:03	1904-01-01 00:03:06	0.05
5	111202	1	7	KT	0	NONE		0	1904-01-01 00:03:19
5	111202	2		KT	1	GG	2	1	1904-01-01 00:03:26	1904-01-01 00:03:28	0.0333333
5	111202	2	8	KT	1	GG	1	1	1904-01-01 00:03:40	1904-01-01 00:03:44	0.0666667
5	111202	2	9	KT	1	GG	1	1	1904-01-01 00:04:05	1904-01-01 00:04:08	0.05
5	111202	2	10	KT	1	GG	1	1	1904-01-01 00:04:22	1904-01-01 00:04:27	0.0833333
5	111202	2	11	KT	1	GG	1	1	1904-01-01 00:04:37	1904-01-01 00:04:42	0.0833333
5	111202	1	12	KT	0	NONE		0	1904-01-01 00:04:56
5	111202	2		KT	1	GG	1	1	1904-01-01 00:05:03	1904-01-01 00:05:05	0.0333333
5	111202	1	13	KT	1	NONE		0	1904-01-01 00:05:21
5	111202	2		KT	1	GG	2	1	1904-01-01 00:05:23	1904-01-01 00:05:25	0.0333333
5	111202	1	14	KT	1	NONE		0	1904-01-01 00:05:39
5	111202	2		KT	1	GG	3	1	1904-01-01 00:05:42	1904-01-01 00:05:45	0.05
5	111202	1	15	KT	0	NONE		0	1904-01-01 00:06:03
5	111202	2		KT	1	GG	3	1	1904-01-01 00:06:04	1904-01-01 00:06:10	0.1
5	111202	2	16	KT	1	GG	1	1	1904-01-01 00:06:27	1904-01-01 00:06:32	0.0833333
5	111202	1	17	KT	1	NONE		0	1904-01-01 00:06:46
5	111202	2		KT	1	GG	2	1	1904-01-01 00:06:47	1904-01-01 00:06:50	0.05
5	111202	1	18	KT	0	NONE		0	1904-01-01 00:07:02
5	111202	2		KT	1	GG	1	1	1904-01-01 00:07:06	1904-01-01 00:07:09	0.05
5	111202	2	19	KT	1	GG	1	1	1904-01-01 00:07:32	1904-01-01 00:07:33	0.0166667
5	111202	2	20	KT	4	MA	0	0	1904-01-01 00:07:56
5	111202	1		NONE		MA	0	0	1904-01-01 00:10:20
5	111202	2		KT	1	MA	0	0	1904-01-01 00:12:21
5	111202	2		KT	1	BO	2	1	1904-01-01 00:12:35	1904-01-01 00:12:40	0.0833333
5	111202	2	21	KT	1	BO	1	1	1904-01-01 00:12:54	1904-01-01 00:12:59	0.0833333
5	111202	2	22	KT	1	BO	2	1	1904-01-01 00:13:19	1904-01-01 00:13:23	0.0666667
5	111202	1	23	KT	1	NONE		0	1904-01-01 00:13:45
5	111202	2		KT	1	BO	2	1	1904-01-01 00:13:51	1904-01-01 00:13:55	0.0666667
5	111202	1	24	KT	0	NONE		0	1904-01-01 00:14:06
5	111202	2		KT	1	BO	1	1	1904-01-01 00:14:18	1904-01-01 00:14:20	0.0333333
5	111202	1	25	KT	1	NONE		0	1904-01-01 00:14:34
5	111202	2		KT	1	BO	2	1	1904-01-01 00:14:37	1904-01-01 00:14:42	0.0833333
5	111202	1	26	KT	1	NONE		0	1904-01-01 00:14:58
5	111202	2		KT	1	BO	1	1	1904-01-01 00:15:06	1904-01-01 00:15:16	0.166667
5	111202	2	27	KT	1	BO	2	1	1904-01-01 00:15:39	1904-01-01 00:15:50	0.183333
5	111202	2	28	KT	1	BO	1	1	1904-01-01 00:16:03	1904-01-01 00:16:10	0.116667
5	111202	2	29	KT	2	BO	1	1	1904-01-01 00:16:22	1904-01-01 00:16:46	0.4
5	111202	2	30	KT	1	BO	1	1	1904-01-01 00:17:00	1904-01-01 00:17:06	0.1
5	111202	2	31	KT	1	BO	1	1	1904-01-01 00:17:25	1904-01-01 00:17:30	0.0833333
5	111202	2	32	KT	1	BO	2	1	1904-01-01 00:17:53	1904-01-01 00:17:59	0.1
5	111202	2	33	KT	1	BO	3	1	1904-01-01 00:18:10	1904-01-01 00:18:17	0.116667
5	111202	2	34	KT	1	BO	2	1	1904-01-01 00:18:32	1904-01-01 00:18:41	0.15
5	111202	2	35	KT	1	BO	2	1	1904-01-01 00:18:52	1904-01-01 00:19:02	0.166667
5	111202	2	36	KT	1	BO	2	1	1904-01-01 00:19:18	1904-01-01 00:19:24	0.1
5	111202	2	37	KT	0	MA	0	0	1904-01-01 00:19:50
5	111202	1		NONE		MA	0	0	1904-01-01 00:20:23
5	111202	2		KT	1	MA	0	0	1904-01-01 00:21:27
5	111202	1		NONE		MA	0	0	1904-01-01 00:21:41
5	111202	0		NONE		NONE		0	1904-01-01 00:23:56
5	111202	1		NONE		MA	0	0	1904-01-01 00:24:26
5	111202	1	38	NONE		AJ	1	0	1904-01-01 00:26:33
5	111202	2		TA	5	AJ	4	1	1904-01-01 00:26:40	1904-01-01 00:27:12	0.533333
5	111202	1	39	TA	0	NONE		0	1904-01-01 00:27:24
5	111202	2		TA	1	AJ	3	1	1904-01-01 00:27:27	1904-01-01 00:27:41	0.233333
5	111202	1	40	TA	0	NONE		0	1904-01-01 00:27:56
5	111202	2		TA	1	AJ	3	1	1904-01-01 00:27:58	1904-01-01 00:28:09	0.183333
5	111202	2	41	TA	2	AJ	4	1	1904-01-01 00:28:27	1904-01-01 00:29:05	0.633333
5	111202	2	42	TA	2	AJ	3	1	1904-01-01 00:29:18	1904-01-01 00:29:37	0.316667
5	111202	1	43	TA	2	NONE		0	1904-01-01 00:29:50
5	111202	2		TA	1	AJ	2	1	1904-01-01 00:30:01	1904-01-01 00:30:07	0.1
5	111202	2	44	TA	1	AJ	2	1	1904-01-01 00:30:21	1904-01-01 00:30:27	0.1
5	111202	1	45	TA	1	NONE		0	1904-01-01 00:30:47
5	111202	2		TA	1	DN	2	1	1904-01-01 00:30:57	1904-01-01 00:31:06	0.15
5	111202	2	46	TA	3	DN	3	1	1904-01-01 00:31:25	1904-01-01 00:31:44	0.316667
5	111202	2	47	TA	1	DN	2	1	1904-01-01 00:31:54	1904-01-01 00:32:04	0.166667
5	111202	2	48	TA	1	DN	3	1	1904-01-01 00:32:18	1904-01-01 00:32:28	0.166667
5	111202	2	49	TA	1	DN	1	1	1904-01-01 00:32:39	1904-01-01 00:32:47	0.133333
5	111202	2	50	TA	1	DN	1	1	1904-01-01 00:33:03	1904-01-01 00:33:07	0.0666667
5	111202	2	51	TA	1	DN	2	1	1904-01-01 00:33:22	1904-01-01 00:33:28	0.1
5	111202	2	52	TA	1	DN	3	1	1904-01-01 00:33:45	1904-01-01 00:33:59	0.233333
5	111202	2	53	TA	1	DN	1	1	1904-01-01 00:34:11	1904-01-01 00:34:17	0.1
5	111202	2	54	TA	3	DN	2	1	1904-01-01 00:34:29	1904-01-01 00:34:44	0.25
5	111202	2	55	TA	2	DN	3	1	1904-01-01 00:35:00	1904-01-01 00:35:19	0.316667
5	111202	2	56	TA	2	DN	2	1	1904-01-01 00:35:33	1904-01-01 00:35:41	0.133333
5	111202	2	57	TA	1	DN	2	1	1904-01-01 00:35:58	1904-01-01 00:36:02	0.0666667
5	111202	2	58	TA	1	DN	5	1	1904-01-01 00:36:17	1904-01-01 00:36:29	0.2
5	111202	2	59	TA	2	DN	3	1	1904-01-01 00:36:47	1904-01-01 00:37:10	0.383333
5	111202	1	60	NONE		DN	5	0	1904-01-01 00:37:26
5	111202	0		NONE		NONE		0	1904-01-01 00:37:52
5	111202	1		NONE		BO	4	0	1904-01-01 00:39:03
5	111202	0		NONE		NONE		0	1904-01-01 00:42:16
5	111202	1	61	NONE		DN	3	0	1904-01-01 00:43:42
5	111202	0		NONE		NONE		0	1904-01-01 00:45:05
5	111202	1		DN	2	NONE		0	1904-01-01 00:45:09
5	111202	0		NONE		NONE		0	1904-01-01 00:45:28
5	111202	0	62	NONE		NONE		0	1904-01-01 00:49:36
5	111202	0	63	NONE		NONE		0	1904-01-01 00:55:53
6	111206	0	1	NONE		NONE		0	1904-01-01 00:00:24
6	111206	1		SK	1	NONE		0	1904-01-01 00:00:30
6	111206	2		SK	1	DN	2	1	1904-01-01 00:00:37	1904-01-01 00:00:45	0.133333
6	111206	2	2	SK	1	DN	1	1	1904-01-01 00:01:02	1904-01-01 00:01:09	0.116667
6	111206	2	3	SK	1	DN	2	1	1904-01-01 00:01:19	1904-01-01 00:01:24	0.0833333
6	111206	2	4	SK	1	DN	3	1	1904-01-01 00:01:37	1904-01-01 00:01:46	0.15
6	111206	2	5	SK	1	DN	1	1	1904-01-01 00:02:03	1904-01-01 00:02:08	0.0833333
6	111206	2	6	SK	1	DN	0	0	1904-01-01 00:02:18
6	111206	2		SK	1	GG	1	1	1904-01-01 00:02:31	1904-01-01 00:02:41	0.166667
6	111206	2	7	SK	1	DN	3	1	1904-01-01 00:02:53	1904-01-01 00:03:00	0.116667
6	111206	2	8	SK	1	DN	4	1	1904-01-01 00:03:14	1904-01-01 00:04:06	0.866667
6	111206	2	9	SK	1	DN	1	1	1904-01-01 00:04:22	1904-01-01 00:04:37	0.25
6	111206	2	10	SK	1	DN	1	1	1904-01-01 00:04:48	1904-01-01 00:04:49	0.0166667
6	111206	2	11	SK	1	DN	1	1	1904-01-01 00:04:58	1904-01-01 00:05:05	0.116667
6	111206	2	12	SK	1	DN	1	1	1904-01-01 00:05:28	1904-01-01 00:05:36	0.133333
6	111206	2	13	SK	1	DN	2	1	1904-01-01 00:05:49	1904-01-01 00:06:00	0.183333
6	111206	2	14	SK	1	DN	4	1	1904-01-01 00:06:12	1904-01-01 00:06:23	0.183333
6	111206	2	15	SK	1	DN	2	1	1904-01-01 00:06:31	1904-01-01 00:06:45	0.233333
6	111206	2	16	SK	1	DN	3	1	1904-01-01 00:07:02	1904-01-01 00:07:13	0.183333
6	111206	2	17	SK	1	DN	1	1	1904-01-01 00:07:24	1904-01-01 00:07:34	0.166667
6	111206	2	18	SK	2	DN	1	1	1904-01-01 00:07:50	1904-01-01 00:08:08	0.3
6	111206	2	19	SK	1	DN	1	1	1904-01-01 00:08:20	1904-01-01 00:08:32	0.2
6	111206	2	20	SK	1	DN	1	1	1904-01-01 00:08:40	1904-01-01 00:08:48	0.133333
6	111206	2	21	SK	1	DN	1	1	1904-01-01 00:08:58	1904-01-01 00:09:02	0.0666667
6	111206	2	22	SK	2	DN	2	1	1904-01-01 00:09:18	1904-01-01 00:09:35	0.283333
6	111206	2	23	SK	1	DN	1	1	1904-01-01 00:09:46	1904-01-01 00:09:55	0.15
6	111206	2	24	SK	1	DN	1	1	1904-01-01 00:10:09	1904-01-01 00:10:15	0.1
6	111206	2	25	SK	1	DN	3	1	1904-01-01 00:10:23	1904-01-01 00:10:39	0.266667
6	111206	2	26	SK	1	DN	1	1	1904-01-01 00:10:52	1904-01-01 00:10:57	0.0833333
6	111206	2	27	SK	1	DN	2	1	1904-01-01 00:11:23	1904-01-01 00:11:34	0.183333
6	111206	2	28	SK	2	DN	1	1	1904-01-01 00:11:44	1904-01-01 00:12:02	0.3
6	111206	2	29	SK	1	DN	1	1	1904-01-01 00:12:16	1904-01-01 00:12:22	0.1
6	111206	2	30	SK	1	DN	1	1	1904-01-01 00:12:33	1904-01-01 00:12:39	0.1
6	111206	2	31	SK	1	DN	1	1	1904-01-01 00:12:54	1904-01-01 00:13:02	0.133333
6	111206	2	32	SK	1	DN	3	1	1904-01-01 00:13:16	1904-01-01 00:13:47	0.516667
6	111206	2	33	SK	1	DN	1	1	1904-01-01 00:14:01	1904-01-01 00:14:11	0.166667
6	111206	2	34	SK	1	DN	1	1	1904-01-01 00:14:21	1904-01-01 00:14:25	0.0666667
6	111206	2	35	SK	1	DN	1	1	1904-01-01 00:14:37	1904-01-01 00:15:05	0.466667
6	111206	2	36	SK	1	DN	1	1	1904-01-01 00:15:11	1904-01-01 00:15:24	0.216667
6	111206	2	37	SK	1	DN	2	1	1904-01-01 00:15:42	1904-01-01 00:15:51	0.15
6	111206	2	38	SK	2	DN	1	1	1904-01-01 00:16:00	1904-01-01 00:16:15	0.25
6	111206	2	39	SK	1	DN	1	1	1904-01-01 00:16:28	1904-01-01 00:16:38	0.166667
6	111206	2	40	SK	1	DN	2	1	1904-01-01 00:16:47	1904-01-01 00:16:55	0.133333
6	111206	2	41	SK	1	DN	1	1	1904-01-01 00:17:08	1904-01-01 00:17:16	0.133333
6	111206	2	42	SK	1	DN	1	1	1904-01-01 00:17:26	1904-01-01 00:17:30	0.0666667
6	111206	2	43	SK	1	DN	2	1	1904-01-01 00:17:41	1904-01-01 00:17:49	0.133333
6	111206	2	44	SK	1	DN	2	1	1904-01-01 00:17:59	1904-01-01 00:18:15	0.266667
6	111206	2	45	SK	2	DN	2	1	1904-01-01 00:18:25	1904-01-01 00:18:40	0.25
6	111206	2	46	SK	1	DN	1	1	1904-01-01 00:18:49	1904-01-01 00:18:53	0.0666667
6	111206	2	47	SK	1	DN	1	1	1904-01-01 00:19:05	1904-01-01 00:19:09	0.0666667
6	111206	2	48	SK	1	DN	1	1	1904-01-01 00:19:20	1904-01-01 00:19:29	0.15
6	111206	2	49	SK	1	DN	1	1	1904-01-01 00:19:35	1904-01-01 00:19:39	0.0666667
6	111206	2	50	SK	1	DN	1	1	1904-01-01 00:19:58	1904-01-01 00:20:02	0.0666667
6	111206	2	51	SK	1	DN	1	1	1904-01-01 00:20:23	1904-01-01 00:20:28	0.0833333
6	111206	2	52	SK	1	DN	2	1	1904-01-01 00:20:39	1904-01-01 00:20:44	0.0833333
6	111206	2	53	SK	1	DN	3	1	1904-01-01 00:21:07	1904-01-01 00:21:25	0.3
6	111206	2	54	SK	2	DN	1	1	1904-01-01 00:21:35	1904-01-01 00:21:57	0.366667
6	111206	2	55	SK	1	DN	2	1	1904-01-01 00:22:10	1904-01-01 00:22:44	0.566667
6	111206	2	56	SK	1	DN	3	1	1904-01-01 00:22:54	1904-01-01 00:23:03	0.15
6	111206	2	57	SK	2	DN	1	1	1904-01-01 00:23:27	1904-01-01 00:23:36	0.15
6	111206	2	58	SK	3	DN	1	1	1904-01-01 00:23:43	1904-01-01 00:23:52	0.15
6	111206	2	59	SK	2	DN	2	0	1904-01-01 00:24:02
6	111206	1		NONE		DN	1	0	1904-01-01 00:24:15
6	111206	0		NONE		NONE		0	1904-01-01 00:24:24
6	111206	1		NONE		DN	5	0	1904-01-01 00:24:32
6	111206	0		NONE		NONE		0	1904-01-01 00:25:08
6	111206	1		NONE		DN	4	0	1904-01-01 00:25:35
6	111206	0		NONE		NONE		0	1904-01-01 00:26:10
6	111206	1		DN	x	NONE		0	1904-01-01 00:26:11
6	111206	0		NONE		NONE		0	1904-01-01 00:26:25
6	111206	1		TA	1	NONE		0	1904-01-01 00:27:38
6	111206	2		TA	1	AJ	1	1	1904-01-01 00:27:49	1904-01-01 00:27:56	0.116667
6	111206	1	60	TA	0	NONE		0	1904-01-01 00:28:15
6	111206	2		TA	1	AJ	3	1	1904-01-01 00:28:17	1904-01-01 00:28:29	0.2
6	111206	2	61	TA	1	AJ	2	1	1904-01-01 00:28:39	1904-01-01 00:28:54	0.25
6	111206	2	62	TA	1	AJ	1	1	1904-01-01 00:29:03	1904-01-01 00:29:14	0.183333
6	111206	1	63	TA	0	NONE		0	1904-01-01 00:29:28
6	111206	2		TA	2	AJ	1	1	1904-01-01 00:29:34	1904-01-01 00:29:42	0.133333
6	111206	2	64	TA	0	AJ	0	0	1904-01-01 00:30:09
6	111206	1		TA	0	NONE		0	1904-01-01 00:30:14
6	111206	2		TA	1	AJ	1	1	1904-01-01 00:30:36	1904-01-01 00:30:44	0.133333
6	111206	1	65	TA	7	NONE		0	1904-01-01 00:30:52
6	111206	0		NONE		NONE		0	1904-01-01 00:33:15
6	111206	1		NONE		TA	1	0	1904-01-01 00:33:17
6	111206	0		NONE		NONE		0	1904-01-01 00:33:19
6	111206	0	66	NONE		NONE		0	1904-01-01 00:36:23
6	111206	1		TA	0	NONE		0	1904-01-01 00:36:29
6	111206	2		TA	1	AJ	2	1	1904-01-01 00:36:30	1904-01-01 00:36:35	0.0833333
6	111206	2	67	TA	1	AJ	2	1	1904-01-01 00:36:47	1904-01-01 00:37:05	0.3
6	111206	2	68	TA	1	AJ	2	1	1904-01-01 00:37:16	1904-01-01 00:37:30	0.233333
6	111206	1	69	TA		NONE		0	1904-01-01 00:37:46
6	111206	2		TA	1	AJ	1	1	1904-01-01 00:37:50	1904-01-01 00:37:59	0.15
6	111206	2	70	TA	0	AJ	0	0	1904-01-01 00:38:12
6	111206	1		TA	2	NONE		0	1904-01-01 00:38:14
6	111206	0		NONE		NONE		0	1904-01-01 00:38:50
6	111206	0	71	NONE		NONE		0	1904-01-01 00:45:12
6	111206	2		TA	1	BO	x	1	1904-01-01 00:46:24	1904-01-01 00:46:30	0.1
6	111206	1	72	TA	0	NONE		0	1904-01-01 00:46:46
6	111206	2		TA	1	BO	1	1	1904-01-01 00:46:53	1904-01-01 00:46:58	0.0833333
6	111206	2	73	TA	1	BO	2	1	1904-01-01 00:47:16	1904-01-01 00:47:22	0.1
6	111206	1	74	TA	0	NONE		0	1904-01-01 00:47:33
6	111206	2		TA	2	BO	4	1	1904-01-01 00:47:41	1904-01-01 00:47:56	0.25
6	111206	1	75	TA	1	NONE		0	1904-01-01 00:48:08
6	111206	2		TA	1	BO	2	1	1904-01-01 00:48:13	1904-01-01 00:48:25	0.2
6	111206	2	76	TA	1	BO	1	1	1904-01-01 00:48:35	1904-01-01 00:48:45	0.166667
6	111206	2	77	TA	1	BO	3	1	1904-01-01 00:48:56	1904-01-01 00:49:25	0.483333
6	111206	2	78	TA	2	BO	1	1	1904-01-01 00:49:36	1904-01-01 00:49:51	0.25
6	111206	1	79	NONE		BO	0	0	1904-01-01 00:50:08
6	111206	2		TA	1	BO	1	1	1904-01-01 00:50:14	1904-01-01 00:50:19	0.0833333
6	111206	2	80	TA	1	BO	1	1	1904-01-01 00:50:25	1904-01-01 00:50:31	0.1
6	111206	2	81	TA	1	BO	2	1	1904-01-01 00:50:41	1904-01-01 00:50:46	0.0833333
6	111206	2	82	TA	1	BO	1	1	1904-01-01 00:50:54	1904-01-01 00:51:00	0.1
6	111206	2	83	TA	1	BO	1	1	1904-01-01 00:51:11	1904-01-01 00:51:14	0.05
6	111206	2	84	TA	1	BO	1	1	1904-01-01 00:51:23	1904-01-01 00:51:31	0.133333
6	111206	1	85	NONE		BO	3	0	1904-01-01 00:51:49
6	111206	0		NONE		NONE		0	1904-01-01 00:52:17
6	111206	1		BO	0	NONE		0	1904-01-01 00:52:28
6	111206	0		NONE		NONE		0	1904-01-01 00:52:29
6	111206	1		NONE		BO	2	0	1904-01-01 00:52:36
6	111206	2		TA	0	BO	1	0	1904-01-01 00:52:38
6	111206	1		NONE		BO	0	0	1904-01-01 00:52:49
6	111206	2		TA	3	BO	3	1	1904-01-01 00:53:10	1904-01-01 00:53:22	0.2
6	111206	0	86	NONE		NONE		0	1904-01-01 00:53:46
6	111206	1		NONE		BO	2	0	1904-01-01 00:54:03
6	111206	2		TA	2	BO	3	1	1904-01-01 00:54:05	1904-01-01 00:54:27	0.366667
6	111206	2	87	TA	1	BO	2	1	1904-01-01 00:54:39	1904-01-01 00:54:44	0.0833333
6	111206	2	88	TA	1	BO	1	1	1904-01-01 00:54:57	1904-01-01 00:55:02	0.0833333
6	111206	2	89	TA	1	BO	1	1	1904-01-01 00:55:11	1904-01-01 00:55:28	0.283333
6	111206	1	90	TA	1	NONE		0	1904-01-01 00:55:41
6	111206	2		TA	1	BO	1	1	1904-01-01 00:55:45	1904-01-01 00:55:49	0.0666667
6	111206	2	91	TA	1	BO	1	1	1904-01-01 00:55:57	1904-01-01 00:56:14	0.283333
6	111206	2	92	TA	1	BO	1	1	1904-01-01 00:56:24	1904-01-01 00:56:31	0.116667
6	111206	2	93	TA	2	BO	2	1	1904-01-01 00:56:46	1904-01-01 00:56:52	0.1
6	111206	2	94	TA	1	BO	3	1	1904-01-01 00:57:00	1904-01-01 00:57:18	0.3
6	111206	2	95	TA	1	BO	1	1	1904-01-01 00:57:31	1904-01-01 00:57:35	0.0666667
6	111206	0	96	NONE		NONE		0	1904-01-01 00:57:48
7	111212	1	1	TA	2	NONE		0	1904-01-01 00:00:44
7	111212	2		TA	1	GG	2	1	1904-01-01 00:00:49	1904-01-01 00:00:52	0.05
7	111212	1	2	TA	0	NONE		0	1904-01-01 00:01:14
7	111212	2		TA	1	GG	2	1	1904-01-01 00:01:53	1904-01-01 00:01:57	0.0666667
7	111212	1	3	TA	0	NONE		0	1904-01-01 00:02:10
7	111212	2		TA	1	GG	2	1	1904-01-01 00:02:29	1904-01-01 00:02:34	0.0833333
7	111212	2	4	TA	1	GG	4	1	1904-01-01 00:02:50	1904-01-01 00:02:57	0.116667
7	111212	1	5	TA	0	NONE		0	1904-01-01 00:03:10
7	111212	2		TA	0	GG	3	0	1904-01-01 00:03:19
7	111212	2		SK	1	GG	4	1	1904-01-01 00:03:24	1904-01-01 00:03:32	0.133333
7	111212	2	6	SK	1	GG	1	1	1904-01-01 00:03:46	1904-01-01 00:03:48	0.0333333
7	111212	2	7	SK	2	GG	3	1	1904-01-01 00:04:05	1904-01-01 00:04:14	0.15
7	111212	2	8	SK	2	GG	2	1	1904-01-01 00:04:28	1904-01-01 00:04:37	0.15
7	111212	1	9	NONE		GG	4	0	1904-01-01 00:05:01
7	111212	0		NONE		NONE		0	1904-01-01 00:05:09
7	111212	1		NONE		GG	2	0	1904-01-01 00:05:50
7	111212	2		TA	1	GG	3	1	1904-01-01 00:05:57	1904-01-01 00:06:02	0.0833333
7	111212	2	10	TA	3	GG	10	1	1904-01-01 00:06:21	1904-01-01 00:06:42	0.35
7	111212	1	11	TA	2	NONE		0	1904-01-01 00:06:58
7	111212	0		NONE		NONE		0	1904-01-01 00:07:14
7	111212	1		TA	2	NONE		0	1904-01-01 00:09:19
7	111212	2		TA	1	BO	3	1	1904-01-01 00:09:29	1904-01-01 00:09:33	0.0666667
7	111212	1	12	TA	1	NONE		0	1904-01-01 00:09:48
7	111212	2		TA	1	BO	2	1	1904-01-01 00:10:03	1904-01-01 00:10:09	0.1
7	111212	1	13	TA	0	NONE		0	1904-01-01 00:10:21
7	111212	2		TA	2	BO	5	1	1904-01-01 00:10:27	1904-01-01 00:10:30	0.05
7	111212	2	14	TA	2	BO	3	1	1904-01-01 00:10:42	1904-01-01 00:10:53	0.183333
7	111212	1	15	TA	0	NONE		0	1904-01-01 00:11:06
7	111212	2		TA	1	BO	1	1	1904-01-01 00:11:08	1904-01-01 00:11:13	0.0833333
7	111212	2	16	TA	2	BO	0	0	1904-01-01 00:11:25
7	111212	1		TA	1	NONE		0	1904-01-01 00:11:59
7	111212	2		TA	1	BO	1	1	1904-01-01 00:12:10	1904-01-01 00:12:16	0.1
7	111212	2	17	TA	1	BO	2	1	1904-01-01 00:12:30	1904-01-01 00:12:41	0.183333
7	111212	2	18	TA	1	BO	3	1	1904-01-01 00:12:57	1904-01-01 00:13:21	0.4
7	111212	2	19	TA	1	BO	2	1	1904-01-01 00:13:33	1904-01-01 00:13:37	0.0666667
7	111212	2	20	TA	0	BO	0	0	1904-01-01 00:13:51
7	111212	1		TA	0	NONE		0	1904-01-01 00:13:58
7	111212	2		TA	1	BO	1	1	1904-01-01 00:14:03	1904-01-01 00:14:11	0.133333
7	111212	0	21	NONE		NONE		0	1904-01-01 00:14:28
7	111212	1		NONE		BO	2	0	1904-01-01 00:14:41
7	111212	0		NONE		NONE		0	1904-01-01 00:15:29
7	111212	1		NONE		BO	0	0	1904-01-01 00:15:40
7	111212	0		NONE		NONE		0	1904-01-01 00:15:52
7	111212	0	22	NONE		NONE		0	1904-01-01 00:21:01
7	111212	0	23	NONE		NONE		0	1904-01-01 00:27:23
7	111212	0	24	NONE		NONE		0	1904-01-01 00:33:37
7	111212	0	25	NONE		NONE		0	1904-01-01 00:40:38
8	111216	2	1	SK	1	GG	4	1	1904-01-01 00:00:36	1904-01-01 00:00:56	0.333333
8	111216	2	2	SK	1	GG	2	1	1904-01-01 00:01:10	1904-01-01 00:01:22	0.2
8	111216	2	3	SK	1	GG	1	0	1904-01-01 00:01:37
8	111216	1		NONE		GG	1	0	1904-01-01 00:01:42
8	111216	2		SK	2	GG	4	1	1904-01-01 00:01:56	1904-01-01 00:02:19	0.383333
8	111216	2	4	SK	2	GG	1	0	1904-01-01 00:02:33
8	111216	1		NONE		GG	0	0	1904-01-01 00:02:46
8	111216	2		SK	1	GG	1	1	1904-01-01 00:02:55	1904-01-01 00:02:59	0.0666667
8	111216	2	5	SK	1	GG	1	1	1904-01-01 00:03:14	1904-01-01 00:03:17	0.05
8	111216	2	6	SK	2	GG	1	1	1904-01-01 00:03:33	1904-01-01 00:03:48	0.25
8	111216	2	7	SK	2	GG	2	1	1904-01-01 00:04:00	1904-01-01 00:04:07	0.116667
8	111216	2	8	KT	1	GG	1	0	1904-01-01 00:04:25
8	111216	1		NONE		GG	2	0	1904-01-01 00:04:27
8	111216	2		SK	1	GG	1	1	1904-01-01 00:04:39	1904-01-01 00:05:00	0.35
8	111216	1	9	KT	2	NONE		0	1904-01-01 00:05:14
8	111216	2		KT	1	GG	1	1	1904-01-01 00:05:31	1904-01-01 00:05:46	0.25
8	111216	2	10	SK	0	GG	3	0	1904-01-01 00:06:03
8	111216	1		NONE		GG	0	0	1904-01-01 00:06:35
8	111216	2		SK	2	GG	1	1	1904-01-01 00:06:39	1904-01-01 00:06:53	0.233333
8	111216	2	11	SK	1	GG	1	1	1904-01-01 00:07:08	1904-01-01 00:07:13	0.0833333
8	111216	2	12	SK	1	GG	x	1	1904-01-01 00:07:28	1904-01-01 00:07:36	0.133333
8	111216	2	13	SK	1	GG	x	1	1904-01-01 00:07:58	1904-01-01 00:08:03	0.0833333
8	111216	2	14	SK	2	GG	x	1	1904-01-01 00:08:14	1904-01-01 00:08:20	0.1
8	111216	1	15	SK	1	NONE		0	1904-01-01 00:08:32
8	111216	2		SK	1	GG	1	1	1904-01-01 00:08:45	1904-01-01 00:08:51	0.1
8	111216	2	16	SK	2	GG	1	1	1904-01-01 00:09:06	1904-01-01 00:09:10	0.0666667
8	111216	2	17	SK	3	GG	x	1	1904-01-01 00:09:21	1904-01-01 00:09:53	0.533333
8	111216	1	18	SK	1	NONE		0	1904-01-01 00:10:15
8	111216	2		SK	1	GG	x	1	1904-01-01 00:10:16	1904-01-01 00:10:20	0.0666667
8	111216	2	19	SK	1	GG	x	1	1904-01-01 00:10:39	1904-01-01 00:10:46	0.116667
8	111216	2	20	SK	2	GG	x	1	1904-01-01 00:11:00	1904-01-01 00:11:11	0.183333
8	111216	2	21	SK	2	GG	x	1	1904-01-01 00:11:26	1904-01-01 00:11:32	0.1
8	111216	2	22	SK	1	GG	x	1	1904-01-01 00:11:50	1904-01-01 00:11:52	0.0333333
8	111216	2	23	SK	1	GG	x	1	1904-01-01 00:12:17	1904-01-01 00:12:25	0.133333
8	111216	1	24	SK	2	NONE		0	1904-01-01 00:12:39
8	111216	2		SK	1	GG	x	1	1904-01-01 00:12:55	1904-01-01 00:12:59	0.0666667
8	111216	2	25	SK	1	GG	x	1	1904-01-01 00:13:15	1904-01-01 00:13:24	0.15
8	111216	1	26	SK	1	NONE		0	1904-01-01 00:13:37
8	111216	2		SK	1	GG	2	1	1904-01-01 00:14:24	1904-01-01 00:14:29	0.0833333
8	111216	2	27	SK	1	GG	x	1	1904-01-01 00:14:45	1904-01-01 00:14:54	0.15
8	111216	2	28	SK	1	GG	x	1	1904-01-01 00:15:30	1904-01-01 00:15:39	0.15
8	111216	2	29	SK	1	GG	1	1	1904-01-01 00:15:52	1904-01-01 00:15:57	0.0833333
8	111216	2	30	SK	1	GG	3	1	1904-01-01 00:16:11	1904-01-01 00:16:18	0.116667
8	111216	2	31	SK	1	GG	2	1	1904-01-01 00:16:34	1904-01-01 00:16:40	0.1
8	111216	2	32	SK	2	GG	1	1	1904-01-01 00:16:56	1904-01-01 00:17:00	0.0666667
8	111216	2	33	SK	3	GG	2	1	1904-01-01 00:17:18	1904-01-01 00:17:28	0.166667
8	111216	2	34	SK	1	GG	2	1	1904-01-01 00:17:39	1904-01-01 00:18:00	0.35
8	111216	2	35	SK	1	GG	2	1	1904-01-01 00:18:29	1904-01-01 00:18:34	0.0833333
8	111216	2	36	SK	1	GG	4	1	1904-01-01 00:18:47	1904-01-01 00:18:58	0.183333
8	111216	2	37	SK	1	GG	1	1	1904-01-01 00:19:10	1904-01-01 00:19:17	0.116667
8	111216	2	38	SK	1	GG	1	1	1904-01-01 00:19:37	1904-01-01 00:19:43	0.1
8	111216	2	39	SK	2	GG	4	0	1904-01-01 00:19:55
8	111216	1		SK	1	NONE		0	1904-01-01 00:20:12
8	111216	2		SK	1	GG	1	1	1904-01-01 00:20:26	1904-01-01 00:20:29	0.05
8	111216	1	40	SK	1	NONE		0	1904-01-01 00:20:44
8	111216	2		SK	1	GG	4	1	1904-01-01 00:20:55	1904-01-01 00:21:47	0.866667
8	111216	1	41	SK	0	NONE		0	1904-01-01 00:22:32
8	111216	2		SK	1	GG	1	1	1904-01-01 00:22:34	1904-01-01 00:22:39	0.0833333
8	111216	2	42	SK	x	GG	5	0	1904-01-01 00:22:52
8	111216	1		SK	x	NONE		0	1904-01-01 00:23:08
8	111216	2		SK	2	GG	2	1	1904-01-01 00:25:16	1904-01-01 00:25:29	0.216667
8	111216	2	43	SK	1	GG	1	1	1904-01-01 00:25:41	1904-01-01 00:25:50	0.15
8	111216	2	44	SK	2	GG	2	1	1904-01-01 00:26:04	1904-01-01 00:26:19	0.25
8	111216	2	45	SK	1	GG	1	1	1904-01-01 00:26:37	1904-01-01 00:26:44	0.116667
8	111216	1	46	SK	0	NONE		0	1904-01-01 00:27:02
8	111216	2		SK	1	GG	0	0	1904-01-01 00:27:08
8	111216	1		NONE		GG	0	0	1904-01-01 00:27:21
8	111216	2		SK	1	GG	3	1	1904-01-01 00:27:30	1904-01-01 00:27:46	0.266667
8	111216	2	47	SK	1	GG	1	1	1904-01-01 00:28:01	1904-01-01 00:28:13	0.2
8	111216	2	48	SK	1	GG	1	1	1904-01-01 00:28:32	1904-01-01 00:28:44	0.2
8	111216	2	49	SK	1	GG	1	1	1904-01-01 00:29:02	1904-01-01 00:29:05	0.05
8	111216	2	50	SK	x	GG	1	1	1904-01-01 00:29:23	1904-01-01 00:29:32	0.15
8	111216	2	51	SK	1	GG	1	1	1904-01-01 00:29:42	1904-01-01 00:29:55	0.216667
8	111216	2	52	SK	1	GG	1	1	1904-01-01 00:30:08	1904-01-01 00:30:23	0.25
8	111216	2	53	SK	2	GG	1	1	1904-01-01 00:30:39	1904-01-01 00:30:46	0.116667
8	111216	2	54	SK	1	GG	2	1	1904-01-01 00:31:01	1904-01-01 00:31:15	0.233333
8	111216	2	55	SK	1	GG	1	1	1904-01-01 00:31:30	1904-01-01 00:31:40	0.166667
8	111216	1	56	SK	0	NONE		0	1904-01-01 00:32:00
8	111216	0		NONE		NONE		0	1904-01-01 00:32:05
8	111216	1		NONE		MA	0	0	1904-01-01 00:32:30
8	111216	2		KT	x	MA	0	0	1904-01-01 00:35:33
8	111216	1		NONE		MA	0	0	1904-01-01 00:36:22
8	111216	2		KT	1	MA	0	0	1904-01-01 00:36:50
8	111216	2	57	KT	1	SK	0	0	1904-01-01 00:37:54
8	111216	1		KT	0	NONE		0	1904-01-01 00:38:04
8	111216	2		KT	1	DN	2	1	1904-01-01 00:38:18	1904-01-01 00:38:27	0.15
8	111216	2	58	KT	1	DN	1	1	1904-01-01 00:38:58	1904-01-01 00:39:08	0.166667
8	111216	2	59	KT	1	DN	1	1	1904-01-01 00:39:26	1904-01-01 00:39:34	0.133333
8	111216	2	60	KT	1	DN	8	1	1904-01-01 00:39:47	1904-01-01 00:40:26	0.65
8	111216	2	61	KT	1	DN	1	1	1904-01-01 00:40:39	1904-01-01 00:40:55	0.266667
8	111216	2	62	KT	1	DN	2	0	1904-01-01 00:41:05
8	111216	2		KT	1	AJ	1	1	1904-01-01 00:41:11	1904-01-01 00:41:15	0.0666667
8	111216	2	63	KT	1	AJ	1	1	1904-01-01 00:41:29	1904-01-01 00:41:45	0.266667
8	111216	2	64	KT	1	AJ	2	1	1904-01-01 00:41:59	1904-01-01 00:42:03	0.0666667
8	111216	2	65	KT	1	AJ	1	1	1904-01-01 00:42:22	1904-01-01 00:42:49	0.45
8	111216	2	66	KT	1	AJ	1	1	1904-01-01 00:42:57	1904-01-01 00:43:07	0.166667
8	111216	2	67	KT	1	AJ	1	1	1904-01-01 00:43:21	1904-01-01 00:43:28	0.116667
8	111216	2	68	KT	1	AJ	1	1	1904-01-01 00:43:45	1904-01-01 00:43:50	0.0833333
8	111216	2	69	KT	1	AJ	1	1	1904-01-01 00:44:12	1904-01-01 00:44:15	0.05
8	111216	2	70	KT	1	AJ	3	1	1904-01-01 00:44:30	1904-01-01 00:44:36	0.1
8	111216	2	71	KT	1	AJ	3	1	1904-01-01 00:44:51	1904-01-01 00:45:27	0.6
8	111216	2	72	KT	x	AJ	2	1	1904-01-01 00:45:44	1904-01-01 00:45:48	0.0666667
8	111216	2	73	KT	1	AJ	1	1	1904-01-01 00:46:05	1904-01-01 00:46:09	0.0666667
8	111216	2	74	KT	1	AJ	1	1	1904-01-01 00:46:24	1904-01-01 00:46:29	0.0833333
8	111216	2	75	KT	1	AJ	1	1	1904-01-01 00:46:43	1904-01-01 00:46:47	0.0666667
8	111216	1	76	KT	1	NONE		0	1904-01-01 00:47:02
8	111216	0		NONE		NONE		0	1904-01-01 00:47:05
8	111216	0	77	NONE		NONE		0	1904-01-01 00:54:04
8	111216	1		KT	1	NONE		0	1904-01-01 00:55:43
8	111216	2		KT	1	BO	1	1	1904-01-01 00:55:59	1904-01-01 00:56:01	0.0333333
8	111216	2	78	KT	1	BO	1	1	1904-01-01 00:56:09	1904-01-01 00:56:15	0.1
8	111216	2	79	KT	1	BO	1	1	1904-01-01 00:56:32	1904-01-01 00:56:36	0.0666667
8	111216	2	80	KT	1	BO	0	0	1904-01-01 00:56:48
8	111216	1		KT	1	NONE		0	1904-01-01 00:56:55
8	111216	2		KT	1	BO	6	1	1904-01-01 00:56:58	1904-01-01 00:57:00	0.0333333
8	111216	1	81	KT	2	NONE		0	1904-01-01 00:57:13
8	111216	0		NONE		NONE		0	1904-01-01 00:58:39
8	111216	1		KT	1	NONE		0	1904-01-01 00:59:51
8	111216	2		KT	1	RN	2	1	1904-01-01 01:00:01	1904-01-01 01:00:13	0.2
8	111216	2	82	KT	1	RN	2	1	1904-01-01 01:00:28	1904-01-01 01:00:58	0.5
8	111216	2	83	KT	1	RN	1	1	1904-01-01 01:01:14	1904-01-01 01:01:24	0.166667
8	111216	2	84	KT	1	RN	1	1	1904-01-01 01:01:31	1904-01-01 01:01:34	0.05
8	111216	2	85	KT	1	RN	1	1	1904-01-01 01:01:48	1904-01-01 01:01:52	0.0666667
8	111216	2	86	KT	1	RN	1	1	1904-01-01 01:02:02	1904-01-01 01:02:09	0.116667
8	111216	2	87	KT	1	RN	1	1	1904-01-01 01:02:22	1904-01-01 01:02:34	0.2
8	111216	2	88	KT	1	RN	2	1	1904-01-01 01:02:46	1904-01-01 01:02:53	0.116667
8	111216	2	89	KT	1	RN	1	1	1904-01-01 01:03:13	1904-01-01 01:03:17	0.0666667
8	111216	2	90	KT	1	RN	2	1	1904-01-01 01:03:33	1904-01-01 01:03:39	0.1
8	111216	2	91	KT	1	RN	1	1	1904-01-01 01:03:51	1904-01-01 01:03:58	0.116667
8	111216	2	92	KT	1	RN	1	1	1904-01-01 01:04:11	1904-01-01 01:04:21	0.166667
8	111216	2	93	KT	1	RN	2	1	1904-01-01 01:04:35	1904-01-01 01:04:50	0.25
8	111216	2	94	KT	1	RN	1	1	1904-01-01 01:05:03	1904-01-01 01:05:12	0.15
8	111216	2	95	KT	1	RN	1	1	1904-01-01 01:05:24	1904-01-01 01:05:30	0.1
8	111216	2	96	KT	1	RN	1	1	1904-01-01 01:05:41	1904-01-01 01:05:48	0.116667
8	111216	2	97	KT	1	RN	1	1	1904-01-01 01:06:02	1904-01-01 01:06:13	0.183333
8	111216	2	98	KT	1	RN	1	1	1904-01-01 01:06:24	1904-01-01 01:06:31	0.116667
8	111216	2	99	KT	1	RN	1	1	1904-01-01 01:06:44	1904-01-01 01:06:51	0.116667
8	111216	2	100	KT	1	RN	1	1	1904-01-01 01:07:06	1904-01-01 01:07:12	0.1
8	111216	2	101	KT	1	RN	1	1	1904-01-01 01:07:26	1904-01-01 01:07:41	0.25
8	111216	2	102	KT	1	RN	2	1	1904-01-01 01:07:54	1904-01-01 01:08:06	0.2
8	111216	2	103	KT	1	RN	2	1	1904-01-01 01:08:15	1904-01-01 01:08:21	0.1
8	111216	2	104	KT	1	RN	1	1	1904-01-01 01:08:33	1904-01-01 01:08:40	0.116667
8	111216	2	105	KT	x	RN	2	1	1904-01-01 01:08:54	1904-01-01 01:09:04	0.166667
8	111216	2	106	KT	1	RN	1	1	1904-01-01 01:09:18	1904-01-01 01:09:20	0.0333333
8	111216	2	107	KT	x	RN	1	1	1904-01-01 01:09:33	1904-01-01 01:09:37	0.0666667
8	111216	2	108	KT	1	RN	2	1	1904-01-01 01:09:50	1904-01-01 01:09:56	0.1
8	111216	2	109	KT	1	RN	1	1	1904-01-01 01:10:19	1904-01-01 01:10:22	0.05
8	111216	2	110	KT	x	RN	1	1	1904-01-01 01:10:34	1904-01-01 01:10:48	0.233333
8	111216	2	111	KT	1	RN	1	1	1904-01-01 01:11:03	1904-01-01 01:11:09	0.1
8	111216	2	112	KT	1	RN	1	1	1904-01-01 01:11:22	1904-01-01 01:11:26	0.0666667
8	111216	2	113	KT	x	RN	1	1	1904-01-01 01:11:38	1904-01-01 01:12:08	0.5
8	111216	2	114	KT	1	RN	3	1	1904-01-01 01:12:18	1904-01-01 01:12:27	0.15
9	120104	2	1	KT	1	BO	2	1	1904-01-01 00:00:35	1904-01-01 00:00:40	0.0833333
9	120104	2	2	KT	1	BO	5	1	1904-01-01 00:01:01	1904-01-01 00:01:50	0.816667
9	120104	2	3	KT	1	BO	8	1	1904-01-01 00:02:13	1904-01-01 00:03:07	0.9
9	120104	2	4	KT	1	BO	1	1	1904-01-01 00:03:14	1904-01-01 00:03:16	0.0333333
9	120104	2	5	KT	2	BO	1	1	1904-01-01 00:03:28	1904-01-01 00:03:29	0.0166667
9	120104	2	6	KT	1	BO	2	1	1904-01-01 00:03:36	1904-01-01 00:03:43	0.116667
9	120104	2	7	KT	1	BO	1	1	1904-01-01 00:04:01	1904-01-01 00:04:03	0.0333333
9	120104	2	8	KT	1	BO	1	1	1904-01-01 00:04:15	1904-01-01 00:04:21	0.1
9	120104	2	9	KT	1	BO	2	1	1904-01-01 00:04:33	1904-01-01 00:04:39	0.1
9	120104	2	10	KT	0	BO	1	0	1904-01-01 00:04:55
9	120104	2		SK	0	BO	1	0	1904-01-01 00:04:59
9	120104	1		NONE		BO	0	0	1904-01-01 00:05:02
9	120104	2		SK	1	BO	1	1	1904-01-01 00:05:06	1904-01-01 00:05:23	0.283333
9	120104	2	11	SK	3	BO	1	1	1904-01-01 00:05:36	1904-01-01 00:05:45	0.15
9	120104	2	12	SK	1	BO	2	1	1904-01-01 00:06:03	1904-01-01 00:06:10	0.116667
9	120104	2	13	SK	2	BO	3	1	1904-01-01 00:06:17	1904-01-01 00:06:28	0.183333
9	120104	2	14	SK	1	BO	4	0	1904-01-01 00:06:40
9	120104	1		NONE		BO	2	0	1904-01-01 00:07:13
9	120104	2		KT	1	BO	2	1	1904-01-01 00:07:26	1904-01-01 00:07:33	0.116667
9	120104	2	15	KT	0	BO	0	0	1904-01-01 00:07:40
9	120104	2		SK	3	BO	1	1	1904-01-01 00:07:46	1904-01-01 00:08:26	0.666667
9	120104	2	16	SK	1	BO	4	1	1904-01-01 00:08:34	1904-01-01 00:08:53	0.316667
9	120104	2	17	SK	1	BO	1	1	1904-01-01 00:09:13	1904-01-01 00:09:21	0.133333
9	120104	2	18	SK	4	BO	14	1	1904-01-01 00:09:32	1904-01-01 00:09:55	0.383333
9	120104	2	19	SK	2	BO	4	1	1904-01-01 00:10:04	1904-01-01 00:10:20	0.266667
9	120104	2	20	KT	0	BO	0	0	1904-01-01 00:10:46
9	120104	2		SK	1	BO	4	1	1904-01-01 00:10:51	1904-01-01 00:10:58	0.116667
9	120104	2	21	SK	1	BO	1	1	1904-01-01 00:11:11	1904-01-01 00:11:13	0.0333333
9	120104	2	22	SK	1	BO	2	1	1904-01-01 00:11:23	1904-01-01 00:11:36	0.216667
9	120104	2	23	SK	1	BO	1	1	1904-01-01 00:12:04	1904-01-01 00:12:07	0.05
9	120104	2	24	SK	2	BO	1	1	1904-01-01 00:12:16	1904-01-01 00:13:11	0.916667
9	120104	2	25	SK	1	BO	1	1	1904-01-01 00:13:25	1904-01-01 00:13:29	0.0666667
9	120104	2	26	SK	1	BO	3	1	1904-01-01 00:13:41	1904-01-01 00:14:13	0.533333
9	120104	2	27	SK	3	BO	1	1	1904-01-01 00:14:21	1904-01-01 00:14:34	0.216667
9	120104	2	28	SK	1	BO	1	1	1904-01-01 00:14:50	1904-01-01 00:14:54	0.0666667
9	120104	2	29	SK	2	BO	1	1	1904-01-01 00:15:05	1904-01-01 00:15:38	0.55
9	120104	2	30	SK	3	BO	5	1	1904-01-01 00:15:45	1904-01-01 00:15:52	0.116667
9	120104	2	31	SK	1	BO	8	1	1904-01-01 00:16:04	1904-01-01 00:16:51	0.783333
9	120104	2	32	SK	1	BO	2	1	1904-01-01 00:17:02	1904-01-01 00:17:07	0.0833333
9	120104	2	33	SK	1	BO	1	1	1904-01-01 00:17:25	1904-01-01 00:17:26	0.0166667
9	120104	2	34	SK	2	BO	4	1	1904-01-01 00:17:35	1904-01-01 00:18:04	0.483333
9	120104	2	35	SK	1	BO	8	1	1904-01-01 00:18:18	1904-01-01 00:19:10	0.866667
9	120104	2	36	SK	3	BO	3	1	1904-01-01 00:19:24	1904-01-01 00:19:35	0.183333
9	120104	2	37	SK	1	BO	3	1	1904-01-01 00:19:44	1904-01-01 00:19:50	0.1
9	120104	2	38	SK	2	BO	2	1	1904-01-01 00:20:17	1904-01-01 00:20:22	0.0833333
9	120104	2	39	SK	3	BO	6	1	1904-01-01 00:20:30	1904-01-01 00:21:01	0.516667
9	120104	2	40	SK	4	BO	5	1	1904-01-01 00:21:07	1904-01-01 00:21:20	0.216667
9	120104	2	41	SK	1	BO	1	1	1904-01-01 00:21:37	1904-01-01 00:21:48	0.183333
9	120104	2	42	SK	1	BO	1	1	1904-01-01 00:21:56	1904-01-01 00:22:08	0.2
9	120104	2	43	SK	4	BO	5	1	1904-01-01 00:22:16	1904-01-01 00:23:04	0.8
9	120104	2	44	SK	1	BO	2	1	1904-01-01 00:23:16	1904-01-01 00:23:20	0.0666667
9	120104	2	45	SK	1	BO	1	1	1904-01-01 00:23:31	1904-01-01 00:23:38	0.116667
9	120104	2	46	SK	1	BO	1	1	1904-01-01 00:23:49	1904-01-01 00:23:53	0.0666667
9	120104	2	47	SK	1	BO	1	1	1904-01-01 00:24:03	1904-01-01 00:24:05	0.0333333
9	120104	2	48	SK	3	BO	2	1	1904-01-01 00:24:15	1904-01-01 00:24:26	0.183333
9	120104	2	49	SK	3	BO	3	1	1904-01-01 00:24:38	1904-01-01 00:24:59	0.35
9	120104	2	50	SK	2	BO	3	1	1904-01-01 00:25:06	1904-01-01 00:25:36	0.5
9	120104	2	51	SK	2	BO	2	1	1904-01-01 00:26:10	1904-01-01 00:26:15	0.0833333
9	120104	2	52	SK	2	BO	5	1	1904-01-01 00:26:28	1904-01-01 00:26:44	0.266667
9	120104	2	53	SK	1	BO	2	1	1904-01-01 00:26:53	1904-01-01 00:27:05	0.2
9	120104	2	54	SK	1	BO	2	1	1904-01-01 00:27:13	1904-01-01 00:27:20	0.116667
9	120104	2	55	SK	1	BO	2	1	1904-01-01 00:27:31	1904-01-01 00:27:35	0.0666667
9	120104	2	56	SK	1	BO	1	1	1904-01-01 00:27:48	1904-01-01 00:27:54	0.1
9	120104	2	57	SK	2	BO	1	1	1904-01-01 00:28:11	1904-01-01 00:28:24	0.216667
9	120104	2	58	SK	1	BO	2	1	1904-01-01 00:28:37	1904-01-01 00:28:43	0.1
9	120104	2	59	SK	1	BO	1	1	1904-01-01 00:28:50	1904-01-01 00:29:01	0.183333
9	120104	2	60	SK	1	BO	1	1	1904-01-01 00:29:10	1904-01-01 00:29:12	0.0333333
9	120104	2	61	SK	1	BO	1	1	1904-01-01 00:29:24	1904-01-01 00:29:29	0.0833333
9	120104	2	62	SK	1	BO	1	1	1904-01-01 00:29:37	1904-01-01 00:29:42	0.0833333
9	120104	2	63	SK	1	BO	4	1	1904-01-01 00:29:53	1904-01-01 00:30:03	0.166667
9	120104	2	64	SK	2	BO	3	1	1904-01-01 00:30:09	1904-01-01 00:30:44	0.583333
9	120104	2	65	SK	2	BO	3	1	1904-01-01 00:31:00	1904-01-01 00:32:07	1.11667
9	120104	2	66	SK	6	BO	1	1	1904-01-01 00:32:17	1904-01-01 00:32:52	0.583333
9	120104	2	67	SK	2	BO	0	0	1904-01-01 00:33:09
9	120104	1		NONE		BO	0	0	1904-01-01 00:33:32
9	120104	2		DN	1	BO	1	1	1904-01-01 00:33:35	1904-01-01 00:33:40	0.0833333
[truncated: 1,510 more rows]

## Sheet: phase3 triad
session	date	Trial	Barrier 1	b1pull	Tray	tpull	Barrier 2	b2pull	numpart	Success	Time of Trial/Approach	Time of Success	latency
[truncated: 2,140 more rows]
